# Supplementary material for: Crystal structure of 3-meth­oxy-4-[2-(thia­zol-2-yl)diazen-1-yl]aniline monohydrate
Source: Acta Crystallogr E Crystallogr Commun. 2019 Feb 12;75(Pt 3):354–7. doi: 10.1107/S205698901900207X (PMC6399690; doi:10.1107/S205698901900207X)
Supplement: Supplementary file 1 [file e-75-00354-sup1.cif]

##############################################################################
#                                                                            #
# This CIF contains the data in a paper accepted for publication in          #
# Acta Crystallographica Section E. It conforms to the requirements of       #
# Notes for Authors for Acta Crystallographica Section E, and has been       #
# peer reviewed under the auspices of the IUCr Commission on Journals.       #
#                                                                            #
# Full details of the Crystallographic Information File format               #
# are given in the paper "The Crystallographic Information File (CIF):       #
# a New Standard Archive File for Crystallography" by S. R. Hall, F. H.      #
# Allen and I. D. Brown [Acta Cryst. (1991), A47, 655-685].                  #
#                                                                            #
# The current version of the core CIF dictionary is obtainable from          #
# ftp://ftp.iucr.org/pub/cif_core.dic.                                       #
#                                                                            #
# Software is freely available for graphical display of the structure(s)     #
# in this CIF. For information consult the CIF software page                 #
# http://www.iucr.org/resources/cif/software.                                #
#                                                                            #
# This file may be used for bona fide research purposes within the           #
# scientific community so long as proper attribution is given to the journal # 
# article from which it was obtained.                                        #
#                                                                            #
##############################################################################
data_global
_audit_creation_method     'form.cif (version 2.0)'
_journal_data_validation_number     ?
_journal_date_recd_electronic     2018-12-06
_journal_date_accepted     2019-02-06
_journal_name_full     'Acta Crystallographica, Section E'
_journal_year     2019
_journal_volume     75
_journal_issue      3
_journal_page_first     354
_journal_page_last     357
_journal_paper_category     GO
_journal_paper_doi     10.1107/S205698901900207X
_journal_coeditor_code     DX2014
_publ_contact_author_name     'Tanwawan Duangthongyou'
_publ_contact_author_address
;
Department of Chemistry, Faculty of Science, Kasetsart University,
Bangkok 10900
;
_publ_contact_author_email     fscitwd@ku.ac.th
_publ_contact_author_fax     ?
_publ_contact_author_phone           .662562E-302
_publ_section_title
;
Crystal structure of 3-methoxy-4-[2-(thiazol-2-yl)diazen-1-yl]aniline
monohydrate
;
loop_
    _publ_author_name
    _publ_author_footnote
    _publ_author_address
    'Phiromphu, Nutchanikan' .
;
Department of Chemistry, Faculty of Science, Kasetsart University, Bangkok
10900,
Thailand
;
    'Chainok, Kittipong' .
;
Materials and Textile Technology, Faculty of Science and Technology, Thammasat
University, PathumThani 12120, Thailand
;
    'Songsasen, Apisit' .
;
Department of Chemistry, Faculty of Science, Kasetsart University, Bangkok
10900,
Thailand
;
    'Duangthongyou, Tanwawan' .
;
Department of Chemistry, Faculty of Science, Kasetsart University, Bangkok
10900,
Thailand
;
_publ_section_synopsis
;
In the title hydrated azo dye, the benzene and thiazole make a dihedral angle
of 4.69 (17)\%. In the crystal , hydrogen bonds, C---H...\p and \p--\p
interactions resulting in the formation of a three-dimensional framework.
;
data_I
_chemical_name_systematic
;
3-Methoxy-4-[2-(thiazol-2-yl)diazen-1-yl]aniline monohydrate
;
_chemical_name_common     ?
_chemical_formula_moiety     'C10 H10 N4 O S, H2 O'
_chemical_formula_sum     'C10 H12 N4 O2 S'
_chemical_formula_iupac     'C10 H10 N4 O S, H2 O'
_chemical_formula_weight     252.30
_chemical_melting_point     ?
_space_group_crystal_system     monoclinic
_space_group_name_H-M_alt     'P 21/n'
_space_group_name_Hall     '-P 2yn'
loop_
    _space_group_symop_operation_xyz
    'x, y, z'
    '-x+1/2, y+1/2, -z+1/2'
    '-x, -y, -z'
    'x-1/2, -y-1/2, z-1/2'
_cell_length_a     9.051(5)
_cell_length_b     11.526(5)
_cell_length_c     10.893(6)
_cell_angle_alpha     90
_cell_angle_beta     90.345(16)
_cell_angle_gamma     90
_cell_volume     1136.5(10)
_cell_formula_units_Z     4
_cell_measurement_reflns_used     395
_cell_measurement_theta_min     2.917
_cell_measurement_theta_max     18.957
_cell_measurement_temperature     298
_exptl_crystal_description     block
_exptl_crystal_colour     brown
_exptl_crystal_size_max     0.14
_exptl_crystal_size_mid     0.06
_exptl_crystal_size_min     0.06
_exptl_crystal_density_diffrn     1.475
_exptl_crystal_density_meas     ?
_exptl_crystal_density_method     ?
_exptl_crystal_F_000     528
_exptl_absorpt_coefficient_mu     0.281
_exptl_absorpt_correction_type     multi-scan
_exptl_absorpt_process_details
;
(SADABS; Bruker, 2016)
;
_exptl_absorpt_correction_T_min     0.5845
_exptl_absorpt_correction_T_max     0.7453
_diffrn_ambient_temperature     298
_diffrn_source     'microfocus sealed X-ray tube'
_diffrn_radiation_type     MoK\a
_diffrn_radiation_wavelength     0.71073
_diffrn_radiation_monochromator     'mirror optics'
_diffrn_measurement_device_type     'Bruker APEXII CCD'
_diffrn_measurement_device     'three-circle diffractometer'
_diffrn_measurement_method     '\f and \w scans'
_diffrn_detector     'Bruker APEXII area detector'
_diffrn_detector_area_resol_mean     7.9
_diffrn_reflns_number     13093
_diffrn_reflns_av_R_equivalents     0.1635
_diffrn_reflns_av_unetI/netI     0.1645
_diffrn_reflns_theta_min     2.573
_diffrn_reflns_theta_max     25.748
_diffrn_reflns_theta_full     25.242
_diffrn_measured_fraction_theta_max     0.998
_diffrn_measured_fraction_theta_full     1.000
_diffrn_reflns_limit_h_min     -10
_diffrn_reflns_limit_h_max     11
_diffrn_reflns_limit_k_min     -14
_diffrn_reflns_limit_k_max     12
_diffrn_reflns_limit_l_min     -13
_diffrn_reflns_limit_l_max     13
_diffrn_standards_number     0
_diffrn_radiation_probe     x-ray
loop_
    _refln_index_h
    _refln_index_k
    _refln_index_l
    _refln_F_squared_meas
    _refln_F_squared_sigma
    -1 0 0 2.2 5
    1 0 0 -1.1 2.9
    1 0 0 -1.4 3
    1 0 0 -0.3 4.6
    1 0 0 1.2 3.6
    -1 0 0 4.1 2.8
    -1 0 0 -1.7 4.5
    2 0 0 857.81 131.19
    2 0 0 879.41 131.19
    -2 0 0 826.92 130.09
    -2 0 0 877.31 131.19
    -2 0 0 873.21 131.19
    2 0 0 725.73 130.79
    2 0 0 860.01 130.09
    -3 0 0 2.3 10.2
    3 0 0 -1.8 11.1
    3 0 0 -11.6 6.6
    3 0 0 9.9 10.8
    3 0 0 7.4 12.1
    -3 0 0 2.7 7.9
    -3 0 0 -8.9 10.5
    4 0 0 170.18 31.3
    -4 0 0 145.59 26.9
    -4 0 0 191.68 32.2
    4 0 0 140.99 26.5
    4 0 0 120.99 28.7
    -4 0 0 99.99 27.9
    4 0 0 144.19 30.4
    5 0 0 -3.8 13.9
    -5 0 0 -15 14.5
    5 0 0 -18 14.7
    5 0 0 3.5 10.3
    -5 0 0 -9.2 10.3
    5 0 0 11.1 15.8
    6 0 0 11.6 17.9
    6 0 0 -7 11.4
    6 0 0 -7.4 16.4
    -6 0 0 -4.2 12.9
    -7 0 0 -1.3 14.4
    7 0 0 44.6 23
    7 0 0 -6.5 19.8
    8 0 0 36.3 24.9
    8 0 0 3.4 27.8
    -8 0 0 -1 18.2
    -9 0 0 -10.5 21.6
    9 0 0 8.4 28.5
    9 0 0 22.3 34.4
    -10 0 0 27.1 29.4
    10 0 0 43.3 37.5
    10 0 0 33.9 45
    11 0 0 18.9 51.39
    11 0 0 33.3 51.29
    1 -1 0 13.2 5.9
    -1 -1 0 8.6 5.4
    1 -1 0 11.8 4.2
    -1 -1 0 -3.7 4.8
    -1 -1 0 18.6 6.1
    1 -1 0 22.2 5.5
    -1 -1 0 5.1 5.4
    -1 1 0 18 6.1
    1 1 0 11.3 5.6
    1 1 0 8.2 5.3
    1 1 0 9.2 5.7
    -1 1 0 2.1 4.9
    2 -1 0 259.17 48.4
    2 -1 0 241.58 48.6
    2 -1 0 322.17 49.2
    -2 -1 0 337.27 49
    -2 -1 0 333.07 49.5
    -2 -1 0 283.87 49.1
    2 -1 0 309.07 47.3
    -2 1 0 283.97 47.3
    2 1 0 223.78 48.4
    2 1 0 300.37 49.4
    2 1 0 334.67 48.7
    -2 1 0 317.57 49.6
    -2 1 0 305.77 49.2
    2 1 0 335.87 49.6
    -3 -1 0 121.79 23.4
    3 -1 0 43 19.5
    3 -1 0 93.89 21.5
    3 -1 0 90.89 22
    -3 -1 0 94.19 19.6
    -3 -1 0 131.99 24.1
    3 -1 0 138.69 19.7
    -3 1 0 105.99 18.9
    -3 1 0 76.69 21.7
    3 1 0 54.49 21
    3 1 0 94.59 21.7
    -3 1 0 130.09 23.2
    3 1 0 98.69 22.5
    3 1 0 125.49 20.7
    4 -1 0 161.58 29.8
    -4 -1 0 172.58 30.9
    4 -1 0 103.89 27.5
    4 -1 0 114.49 28.1
    4 -1 0 151.88 25.1
    -4 -1 0 129.79 26.1
    -4 -1 0 130.39 28.8
    -4 1 0 82.79 23.6
    -4 1 0 153.68 30.1
    4 1 0 119.79 28.6
    -4 1 0 106.39 26.7
    4 1 0 164.38 30.1
    4 1 0 92.09 27.3
    4 1 0 195.98 27.8
    -5 -1 0 392.96 72.09
    5 -1 0 401.16 66.49
    5 -1 0 438.86 70.99
    5 -1 0 388.06 70.49
    -5 -1 0 328.17 66.79
    5 1 0 387.66 67.39
    -5 1 0 569.14 73.89
    5 1 0 462.95 71.99
    5 1 0 326.17 69.09
    5 1 0 474.55 72.49
    -5 1 0 385.86 66.29
    6 -1 0 168.08 35.1
    6 -1 0 121.79 33.9
    6 -1 0 119.19 27.5
    -6 -1 0 121.19 28.6
    -6 1 0 141.99 28
    6 1 0 161.48 29.9
    6 1 0 134.19 33.4
    6 1 0 79.69 30.9
    7 -1 0 1.9 21.3
    7 -1 0 1 20.2
    -7 -1 0 47.4 19.3
    7 -1 0 22.8 16.4
    7 1 0 24.5 21.8
    -7 1 0 5 15.5
    7 1 0 5.6 22.1
    -8 -1 0 -34 17.9
    8 -1 0 -8.5 22.4
    8 -1 0 40 27.8
    8 1 0 -8.6 23.7
    -8 1 0 34.2 17.9
    8 1 0 -6.1 24
    9 -1 0 125.69 42.7
    -9 -1 0 106.39 33.6
    9 -1 0 122.59 41.2
    9 1 0 108.29 40
    -9 1 0 83.99 29.2
    9 1 0 44.9 34.8
    10 -1 0 3.6 33.5
    10 -1 0 47.7 41.3
    -10 -1 0 11.8 29.3
    10 1 0 28.5 37.7
    -10 1 0 -27.5 38.6
    10 1 0 -10.1 37.3
    11 -1 0 -79.99 44.7
    11 1 0 0.8 57.19
    -1 -2 0 -5.7 5.6
    1 -2 0 -3.4 6.8
    -1 -2 0 3.3 4.2
    1 -2 0 -0.4 4.7
    -1 -2 0 -1.7 5.4
    -1 -2 0 7.5 7.5
    1 2 0 -5.9 5.7
    1 2 0 5.5 6.1
    -1 2 0 -17 7.1
    1 2 0 -5.7 4.2
    -1 2 0 -4.1 4.7
    -2 -2 0 1944.81 322.27
    2 -2 0 2228.48 321.37
    -2 -2 0 2096.49 322.07
    -2 -2 0 2033.1 322.17
    2 -2 0 2211.38 321.97
    2 -2 0 2269.17 322.67
    2 -2 0 2048 321.77
    -2 -2 0 1996 322.27
    2 2 0 2145.29 322.37
    -2 2 0 2184.78 321.97
    2 2 0 1896.21 321.97
    -2 2 0 1897.41 322.17
    2 2 0 2262.47 322.47
    2 2 0 2088.39 320.37
    3 -2 0 15.6 12.4
    -3 -2 0 24 12.1
    3 -2 0 -2.9 10.1
    3 -2 0 -0.8 10.8
    -3 -2 0 16.9 11.5
    3 -2 0 0.1 7.1
    -3 -2 0 6.2 10.5
    -3 2 0 11.3 11
    3 2 0 25.4 13
    3 2 0 -1.1 9.5
    -3 2 0 5.7 7.4
    3 2 0 -3.8 10.8
    3 2 0 15.9 11.4
    -3 2 0 9.1 12.5
    4 -2 0 164.18 26
    4 -2 0 156.18 29.7
    -4 -2 0 150.98 29.4
    -4 -2 0 105.29 27
    4 -2 0 143.89 28.6
    -4 -2 0 196.38 32.1
    4 -2 0 99.39 28
    -4 2 0 152.08 29.9
    -4 2 0 91.99 27.2
    4 2 0 157.28 28.2
    -4 2 0 125.39 24.9
    4 2 0 116.59 29.4
    4 2 0 116.49 28.6
    4 2 0 131.89 30.7
    5 -2 0 634.24 120.49
    -5 -2 0 617.04 117.69
    5 -2 0 839.62 121.79
    5 -2 0 774.02 115.69
    -5 2 0 873.61 122.39
    5 2 0 765.92 118.99
    5 2 0 677.93 120.49
    5 2 0 813.72 122.09
    5 2 0 648.94 119.79
    -5 2 0 728.23 115.39
    6 -2 0 5.3 12.7
    6 -2 0 33.2 19.1
    -6 -2 0 4 14.6
    6 -2 0 19.6 19.5
    6 2 0 69.39 23
    -6 2 0 31.3 13.3
    -6 2 0 51.19 22
    6 2 0 -12.1 18.4
    7 -2 0 15.4 22.5
    7 -2 0 2 16.3
    7 -2 0 -9.1 18.9
    -7 -2 0 6.8 16.4
    7 2 0 0.6 19.1
    -7 2 0 -0.7 13.3
    7 2 0 2.4 23.7
    8 -2 0 -19.1 23.4
    -8 -2 0 26.6 22.2
    8 -2 0 -7.8 27
    -8 2 0 25.4 16.9
    8 2 0 -6.1 25.4
    8 2 0 -14 24.9
    9 -2 0 -5.9 34.4
    9 -2 0 37.7 34.2
    -9 -2 0 38.7 26
    -9 2 0 10.2 20.5
    9 2 0 -14.9 29.5
    9 2 0 18.2 35.3
    -10 -2 0 68.29 33.2
    10 -2 0 3.4 43.6
    10 -2 0 54.69 39.4
    10 2 0 41.9 40.1
    10 2 0 -38.9 38.2
    0 -3 0 1.6 2.3
    0 3 0 -2.3 2.5
    1 -3 0 637.94 101.59
    -1 -3 0 624.54 101.99
    -1 -3 0 720.13 102.29
    -1 -3 0 659.53 102.19
    1 -3 0 719.33 103.49
    1 3 0 628.44 102.19
    -1 3 0 657.43 103.49
    2 -3 0 524.75 82.49
    -2 -3 0 458.25 84.39
    -2 -3 0 568.64 83.29
    2 -3 0 535.95 82.49
    2 -3 0 494.45 84.79
    2 3 0 520.25 83.29
    -2 3 0 458.45 84.29
    2 3 0 537.45 83.29
    -2 3 0 545.25 82.69
    2 3 0 532.85 81.19
    3 -3 0 108.29 18.3
    -3 -3 0 69.49 17.8
    3 -3 0 79.59 19.9
    3 -3 0 39.9 15.4
    3 -3 0 49.2 13.8
    -3 -3 0 45.9 16.6
    -3 -3 0 86.09 18.2
    3 3 0 40.4 16.2
    3 3 0 45.3 16.3
    3 3 0 64.89 11.6
    -3 3 0 70.79 17
    -3 3 0 79.29 18.5
    4 -3 0 364.06 56.39
    -4 -3 0 378.86 61.59
    4 -3 0 259.47 56.89
    -4 -3 0 289.47 57.89
    -4 -3 0 361.46 59.89
    4 -3 0 420.66 60.09
    4 -3 0 310.77 59.29
    4 3 0 376.46 60.49
    4 3 0 398.26 59.99
    4 3 0 248.78 57.49
    -4 3 0 441.76 62.69
    -4 3 0 328.57 58.59
    5 -3 0 60.79 18.9
    5 -3 0 47.2 14.6
    -5 -3 0 18.2 15.8
    5 -3 0 31.8 18
    5 3 0 33.7 18.3
    5 3 0 19.9 18
    -5 3 0 29.2 17.4
    -5 3 0 35.6 12.6
    5 3 0 11.9 17.6
    -6 -3 0 32.6 17.7
    6 -3 0 20.7 13.8
    6 -3 0 21.6 20.6
    6 -3 0 11.4 19
    6 3 0 9.6 16.6
    6 3 0 -4.4 18.1
    -6 3 0 -10.5 17.8
    -6 3 0 9.7 11.9
    7 -3 0 167.38 45.2
    7 -3 0 213.28 39
    7 -3 0 151.68 42.8
    -7 -3 0 164.78 41.5
    7 3 0 192.08 45.4
    -7 3 0 240.08 38.4
    7 3 0 185.18 45.9
    8 -3 0 -23.4 24.3
    8 -3 0 9.9 26.1
    -8 -3 0 -10.8 21.4
    -8 3 0 20.9 17.2
    8 3 0 26.4 30
    8 3 0 -9.3 26.3
    9 -3 0 37.3 38.5
    -9 -3 0 40.9 31.8
    9 -3 0 -11.4 31.7
    9 3 0 34.4 35.1
    -9 3 0 13.4 19.9
    9 3 0 8.3 33.1
    10 -3 0 33.9 30
    10 -3 0 -34.7 41.9
    -10 -3 0 19.1 33.1
    10 -3 0 -48.9 33.3
    10 3 0 82.89 42.7
    0 -4 0 37.1 11.6
    1 -4 0 220.08 34.9
    -1 -4 0 239.38 36.3
    -1 -4 0 223.08 37
    1 -4 0 222.78 34.9
    1 -4 0 258.57 39.3
    1 4 0 221.98 36
    -1 4 0 211.18 34.9
    -1 4 0 207.38 35
    -2 -4 0 371.36 71.19
    2 -4 0 489.85 72.49
    -2 -4 0 504.25 70.29
    2 -4 0 435.16 67.99
    -2 -4 0 432.06 67.39
    2 -4 0 426.16 67.99
    2 4 0 394.46 69.09
    -2 4 0 470.95 71.79
    -2 4 0 447.96 68.09
    2 4 0 353.16 68.69
    3 -4 0 15 14.3
    -3 -4 0 28.6 15.4
    -3 -4 0 25.5 13.6
    -3 -4 0 35.6 12.6
    3 -4 0 0.2 9.9
    3 -4 0 5.8 10.4
    3 -4 0 29.2 11.2
    -3 4 0 33.1 14.9
    -3 4 0 4.6 9.9
    3 4 0 23.5 12.6
    3 4 0 44.5 14.6
    3 4 0 26.7 6.8
    4 -4 0 7.8 10.8
    4 -4 0 38.4 18.9
    4 -4 0 16.6 13.7
    -4 -4 0 62.49 17.9
    -4 -4 0 4.5 13.6
    -4 4 0 10.1 13.5
    4 4 0 33.7 7.1
    4 4 0 50.49 16.7
    -4 4 0 40.7 16
    4 4 0 50.99 17.2
    5 -4 0 32.7 14.5
    5 -4 0 30.5 21.8
    -5 -4 0 44.6 20.3
    5 -4 0 51.89 18.3
    5 4 0 56.89 21
    -5 4 0 53.69 19.8
    5 4 0 35.4 20.3
    5 4 0 51.69 10
    6 -4 0 -14.2 18.7
    6 -4 0 6.1 14.1
    -6 -4 0 -8.1 17.5
    6 -4 0 6.5 18.3
    6 4 0 3.9 18.5
    -6 4 0 -6 19
    6 4 0 8.5 6.7
    6 4 0 4 21.7
    7 -4 0 48.1 19.5
    7 -4 0 78.99 27.9
    7 -4 0 -8.2 24.2
    -7 -4 0 53.79 24.1
    7 4 0 31.4 23.2
    8 -4 0 30.7 31.6
    8 -4 0 31.6 28.3
    -8 -4 0 12.5 24.8
    8 4 0 10.8 26.9
    9 -4 0 1.8 34.3
    -9 -4 0 11.3 28
    9 -4 0 6.9 32.5
    9 4 0 -44.6 29.2
    10 -4 0 -35.5 45.8
    10 -4 0 5.2 41.1
    10 -4 0 12.6 33.1
    -10 -4 0 -16.6 32.3
    10 4 0 -24.8 36.7
    0 -5 0 -25.4 6.3
    1 -5 0 32.5 13.3
    1 -5 0 44.2 7.9
    -1 -5 0 49.3 12.4
    1 -5 0 54.99 8.3
    -1 -5 0 53.59 10.2
    1 5 0 46.9 10
    1 5 0 15.5 8.6
    -1 5 0 41.7 7.9
    -1 5 0 44.1 8.2
    -2 -5 0 510.15 72.49
    2 -5 0 459.85 71.19
    -2 -5 0 513.25 77.69
    2 -5 0 492.75 76.79
    2 -5 0 421.76 71.19
    -2 -5 0 446.06 71.79
    2 5 0 403.96 72.39
    -2 5 0 431.96 75.09
    2 5 0 453.75 73.09
    -3 -5 0 118.19 27.3
    3 -5 0 150.68 26.8
    3 -5 0 212.08 33.9
    3 -5 0 131.19 26.1
    -3 -5 0 125.69 30.2
    -3 -5 0 109.19 29
    -3 5 0 89.49 27.9
    3 5 0 179.38 29.3
    -3 5 0 136.69 26.4
    3 5 0 173.78 28.8
    4 -5 0 31.6 18.6
    -4 -5 0 36.1 17.7
    4 -5 0 28.9 13
    4 -5 0 9.7 12.1
    4 5 0 45.4 16.5
    4 5 0 12.8 13.8
    -4 5 0 15.1 12.1
    5 -5 0 361.86 59.99
    5 -5 0 300.17 57.09
    -5 -5 0 335.77 62.39
    5 -5 0 335.97 63.49
    5 5 0 314.67 60.79
    -5 5 0 353.96 59.59
    -6 -5 0 29.6 25.1
    6 -5 0 71.09 25.2
    6 -5 0 76.39 20.2
    6 -5 0 53.99 26.5
    6 5 0 49.1 22.1
    -6 5 0 51.99 24.6
    6 5 0 -5.6 22.6
    7 -5 0 640.94 116.19
    -7 -5 0 687.23 116.79
    7 -5 0 661.43 120.19
    7 -5 0 740.43 113.09
    7 5 0 659.63 116.89
    -7 5 0 635.04 120.39
    8 -5 0 6.1 30.6
    8 -5 0 51.29 34.9
    -8 -5 0 57.29 30.7
    8 5 0 59.99 31
    9 -5 0 -9 41.5
    -9 -5 0 70.69 35.9
    9 -5 0 110.69 46.2
    9 5 0 84.89 37.1
    10 -5 0 5.6 35.2
    10 -5 0 10.8 43
    -10 -5 0 49.2 37.1
    10 5 0 2.9 39.7
    0 -6 0 812.42 128.39
    -1 -6 0 3.7 5.7
    -1 -6 0 15.5 10.6
    1 -6 0 13.1 12.8
    1 -6 0 -5 10.2
    1 6 0 4.8 5.4
    1 6 0 5.8 5.7
    -2 -6 0 94.99 24.7
    -2 -6 0 85.09 19.7
    2 -6 0 134.69 18.7
    2 -6 0 109.39 24.6
    2 -6 0 91.09 18
    -2 -6 0 64.89 19.6
    -2 6 0 105.59 18.1
    2 6 0 97.39 19.9
    2 6 0 103.19 19.9
    -2 6 0 96.89 18.4
    3 -6 0 13.2 8.8
    3 -6 0 26.5 9.9
    -3 -6 0 -5.2 7.5
    -3 -6 0 6.4 17.8
    3 -6 0 -1.4 13.1
    -3 6 0 -6.1 12.2
    3 6 0 -5.6 9.8
    3 6 0 0.8 10.9
    -3 6 0 5.6 8.3
    4 -6 0 55.89 17.8
    -4 -6 0 37.9 20.7
    4 -6 0 47.8 18.2
    4 -6 0 109.79 26.5
    4 6 0 43.7 18
    4 6 0 78.09 20.3
    -4 6 0 95.49 19.5
    5 -6 0 15.9 15.4
    5 -6 0 9.4 15.4
    5 -6 0 10.1 20.4
    -5 -6 0 -8.8 16.3
    5 6 0 -19.7 15.2
    5 6 0 7.3 16.2
    -5 6 0 9.2 14.2
    6 -6 0 43.2 20.1
    -6 -6 0 51.19 28.3
    6 -6 0 54.29 29
    6 -6 0 53.49 23.1
    -6 6 0 99.89 25.4
    6 6 0 -11.9 22.5
    6 6 0 50.19 23.8
    7 -6 0 3.5 24.2
    7 -6 0 -19.2 25.5
    -7 -6 0 18.4 26.2
    7 6 0 25.2 22.9
    -8 -6 0 11.8 29.3
    8 -6 0 67.79 37.6
    8 6 0 -8.4 27.4
    -9 -6 0 -31.7 31.5
    9 -6 0 38.9 33.3
    9 -6 0 25.5 36.1
    9 6 0 -9.4 33.7
    10 -6 0 11.2 38
    10 -6 0 8.4 44
    0 -7 0 -10.9 10
    -1 -7 0 75.39 17.2
    1 -7 0 42.4 17.6
    -1 -7 0 47.8 11.4
    1 -7 0 14.9 17.6
    1 7 0 74.49 12.1
    1 7 0 66.19 11.7
    -2 -7 0 28.1 10.1
    2 -7 0 3.7 14
    2 -7 0 -14.4 12.9
    -2 -7 0 19.2 16.2
    2 -7 0 28 7.3
    -2 -7 0 62.89 14.2
    2 -7 0 21.4 6.5
    2 7 0 24.5 10.1
    2 7 0 -6.6 5.6
    -2 7 0 20.2 6.8
    -2 7 0 36.2 6.8
    3 -7 0 55.69 13.7
    3 -7 0 106.39 25.7
    -3 -7 0 91.09 16.3
    -3 -7 0 55.49 20.5
    3 -7 0 77.09 15
    3 7 0 65.39 17
    -3 7 0 12.5 10.4
    -3 7 0 75.19 14.7
    3 7 0 53.29 15.9
    -4 -7 0 -21.2 18
    4 -7 0 -10.2 18.1
    4 -7 0 -11.9 11.3
    4 -7 0 8.3 15.5
    -4 7 0 27.9 12.2
    4 7 0 -13.1 13.3
    4 7 0 -2.3 12
    -5 -7 0 78.19 29.6
    5 -7 0 69.29 23.6
    5 -7 0 98.09 27.5
    5 -7 0 104.79 32.2
    -5 7 0 142.79 27
    5 7 0 81.69 25.7
    5 7 0 132.79 30
    -6 -7 0 133.69 37.6
    6 -7 0 108.69 35.8
    6 -7 0 137.39 31.3
    6 7 0 68.79 27.7
    7 -7 0 216.38 47.2
    -7 -7 0 128.49 41.2
    7 7 0 82.89 34.6
    8 -7 0 7.3 32.4
    8 -7 0 35.7 30.5
    -8 -7 0 13.4 32.9
    8 7 0 25.3 31.9
    -9 -7 0 61.79 41.2
    9 -7 0 5.5 31.8
    9 -7 0 33.1 42.3
    9 7 0 50.19 36.9
    0 -8 0 209.38 40.4
    -1 -8 0 0 3.8
    1 -8 0 -8.9 12.5
    1 -8 0 -13.5 11.9
    -1 -8 0 -3.6 11.9
    -2 -8 0 205.48 42.1
    -2 -8 0 247.68 38.4
    2 -8 0 179.68 40.6
    2 -8 0 167.68 38
    -2 -8 0 208.18 33.8
    2 8 0 189.88 33
    2 8 0 162.48 32.6
    -3 -8 0 25.2 18.4
    3 -8 0 9.5 10.3
    3 -8 0 3.4 17.2
    -3 -8 0 19.3 12.9
    3 -8 0 11.4 9
    3 -8 0 4.1 17
    3 8 0 17 11.7
    -3 8 0 18 8.5
    -3 8 0 2.4 7.8
    3 8 0 3.4 11.9
    4 -8 0 41.3 23.6
    -4 -8 0 -22.7 17.1
    4 -8 0 6.2 12.1
    4 -8 0 -4.2 18.2
    -4 8 0 -11.8 10.2
    4 8 0 0.8 12.9
    -4 8 0 -3.6 7.5
    4 8 0 20.6 15.2
    5 -8 0 -6.8 22.2
    -5 -8 0 -12.4 20.5
    5 -8 0 7.9 18.6
    5 8 0 -15.5 14.6
    6 -8 0 17 26.8
    6 -8 0 23.9 27.8
    -6 -8 0 -21.1 23.6
    6 8 0 10.9 19.4
    -7 -8 0 -46 24.4
    7 -8 0 13.8 28.6
    7 -8 0 -8.5 33.2
    7 8 0 10.1 23.5
    8 -8 0 8.2 28.3
    -8 -8 0 52.09 39.1
    8 -8 0 13.9 35.2
    8 8 0 22.1 29.6
    9 -8 0 -40.7 30.4
    9 -8 0 13.2 44.6
    -9 -8 0 14.6 38.7
    9 8 0 -3.8 35.6
    0 -9 0 -17 12
    -1 -9 0 -1.5 17.2
    1 -9 0 10 17
    1 -9 0 24 16.7
    -1 -9 0 -12 14.6
    2 -9 0 29.7 18.5
    -2 -9 0 -1.9 14.6
    2 -9 0 10.5 19.8
    -2 -9 0 6.4 20
    2 9 0 27.5 9.6
    2 9 0 19.7 9.5
    -3 -9 0 -6.9 14.5
    -3 -9 0 -11.3 20.8
    3 -9 0 -9.9 8.2
    3 -9 0 0.8 17.1
    3 -9 0 -7.4 6.7
    3 -9 0 23.6 20.9
    3 9 0 5.8 9
    3 9 0 2.1 11.2
    -3 9 0 5.3 6.6
    -3 9 0 -8.8 6
    4 -9 0 105.09 32.3
    4 -9 0 108.89 32.9
    -4 -9 0 74.69 31.3
    4 9 0 81.09 23.4
    -4 9 0 119.99 22.7
    5 -9 0 21.3 22.4
    -5 -9 0 34.8 31.4
    5 -9 0 45.3 26.9
    5 9 0 50.79 21
    -5 9 0 16.7 15.4
    6 -9 0 -9.3 24.6
    6 -9 0 6.9 28.9
    -6 -9 0 -13 29.3
    6 9 0 17.8 21.4
    -6 9 0 20.1 18.7
    7 -9 0 23.3 34.7
    7 -9 0 14.2 26.6
    -7 -9 0 -0.2 35.2
    7 9 0 10.7 25.5
    8 -9 0 -10.5 37.2
    8 -9 0 0.4 41.4
    -8 -9 0 -7.1 38.1
    8 9 0 -15.1 28.6
    0 -10 0 299.57 56.39
    0 -10 0 297.77 57.09
    1 -10 0 76.49 26.1
    1 -10 0 48.9 22.8
    -1 -10 0 52.79 25.8
    -1 -10 0 26.1 20.9
    2 -10 0 228.38 44.9
    -2 -10 0 178.48 44
    2 -10 0 165.88 42.3
    -2 -10 0 174.98 39
    2 10 0 171.48 30.9
    2 10 0 212.78 31.6
    3 -10 0 5.1 20
    -3 -10 0 1.1 21.1
    3 -10 0 -3.6 20.8
    -3 -10 0 17.2 19.4
    3 10 0 11.4 12.6
    4 -10 0 19 25.9
    -4 -10 0 17 28.4
    4 -10 0 10.9 25.5
    4 10 0 9.4 15.2
    -4 10 0 1.2 9.6
    5 -10 0 5.3 30.7
    -5 -10 0 -20.9 28.1
    5 -10 0 -4.8 23.6
    5 10 0 12.3 19
    -5 10 0 31.3 15.9
    6 -10 0 9 25.8
    -6 -10 0 23.7 32.3
    6 -10 0 25.3 35
    6 10 0 1.6 21.1
    -6 10 0 22.7 19.1
    7 -10 0 -5.2 37.3
    -7 -10 0 -5.1 35.3
    7 -10 0 -68.29 28.1
    -7 10 0 -7.6 21.8
    7 10 0 2.9 27.5
    0 -11 0 5.3 20.4
    0 -11 0 22.3 22.4
    0 -11 0 -8 19.9
    -1 -11 0 -4.6 20.7
    -1 -11 0 -8.3 25.1
    1 -11 0 -4.2 20.9
    1 -11 0 -8.1 20.5
    2 -11 0 23.7 24.4
    -2 -11 0 -49.7 18.6
    -2 -11 0 -9.2 25.4
    2 -11 0 28 23.6
    -3 -11 0 17.9 23.2
    3 -11 0 14.9 27.3
    3 -11 0 -0.1 24.8
    -3 -11 0 5.9 24.9
    3 11 0 35.1 13.4
    4 -11 0 30.2 29.2
    4 -11 0 -9.2 25.3
    -4 -11 0 -1.9 26.4
    4 11 0 0.2 15
    -5 -11 0 9.3 30.7
    5 -11 0 54.19 30.9
    5 -11 0 4.9 31.9
    5 11 0 79.69 25.7
    -6 -11 0 -3.3 33.2
    6 -11 0 61.59 34
    6 -11 0 20.2 39.5
    6 11 0 31 27.4
    -6 11 0 36.5 21.1
    0 -12 0 852.11 148.59
    0 -12 0 954.2 150.78
    0 -12 0 860.51 150.58
    -1 -12 0 -7.3 24.3
    -1 -12 0 17.9 27.4
    1 -12 0 -9 23.9
    1 -12 0 -6.2 23.7
    -2 -12 0 53.29 29.9
    2 -12 0 81.19 31.8
    -2 -12 0 68.19 32.6
    2 -12 0 40.2 31.7
    -3 -12 0 3.1 33.1
    3 -12 0 -10.4 28.8
    3 -12 0 -31.7 27.6
    4 -12 0 54.49 35.9
    -4 -12 0 15 32.9
    4 -12 0 28.6 32.9
    4 12 0 66.99 31.8
    -5 -12 0 -34.3 36.9
    5 -12 0 -7.2 30.3
    5 -12 0 3.7 35.9
    5 12 0 -13.9 20.1
    0 -13 0 9.2 29.5
    0 -13 0 -13.3 27.4
    0 -13 0 5.6 31.1
    -1 -13 0 29.5 31.6
    1 -13 0 14.7 27.9
    -1 -13 0 41.2 32.6
    -1 -13 0 65.39 36
    1 -13 0 52.29 31.3
    1 -13 0 22.8 33.2
    2 -13 0 26.4 32.6
    -2 -13 0 10.5 30
    2 -13 0 -29.7 28.9
    3 -13 0 -5.4 32.5
    -3 -13 0 16.1 32.9
    3 -13 0 7.8 36.5
    4 -13 0 39.2 40.6
    -4 -13 0 -1.1 40.5
    4 -13 0 23 33
    0 -14 0 43.3 38.6
    0 -14 0 17.6 36.3
    -1 -14 0 10.1 37.7
    1 -14 0 22.3 35.3
    1 -14 0 36.4 38.7
    11 0 -1 42.5 52.09
    10 0 -1 -15.2 37.3
    10 0 -1 36.6 41.3
    9 0 -1 716.43 152.88
    9 0 -1 997.1 157.08
    -9 0 1 984.4 148.39
    -8 0 1 24.8 18.3
    8 0 -1 11.3 28.3
    8 0 -1 -9.8 24.7
    7 0 -1 120.79 36.1
    -7 0 1 127.99 27.9
    7 0 -1 156.68 29.1
    7 0 -1 57.99 29.1
    6 0 -1 8.1 15.9
    6 0 -1 -22.7 16
    -6 0 1 11 12.7
    6 0 -1 -1.8 11.2
    5 0 -1 52.59 21.9
    -5 0 1 98.69 19.4
    5 0 -1 91.59 18.9
    -5 0 1 120.39 27.1
    5 0 -1 50.09 23.3
    4 0 -1 15.1 15
    4 0 -1 -1.5 12.8
    4 0 -1 11.3 8.2
    -4 0 1 -16.7 12.5
    -4 0 1 -1.7 7.9
    -4 0 1 -1.4 10.5
    4 0 -1 -9.2 13.4
    -4 0 1 -22.7 10.5
    -3 0 1 2883.51 459.95
    3 0 -1 3070.89 460.15
    -3 0 1 2984.6 460.15
    -3 0 1 3048.4 459.95
    -3 0 1 2946.11 458.25
    3 0 -1 2957.6 460.05
    3 0 -1 3206.48 460.35
    3 0 -1 2876.51 458.15
    2 0 -1 -9 9.4
    -2 0 1 -13.1 8.5
    2 0 -1 4.9 9.3
    -2 0 1 5.8 9.2
    2 0 -1 -6.6 5.3
    2 0 -1 -21.6 8.5
    -2 0 1 -9.4 7.7
    -2 0 1 -6.7 5.1
    1 0 -1 1674.73 252.17
    1 0 -1 1627.24 252.07
    1 0 -1 1666.93 251.97
    -1 0 1 1503.15 251.97
    -1 0 1 1659.73 251.97
    -1 0 1 1714.13 252.17
    0 0 1 4.3 2.9
    0 0 -1 3.9 3.9
    0 0 1 -0.3 2.8
    0 0 -1 0.9 2.6
    0 0 1 1.3 3.7
    0 0 -1 -4 1.6
    -1 0 -1 723.03 108.79
    -1 0 -1 719.93 108.19
    1 0 1 747.03 108.89
    1 0 1 697.93 108.19
    -1 0 -1 628.34 108.59
    1 0 1 633.54 108.59
    -1 0 -1 817.12 109.09
    1 0 1 675.93 108.89
    -2 0 -1 14.2 9.2
    2 0 1 -6.7 9.1
    2 0 1 -0.4 7.3
    -2 0 -1 -0.3 9.4
    -2 0 -1 2 7.8
    2 0 1 -0.9 5.5
    2 0 1 -10 8.5
    -3 0 -1 2155.18 334.87
    3 0 1 2216.88 335.77
    3 0 1 2361.66 335.07
    -3 0 -1 2182.68 335.67
    -3 0 -1 2226.98 335.77
    3 0 1 1915.91 335.27
    -4 0 -1 21.2 14.1
    -4 0 -1 0.4 13.5
    4 0 1 -11.4 9.6
    4 0 1 -12.3 12.3
    4 0 1 6.5 13.1
    -4 0 -1 16.2 10.7
    5 0 1 8 15.7
    5 0 1 7.8 16.6
    -5 0 -1 15 16.3
    5 0 1 37.8 17.8
    -5 0 -1 18.8 13.3
    5 0 1 31.6 13.6
    -6 0 -1 -15.8 11.4
    6 0 1 -17.3 14.2
    6 0 1 14.9 18.6
    -7 0 -1 128.99 28.1
    7 0 1 75.69 28.6
    7 0 1 71.29 31.3
    -8 0 -1 -13.2 18.7
    8 0 1 20.8 17.1
    8 0 1 -21.6 22.5
    8 0 1 -32.4 25.9
    9 0 1 110.79 29.6
    -9 0 -1 95.59 32.5
    9 0 1 65.49 37.9
    9 0 1 164.88 48
    -10 0 -1 -26.9 26.9
    10 0 1 -17.6 39.5
    10 0 1 -27.5 34.7
    -10 -1 1 -8.7 28.4
    10 -1 -1 36.8 40.4
    10 -1 -1 11.3 39.7
    10 1 -1 86.79 46.2
    10 1 -1 104.19 41.4
    9 -1 -1 36.6 36.3
    -9 -1 1 127.59 34
    9 -1 -1 88.39 39.5
    9 1 -1 61.99 34.5
    9 1 -1 100.59 41.3
    -9 1 1 92.99 28.1
    8 -1 -1 -19 24.6
    8 -1 -1 11.6 27
    -8 -1 1 14.8 19.3
    8 1 -1 11.8 23.5
    8 1 -1 16.3 28.4
    -8 1 1 -38.9 14.6
    7 -1 -1 52.39 22.9
    7 -1 -1 -21.7 19.1
    -7 -1 1 7.4 16.3
    7 -1 -1 -5.6 13.9
    7 1 -1 25.3 24.4
    -7 1 1 25.8 14
    7 1 -1 36.7 23.4
    6 -1 -1 -14 9.6
    6 -1 -1 -35.4 17.5
    -6 -1 1 4.3 12.7
    6 -1 -1 7.2 16.5
    6 1 -1 32 20
    -6 1 1 0.2 10.8
    6 1 -1 3.8 13
    6 1 -1 -19.6 16.2
    -5 -1 1 55.99 18.4
    5 -1 -1 55.19 21.4
    5 -1 -1 81.19 24.4
    5 -1 -1 62.09 16.1
    -5 -1 1 84.09 23.4
    -5 -1 1 94.99 27
    5 1 -1 62.79 21
    -5 1 1 81.09 22.7
    -5 1 1 78.69 16.7
    5 1 -1 67.79 18.7
    5 1 -1 113.29 26
    5 1 -1 63.59 22.5
    4 -1 -1 298.57 50.29
    -4 -1 1 210.58 48.9
    4 -1 -1 285.97 49.9
    4 -1 -1 260.77 49.5
    4 -1 -1 270.57 45
    -4 -1 1 304.37 47.1
    -4 -1 1 252.57 49.5
    -4 -1 1 206.08 48
    4 1 -1 242.08 46.3
    4 1 -1 239.08 49.2
    -4 1 1 288.07 45.4
    -4 1 1 300.07 50.39
    4 1 -1 322.17 51.09
    4 1 -1 397.66 53.19
    -4 1 1 269.37 49.3
    -4 1 1 312.97 50.59
    3 -1 -1 447.96 71.59
    -3 -1 1 423.86 71.29
    3 -1 -1 400.16 67.09
    -3 -1 1 473.45 69.59
    -3 -1 1 471.95 72.09
    3 -1 -1 405.66 71.19
    3 -1 -1 518.45 71.89
    3 1 -1 477.55 72.19
    -3 1 1 401.06 71.19
    3 1 -1 418.56 70.89
    -3 1 1 456.65 71.69
    -3 1 1 360.26 70.09
    3 1 -1 422.16 71.19
    -3 1 1 420.96 67.09
    2 -1 -1 323.37 52.49
    -2 -1 1 267.27 50.29
    2 -1 -1 272.97 51.19
    2 -1 -1 327.27 48.6
    -2 -1 1 242.48 51.19
    -2 -1 1 311.97 51.99
    -2 -1 1 338.37 51.99
    2 1 -1 274.87 51.39
    2 1 -1 401.76 53.49
    -2 1 1 309.97 48.6
    -2 1 1 289.47 51.29
    -2 1 1 394.46 53.29
    -2 1 1 312.77 51.69
    2 1 -1 368.56 52.19
    -1 -1 1 527.25 75.19
    -1 -1 1 436.36 74.79
    1 -1 -1 507.85 75.29
    1 -1 -1 494.55 74.69
    1 -1 -1 453.65 74.49
    -1 -1 1 522.95 74.49
    1 1 -1 475.95 74.99
    -1 1 1 501.35 74.69
    1 1 -1 491.35 74.89
    -1 1 1 457.35 74.59
    -1 1 1 405.26 74.89
    1 1 -1 467.05 74.39
    0 -1 -1 254.67 38
    0 -1 1 258.77 38.4
    0 -1 -1 203.18 37.8
    0 1 1 234.38 37.9
    0 1 -1 255.27 38.4
    0 1 1 256.17 38.1
    1 -1 1 170.08 26.7
    1 -1 1 189.58 27.7
    1 -1 1 175.28 27.4
    -1 -1 -1 133.79 26.7
    1 -1 1 176.68 27
    -1 -1 -1 162.88 27.3
    -1 1 -1 145.79 27.1
    1 1 1 153.08 27.5
    -1 1 -1 145.89 26.6
    1 1 1 156.18 27.1
    -1 1 -1 174.68 27.4
    -1 1 -1 156.28 27.1
    -1 1 -1 167.38 27.3
    -2 -1 -1 822.42 126.09
    2 -1 1 738.73 125.69
    2 -1 1 794.22 126.19
    -2 -1 -1 863.61 126.49
    2 -1 1 819.02 125.39
    -2 -1 -1 754.12 125.59
    2 -1 1 905.61 125.79
    -2 1 -1 788.92 126.19
    2 1 1 880.71 125.99
    -2 1 -1 765.02 125.69
    2 1 1 786.12 125.99
    2 1 1 818.92 123.89
    -2 1 -1 760.52 125.29
    -3 -1 -1 7.4 10.8
    3 -1 1 6.7 11
    3 -1 1 10.7 9.7
    -3 -1 -1 -8.7 8.9
    -3 -1 -1 9.8 10.6
    3 -1 1 6.5 11.5
    3 1 1 11.7 12.4
    -3 1 -1 2.3 9.1
    3 1 1 6.8 5.5
    -3 1 -1 -7.3 10.8
    -3 1 -1 10.2 11.2
    3 1 1 -2 11.3
    3 1 1 -3.6 9.1
    4 -1 1 110.69 25.4
    4 -1 1 74.99 23.9
    -4 -1 -1 103.19 25.1
    4 -1 1 143.69 23.6
    -4 -1 -1 112.59 23.7
    -4 -1 -1 137.39 27.7
    -4 1 -1 69.29 23.3
    -4 1 -1 110.39 22.4
    -4 1 -1 128.39 26.2
    4 1 1 108.69 23.4
    4 1 1 72.69 23.2
    4 1 1 113.49 26.5
    4 1 1 89.19 24.9
    5 -1 1 89.19 22.7
    5 -1 1 110.29 27
    -5 -1 -1 100.19 24.3
    5 -1 1 109.19 27.3
    5 1 1 137.79 24.3
    5 1 1 168.18 30.8
    5 1 1 66.49 24.3
    5 1 1 66.29 25.8
    -5 1 -1 100.19 23.1
    -5 1 -1 67.19 24.6
    6 -1 1 268.47 49.9
    -6 -1 -1 192.88 43.9
    6 -1 1 250.77 44.2
    6 -1 1 249.08 48.5
    6 1 1 187.18 45.2
    -6 1 -1 247.88 43.2
    6 1 1 209.58 47.2
    7 -1 1 -12.9 18.8
    7 -1 1 -18 20.3
    -7 -1 -1 -11 16.4
    7 1 1 -23.4 16.1
    7 1 1 17.1 21.9
    -7 1 -1 13.4 16.3
    7 1 1 8.4 11.2
    8 -1 1 106.39 24.4
    8 -1 1 41.4 28.3
    8 -1 1 44.9 32
    -8 -1 -1 77.49 27
    -8 1 -1 16.5 22.5
    8 1 1 138.29 37.7
    8 1 1 40.7 32.3
    8 1 1 59.69 19.2
    9 -1 1 -31.3 28.6
    9 -1 1 29.2 22.2
    9 -1 1 34.3 37
    -9 -1 -1 -20.4 23.8
    9 1 1 -6.6 30.6
    -9 1 -1 3.1 22.6
    9 1 1 28.9 34.3
    -10 -1 -1 14.7 30.9
    10 -1 1 1.8 42.7
    10 -1 1 12.5 37.2
    10 1 1 63.39 42.8
    10 1 1 41 38.6
    -10 1 -1 28.4 26.7
    10 -2 -1 93.99 49.9
    -10 -2 1 -14.6 28.4
    10 -2 -1 6.9 38.8
    10 2 -1 60.49 38.7
    10 2 -1 0.6 39.5
    9 -2 -1 32.5 30.7
    9 -2 -1 73.09 37.9
    -9 -2 1 85.39 28.8
    9 2 -1 23.2 32.9
    -9 2 1 27.2 21
    9 2 -1 110.59 38.1
    8 -2 -1 4.3 26.2
    -8 -2 1 12.1 19.6
    8 -2 -1 48.9 29.9
    8 2 -1 4.1 26.8
    8 2 -1 24.5 24.8
    -8 2 1 30.5 16.4
    7 -2 -1 586.84 89.69
    7 -2 -1 564.54 97.79
    7 -2 -1 600.34 100.29
    -7 -2 1 439.16 90.89
    -7 2 1 626.54 89.69
    7 2 -1 432.16 94.29
    -6 -2 1 -22.6 11.8
    6 -2 -1 10.3 18.5
    6 -2 -1 9.5 10.7
    6 -2 -1 17.8 17.9
    6 2 -1 1.7 18.6
    6 2 -1 13.1 19.6
    -6 2 1 12.1 10.5
    -6 2 1 -18.1 16.3
    -5 -2 1 2.4 12.1
    5 -2 -1 -2.6 7.9
    -5 -2 1 -0.6 13.7
    5 -2 -1 9.8 16.2
    5 -2 -1 9.1 16.7
    5 2 -1 5.3 16.5
    -5 2 1 6.6 8.8
    5 2 -1 14.6 16.2
    -5 2 1 0.3 14.7
    5 2 -1 13.6 16.7
    -4 -2 1 1 10.9
    4 -2 -1 -10.9 12.1
    -4 -2 1 13 14.3
    -4 -2 1 -16.1 12.4
    4 -2 -1 24.3 14.5
    4 -2 -1 -3.5 6.8
    4 -2 -1 26 16
    -4 -2 1 15.1 13.8
    4 2 -1 -11 13.6
    -4 2 1 8.1 13
    -4 2 1 -6.2 6.9
    4 2 -1 24.6 14.8
    4 2 -1 -22.4 12.6
    -4 2 1 -7.8 11
    -4 2 1 -8.7 13.8
    -3 -2 1 186.68 26.5
    3 -2 -1 131.49 23
    3 -2 -1 115.99 18.2
    -3 -2 1 127.49 24.2
    3 -2 -1 80.89 22.1
    -3 -2 1 125.19 22.5
    3 -2 -1 129.39 25.1
    -3 -2 1 131.79 24.1
    3 2 -1 126.59 23.2
    -3 2 1 78.89 22.6
    3 2 -1 103.49 23.9
    3 2 -1 30.6 20.3
    -3 2 1 90.79 21.9
    -3 2 1 65.89 20.8
    -2 -2 1 180.38 44.8
    -2 -2 1 260.67 45.8
    2 -2 -1 311.87 47.5
    -2 -2 1 305.47 46.2
    2 -2 -1 277.97 45.5
    2 -2 -1 259.37 42.6
    2 2 -1 316.97 47
    2 2 -1 260.97 46
    -2 2 1 268.07 45.4
    -2 2 1 289.77 45.3
    2 2 -1 317.67 46.4
    -2 2 1 301.67 47.4
    1 -2 -1 70.69 18.1
    1 -2 -1 99.99 16.7
    1 -2 -1 89.99 16.4
    -1 -2 1 122.19 17.3
    -1 -2 1 81.09 17
    -1 -2 1 87.59 17.3
    -1 -2 1 93.29 17.7
    1 2 -1 121.49 18.8
    -1 2 1 102.29 19.8
    1 2 -1 101.09 17.2
    -1 2 1 69.69 16.3
    1 2 -1 92.39 18
    -1 2 1 99.09 16.9
    0 -2 1 57.49 11.5
    0 -2 1 65.79 11.7
    0 -2 1 41.4 11.6
    0 -2 -1 63.49 10.4
    0 -2 -1 50.19 11.5
    0 -2 -1 55.99 10.4
    0 2 1 58.09 12.1
    0 2 1 67.19 10.6
    0 2 -1 50.79 11.2
    0 2 -1 56.89 11.6
    0 2 -1 42 11.7
    -1 -2 -1 1421.26 208.48
    1 -2 1 1316.47 208.28
    -1 -2 -1 1355.26 209.08
    1 -2 1 1408.76 208.58
    1 -2 1 1348.27 209.08
    -1 2 -1 1374.76 208.38
    1 2 1 1357.86 208.58
    -1 2 -1 1400.26 208.68
    -1 2 -1 1289.97 208.88
    -1 2 -1 1312.47 208.58
    1 2 1 1291.47 208.98
    2 -2 1 9352.16 1474.65
    2 -2 1 9750.72 1474.95
    -2 -2 -1 9826.02 1474.95
    2 -2 1 9813.42 1475.05
    2 -2 1 9699.13 1474.85
    -2 -2 -1 9669.43 1475.15
    2 2 1 9749.22 1475.15
    -2 2 -1 9391.56 1474.75
    2 2 1 9139.49 1474.95
    -2 2 -1 9999 1474.95
    3 -2 1 138.89 24.4
    3 -2 1 117.09 25.6
    -3 -2 -1 88.99 25
    -3 -2 -1 166.18 26.9
    3 -2 1 137.99 26.2
    -3 -2 -1 164.78 27.2
    3 2 1 120.69 24.8
    -3 2 -1 171.98 27.8
    3 2 1 93.49 24.8
    -3 2 -1 128.19 24.5
    -3 2 -1 92.69 24.3
    -4 -2 -1 11.2 14
    4 -2 1 42.9 14
    -4 -2 -1 40.7 16.4
    -4 -2 -1 23.2 15.2
    4 -2 1 25.4 16
    4 -2 1 59.09 16.5
    4 2 1 36.3 8.1
    4 2 1 61.89 16.7
    -4 2 -1 31.5 13.2
    4 2 1 59.69 19.1
    4 2 1 41.5 17.2
    -4 2 -1 45.3 17.6
    4 2 1 23.5 15.5
    -4 2 -1 41.2 16.9
    -5 -2 -1 57.79 21.3
    5 -2 1 144.39 27.7
    5 -2 1 67.19 23.3
    5 -2 1 86.09 20.9
    5 2 1 65.39 22.7
    5 2 1 90.39 15.8
    -5 2 -1 55.29 19.1
    -5 2 -1 151.88 28.4
    5 2 1 61.29 22.4
    5 2 1 84.79 25.3
    5 2 1 105.09 26.7
    6 -2 1 20 14.5
    6 -2 1 -37.1 15.7
    6 -2 1 -13.7 15.4
    -6 -2 -1 4.3 15.3
    6 2 1 4.2 7.7
    6 2 1 -11.9 16.8
    6 2 1 -0.7 18.7
    -6 2 -1 -0.6 21.2
    -6 2 -1 12.8 13.1
    -7 -2 -1 29.1 22.5
    7 -2 1 91.69 30.4
    7 -2 1 12.5 20.9
    7 2 1 10 23.3
    7 2 1 44.8 27.4
    -7 2 -1 34.7 18.8
    7 2 1 74.49 14.6
    -8 -2 -1 1.4 21.5
    8 -2 1 3.7 19.2
    8 -2 1 17.3 26.7
    8 -2 1 6.4 28.2
    8 2 1 -10.9 23.3
    -8 2 -1 24.3 18.7
    8 2 1 -14 11.9
    8 2 1 26.1 26.1
    -9 -2 -1 65.59 34.3
    9 -2 1 122.19 33.5
    9 -2 1 111.29 45.7
    9 -2 1 61.49 35.7
    9 2 1 151.28 46.2
    -9 2 -1 170.28 34.8
    9 2 1 87.49 43.3
    10 -2 1 68.19 32.9
    10 -2 1 54.49 47.9
    -10 -2 -1 65.09 35.8
    10 -2 1 69.89 48.5
    -10 2 -1 93.79 32.3
    10 2 1 -11 35.3
    10 2 1 -12.7 39.2
    10 -3 -1 16.7 45.1
    10 -3 -1 -25 32.6
    -10 -3 1 8 30.5
    10 3 -1 55.99 42.1
    10 3 -1 58.29 40.7
    -9 -3 1 13.8 26
    9 -3 -1 -8.1 32.5
    9 -3 -1 -5.2 28.3
    9 3 -1 1.2 31.7
    9 3 -1 -7.1 27.6
    -8 -3 1 -4.3 22.1
    8 -3 -1 -5.1 27.7
    8 -3 -1 -16.1 21.7
    8 3 -1 -35.3 24.9
    -8 3 1 13 15.5
    8 3 -1 16.1 26.5
    7 -3 -1 7.4 21.7
    7 -3 -1 -20.7 22.2
    -7 -3 1 7.3 18.6
    7 -3 -1 -1 13.4
    -7 3 1 2.6 12.9
    7 3 -1 -8.7 22.1
    7 3 -1 31.2 21.8
    6 -3 -1 17.4 20.3
    6 -3 -1 -30.1 9.1
    -6 -3 1 12.7 16.6
    6 -3 -1 -4.2 18
    6 3 -1 14 19.2
    -6 3 1 -35.6 16.2
    6 3 -1 -11.1 17.6
    -6 3 1 -4.3 9.2
    -5 -3 1 335.27 78.29
    -5 -3 1 458.75 81.39
    5 -3 -1 463.75 80.39
    5 -3 -1 356.66 80.09
    5 -3 -1 568.94 75.89
    5 3 -1 626.94 85.29
    5 3 -1 652.33 86.29
    5 3 -1 367.16 79.99
    -5 3 1 522.05 81.89
    -4 -3 1 64.89 17.6
    4 -3 -1 57.29 15.8
    -4 -3 1 21 14.1
    -4 -3 1 36.2 15.6
    -4 -3 1 46.1 17.1
    4 -3 -1 29.1 15
    4 -3 -1 26.8 9.7
    4 -3 -1 16.3 15.6
    4 3 -1 6.4 13.2
    -4 3 1 21.8 14.4
    4 3 -1 34.5 17.2
    -4 3 1 75.19 18.9
    4 3 -1 -21.6 12.8
    -3 -3 1 42 15.5
    3 -3 -1 40.5 18.3
    3 -3 -1 10.6 13.3
    -3 -3 1 41.9 15.6
    3 -3 -1 91.49 16.6
    -3 -3 1 32.7 14.6
    3 -3 -1 42.4 11
    -3 -3 1 78.09 17.6
    3 3 -1 102.39 19.7
    -3 3 1 31.8 17.1
    -3 3 1 54.39 15.1
    -3 3 1 77.29 16.1
    3 3 -1 46.5 11.4
    3 3 -1 46.3 15
    3 3 -1 69.79 17.6
    -2 -3 1 649.83 95.59
    -2 -3 1 636.44 95.59
    2 -3 -1 562.24 94.59
    2 -3 -1 589.44 94.59
    2 -3 -1 471.25 96.39
    -2 3 1 645.84 96.49
    -2 3 1 603.74 94.49
    2 3 -1 649.83 95.69
    -2 3 1 589.64 94.69
    2 3 -1 615.54 93.99
    2 3 -1 614.14 95.49
    -1 -3 1 176.78 30
    1 -3 -1 181.58 28.9
    1 -3 -1 165.18 28.9
    -1 -3 1 210.98 30.8
    1 -3 -1 147.59 31.5
    -1 -3 1 150.18 30
    1 3 -1 187.08 30.5
    1 3 -1 147.59 29.9
    -1 3 1 192.88 29.2
    1 3 -1 204.28 30.4
    0 -3 -1 1480.75 224.28
    0 -3 -1 1430.06 222.58
    0 -3 1 1462.95 223.38
    0 -3 1 1403.96 224.28
    0 -3 -1 1530.95 222.68
    0 -3 1 1485.85 223.28
    0 3 -1 1316.17 223.28
    0 3 1 1454.35 222.68
    0 3 -1 1477.95 223.38
    0 3 -1 1471.65 224.28
    -1 -3 -1 1247.08 196.28
    1 -3 1 1267.07 197.68
    1 -3 1 1134.29 196.28
    1 -3 1 1300.87 196.88
    -1 -3 -1 1414.56 198.08
    -1 3 -1 1292.57 196.58
    1 3 1 1323.77 197.88
    1 3 1 1281.07 196.48
    -1 3 -1 1252.57 196.68
    -1 3 -1 1333.87 196.58
    2 -3 1 370.16 55.09
    -2 -3 -1 336.57 51.39
    -2 -3 -1 252.47 54.69
    -2 -3 -1 421.06 55.69
    2 -3 1 313.87 54.89
    2 3 1 265.37 54.79
    2 3 1 361.76 55.09
    -2 3 -1 386.16 55.99
    -2 3 -1 285.77 54.09
    3 -3 1 565.54 100.29
    -3 -3 -1 665.03 100.09
    3 -3 1 627.54 99.19
    -3 -3 -1 539.15 101.59
    3 -3 1 671.43 102.09
    -3 -3 -1 781.12 103.79
    3 3 1 627.64 101.39
    3 3 1 676.43 100.29
    -3 3 -1 630.54 100.09
    3 3 1 512.15 99.89
    -3 3 -1 658.33 99.89
    4 -3 1 1310.67 204.48
    -4 -3 -1 1586.84 205.68
    -4 -3 -1 1207.38 203.68
    4 -3 1 1414.26 202.88
    -4 -3 -1 1228.58 203.78
    4 -3 1 1236.98 203.58
    -4 3 -1 1340.97 203.88
    4 3 1 1295.37 204.38
    4 3 1 1386.76 204.08
    -4 3 -1 1277.07 204.08
    4 3 1 1118.89 203.48
    5 -3 1 -0.1 13.3
    -5 -3 -1 12.7 14.8
    5 -3 1 3.3 12.1
    5 -3 1 -30.6 10.9
    5 3 1 -7.2 14.2
    -5 3 -1 -9.4 14.1
    5 3 1 2.3 15.4
    -5 3 -1 -0.2 10.6
    6 -3 1 26.5 16.2
    6 -3 1 4.6 19.9
    6 -3 1 4.7 19.2
    -6 -3 -1 -20.4 14.1
    -6 3 -1 20.2 14.2
    6 3 1 29 6.8
    -6 3 -1 23.4 21.8
    6 3 1 -3.8 18.7
    7 -3 1 2.7 20.7
    7 -3 1 7.7 17
    7 -3 1 33.2 26.9
    -7 -3 -1 -6 18.9
    7 3 1 16.8 22.1
    -7 3 -1 -5.9 13.7
    7 3 1 -2.9 6.7
    8 -3 1 20.5 27.3
    -8 -3 -1 2.3 23.6
    8 -3 1 4 21.5
    8 -3 1 30.2 31.2
    8 3 1 5.2 27.6
    -8 3 -1 2.1 17.5
    9 -3 1 8.7 36.4
    9 -3 1 53.19 28.9
    -9 -3 -1 18.2 29.1
    9 -3 1 31.2 33.6
    -9 3 -1 -10.6 21.2
    9 3 1 -8.1 30.9
    10 -3 1 1.4 48
    10 -3 1 11.6 30.9
    -10 -3 -1 0.1 34.2
    10 -3 1 29.1 38
    10 3 1 -15 36.8
    10 -4 -1 18.5 54.69
    10 -4 -1 43 44
    -10 -4 1 -29.2 34.1
    10 4 -1 9 40.7
    9 -4 -1 64.99 42.1
    9 -4 -1 76.09 42.4
    -9 -4 1 145.69 39
    9 4 -1 74.19 37.2
    8 -4 -1 9.4 26.9
    8 -4 -1 -0.6 30.1
    -8 -4 1 7.9 24
    8 4 -1 -2.3 25.4
    -7 -4 1 65.19 27.4
    7 -4 -1 107.29 22.9
    7 -4 -1 100.19 33.7
    7 -4 -1 101.69 32.4
    7 4 -1 42.5 29.1
    6 -4 -1 8.8 11.8
    6 -4 -1 14.7 18.6
    6 -4 -1 42.1 24.5
    -6 -4 1 -9.6 18.9
    -6 4 1 -4.8 17.8
    6 4 -1 -22.4 15.4
    5 -4 -1 23.3 18.6
    5 -4 -1 39.2 11.7
    -5 -4 1 40 18.9
    5 -4 -1 9.3 15.2
    5 4 -1 7.4 17.1
    5 4 -1 40 20.5
    -5 4 1 7.2 15.8
    5 4 -1 32.4 10.5
    -4 -4 1 14.8 13
    -4 -4 1 9.6 15
    4 -4 -1 10.1 14.9
    -4 -4 1 23 13.5
    4 -4 -1 18.4 8.8
    4 -4 -1 -3.8 10.2
    -4 4 1 -5.5 10.3
    4 4 -1 20.7 8.5
    4 4 -1 11.5 14.2
    4 4 -1 12.9 14.5
    -3 -4 1 175.58 38
    3 -4 -1 263.77 36.8
    3 -4 -1 167.28 36.9
    -3 -4 1 190.08 38.9
    -3 -4 1 194.98 38.6
    -3 -4 1 184.98 39.4
    3 -4 -1 230.48 41.6
    3 -4 -1 223.18 38.2
    3 4 -1 208.28 40
    -3 4 1 208.08 37.2
    3 4 -1 260.77 36.4
    -3 4 1 245.48 41.5
    3 4 -1 224.18 39.9
    2 -4 -1 120.19 20.7
    -2 -4 1 98.69 20.4
    -2 -4 1 102.69 21.8
    -2 -4 1 100.59 22.9
    2 -4 -1 149.39 21.6
    -2 -4 1 107.59 22.1
    2 -4 -1 83.19 24.6
    2 4 -1 99.69 22
    -2 4 1 76.49 23.3
    2 4 -1 133.89 21.2
    -2 4 1 95.49 20.2
    2 4 -1 141.29 23.6
    1 -4 -1 599.54 87.39
    1 -4 -1 610.64 87.49
    -1 -4 1 578.34 88.69
    -1 -4 1 569.04 88.79
    -1 -4 1 512.75 88.99
    1 -4 -1 404.26 90.39
    -1 4 1 538.75 87.39
    1 4 -1 587.94 88.69
    1 4 -1 561.54 88.79
    1 4 -1 586.34 89.49
    0 -4 -1 21.2 4.4
    0 -4 1 24.8 11
    0 -4 -1 7.6 9.2
    0 -4 -1 26 4.6
    0 -4 1 19.2 7.2
    0 -4 1 21.2 7.2
    0 4 1 22.3 4.6
    0 4 -1 24.9 7.7
    0 4 -1 27.1 10.7
    1 -4 1 15.1 6.2
    -1 -4 -1 0.8 9.4
    -1 -4 -1 10.6 6.1
    1 -4 1 10.6 9
    1 -4 1 39.4 12.7
    -1 4 -1 13.9 7.1
    -1 4 -1 10.9 5.3
    1 4 1 9 6.7
    1 4 1 -0.2 3
    -2 -4 -1 277.07 43
    2 -4 1 298.27 45.2
    2 -4 1 157.38 45
    -2 -4 -1 273.97 47.6
    2 -4 1 328.77 47.1
    -2 -4 -1 253.97 44.8
    2 4 1 283.77 45.5
    -2 4 -1 310.07 47
    -2 4 -1 294.27 44.9
    -2 4 -1 266.57 45.1
    2 4 1 231.08 44.7
    3 -4 1 390.76 77.19
    -3 -4 -1 461.75 79.09
    3 -4 1 511.35 77.19
    -3 -4 -1 470.15 77.09
    3 -4 1 473.75 76.49
    3 -4 1 424.46 77.39
    -3 4 -1 455.85 77.79
    3 4 1 459.15 78.29
    3 4 1 429.86 76.29
    3 4 1 470.05 76.79
    -3 4 -1 557.94 77.29
    4 -4 1 8.1 12.3
    -4 -4 -1 -7.2 12.9
    4 -4 1 5.6 12.3
    4 -4 1 4.8 14.8
    -4 4 -1 -8.1 11.5
    -4 4 -1 1.9 13.2
    4 4 1 -5.1 11.8
    4 4 1 25.8 15.1
    5 -4 1 63.59 23.6
    5 -4 1 66.49 24.1
    -5 -4 -1 162.68 30.5
    5 -4 1 128.89 24.4
    5 4 1 104.49 26.5
    -5 4 -1 110.59 26.6
    5 4 1 52.89 23.2
    6 -4 1 7.1 16
    -6 -4 -1 19.3 20
    6 -4 1 -3.9 16.3
    6 -4 1 -16.3 16.5
    6 4 1 5.9 18.6
    6 4 1 14.4 23.6
    -6 4 -1 28.2 21.4
    -7 -4 -1 212.48 46.8
    7 -4 1 181.78 48.5
    7 -4 1 238.28 47
    7 -4 1 223.88 52.39
    7 4 1 229.68 49.3
    -8 -4 -1 33 28.2
    8 -4 1 -3.5 32
    8 -4 1 59.99 29.9
    8 -4 1 32.1 26.1
    8 4 1 15.1 27
    9 -4 1 52.49 30.4
    -9 -4 -1 51.49 33.4
    9 -4 1 52.09 39.1
    9 -4 1 15.6 40.4
    9 4 1 22.1 32.4
    -10 -4 -1 -22.6 33.4
    10 -4 1 -15.9 35.8
    10 -4 1 -34.7 50.29
    10 -4 1 -7.5 32.2
    10 4 1 -9.6 40
    10 -5 -1 14.7 46.4
    -10 -5 1 58.99 39.2
    10 5 -1 38 44.5
    -9 -5 1 -22.8 28.5
    9 -5 -1 -25.7 36.7
    9 5 -1 16.5 30.5
    -8 -5 1 -3.7 24.9
    8 -5 -1 -7 29.4
    8 -5 -1 4.7 31.6
    8 5 -1 8.6 27.3
    7 -5 -1 85.19 32.6
    7 -5 -1 118.69 40.3
    -7 -5 1 110.19 34.8
    7 5 -1 145.79 37
    6 -5 -1 35.5 21.2
    6 -5 -1 15.9 24.3
    -6 -5 1 -12.6 17.4
    6 -5 -1 59.59 16.7
    6 5 -1 31.4 11.3
    6 5 -1 39.7 23.8
    6 5 -1 83.89 29.2
    -6 5 1 48.8 21.5
    -5 -5 1 6.5 15.5
    5 -5 -1 18.8 21.3
    5 -5 -1 4.8 11
    5 -5 -1 8.2 14.7
    5 5 -1 23.9 17.5
    -5 5 1 11.8 14.3
    5 5 -1 3.4 8.3
    5 5 -1 -1.9 16.8
    -4 -5 1 444.06 77.39
    -4 -5 1 395.66 78.19
    4 -5 -1 520.15 75.19
    4 -5 -1 449.16 76.29
    -4 -5 1 458.65 79.29
    4 -5 -1 480.35 81.69
    4 5 -1 489.75 73.09
    4 5 -1 415.76 77.49
    -4 5 1 449.16 76.09
    4 5 -1 447.76 78.09
    -3 -5 1 106.89 22.2
    3 -5 -1 97.39 19.8
    3 -5 -1 109.79 25.7
    -3 -5 1 70.29 22.3
    -3 -5 1 97.39 21.7
    -3 -5 1 107.09 24.8
    3 -5 -1 94.49 18.8
    -3 5 1 74.29 22.7
    3 5 -1 70.99 20.6
    3 5 -1 92.59 18
    -3 5 1 84.89 19.1
    3 5 -1 75.49 20.3
    -2 -5 1 1378.56 213.18
    2 -5 -1 1403.46 211.98
    -2 -5 1 1319.87 212.98
    2 -5 -1 1191.18 214.68
    2 -5 -1 1384.06 211.78
    -2 -5 1 1414.76 212.88
    2 5 -1 1459.75 213.38
    2 5 -1 1365.16 213.18
    2 5 -1 1402.56 212.68
    1 -5 -1 164.88 24.9
    -1 -5 1 172.48 27.7
    -1 -5 1 172.68 29.5
    -1 -5 1 197.78 27.9
    1 -5 -1 133.59 24.6
    1 -5 -1 113.69 30.1
    1 5 -1 198.98 28.4
    1 5 -1 196.58 28.3
    1 5 -1 172.78 29.5
    0 -5 1 1.8 5.6
    0 -5 -1 1.1 9.5
    0 -5 1 5.9 6
    0 -5 1 13.9 10.9
    0 5 -1 33.7 7.3
    0 5 -1 18.8 6.1
    1 -5 1 55.59 19.5
    1 -5 1 85.29 14.4
    -1 -5 -1 83.59 14.3
    1 -5 1 37.1 16.4
    -1 -5 -1 66.99 19
    1 5 1 74.99 14.5
    -1 5 -1 82.49 14.8
    1 5 1 70.69 13.9
    2 -5 1 747.33 107.09
    -2 -5 -1 691.53 105.39
    2 -5 1 715.73 109.79
    -2 -5 -1 573.64 108.39
    -2 -5 -1 669.83 104.59
    2 -5 1 614.94 104.89
    2 5 1 693.03 105.69
    -2 5 -1 638.94 105.29
    -2 5 -1 681.13 105.09
    -2 5 -1 682.13 106.69
    2 5 1 693.13 105.59
    3 -5 1 3.3 9.2
    -3 -5 -1 1.7 13.3
    -3 -5 -1 15.8 10.3
    -3 -5 -1 11.7 5.6
    3 -5 1 -15.6 11.2
    3 -5 1 -8 11.2
    -3 5 -1 6.5 10.1
    3 5 1 22.6 11.3
    3 5 1 8.5 10.9
    -3 5 -1 26.2 13.5
    4 -5 1 596.94 97.59
    4 -5 1 548.65 95.99
    4 -5 1 676.93 95.89
    4 -5 1 593.74 94.79
    -4 -5 -1 503.65 95.99
    -4 5 -1 822.12 99.79
    4 5 1 461.85 93.49
    -4 5 -1 604.14 95.09
    4 5 1 501.75 94.29
    5 -5 1 103.89 24.6
    5 -5 1 34 21.2
    5 -5 1 70.59 22.8
    -5 -5 -1 85.79 25.1
    5 -5 1 68.49 24.5
    5 5 1 105.99 25.6
    5 5 1 85.19 24.6
    -5 5 -1 89.69 24.6
    -6 -5 -1 -5.5 17.4
    6 -5 1 21.6 20.8
    6 -5 1 14.7 19.6
    6 -5 1 -19.1 16.9
    6 -5 1 3.9 21.7
    6 5 1 7.6 20.8
    6 5 1 11.6 19.2
    -6 5 -1 13.9 21.1
    -7 -5 -1 -25.4 22.4
    7 -5 1 -26.7 22.4
    7 -5 1 17.7 24.4
    7 -5 1 12.3 22.4
    7 5 1 -18.7 19.3
    -7 5 -1 -33.9 28.6
    8 -5 1 23.5 33.5
    8 -5 1 85.79 35.9
    -8 -5 -1 43.9 29.4
    8 -5 1 10.3 26.3
    8 5 1 19.9 25.8
    9 -5 1 7.7 36.9
    9 -5 1 0.4 38.4
    9 -5 1 0.2 31.1
    -9 -5 -1 25.8 31.8
    9 5 1 -3.9 28.8
    10 -5 1 13.8 37
    10 -5 1 -30.3 38.6
    -10 -5 -1 0.2 38.5
    10 5 1 13.9 40.6
    -9 -6 1 12.9 36.2
    9 -6 -1 97.49 46.1
    9 6 -1 27.4 35
    8 -6 -1 -40.4 26.3
    -8 -6 1 31.8 29.2
    8 6 -1 -18.4 26.3
    7 -6 -1 61.79 35.6
    7 -6 -1 60.99 30.8
    -7 -6 1 26.7 29.1
    7 6 -1 68.09 27.2
    6 -6 -1 -4.9 21.6
    6 -6 -1 -1.7 13.7
    -6 -6 1 -28.9 18.7
    6 -6 -1 -41.3 16
    6 6 -1 37.9 22.7
    6 6 -1 13.2 20.5
    -6 6 1 12.6 16.8
    6 6 -1 -6.6 8.3
    5 -6 -1 261.77 48.3
    5 -6 -1 282.87 46.2
    -5 -6 1 175.28 48.8
    5 -6 -1 282.77 52.69
    5 6 -1 266.97 50.39
    5 6 -1 242.58 42.6
    5 6 -1 226.88 49
    -5 6 1 313.57 49.2
    -4 -6 1 21.1 13.3
    4 -6 -1 -11.3 9.9
    4 -6 -1 19.2 19.1
    4 -6 -1 0.1 11.3
    -4 -6 1 0.6 16.5
    4 6 -1 -1.7 13.5
    4 6 -1 -8.6 12.5
    4 6 -1 -5.9 8.1
    -4 6 1 -5.7 9.9
    -3 -6 1 480.45 76.59
    3 -6 -1 474.05 71.59
    -3 -6 1 337.17 74.69
    3 -6 -1 423.46 70.99
    -3 -6 1 483.15 73.39
    3 -6 -1 412.36 76.89
    3 6 -1 466.65 73.89
    -3 6 1 453.15 71.29
    3 6 -1 449.36 71.59
    3 6 -1 386.76 72.69
    2 -6 -1 4.5 6.5
    2 -6 -1 18.1 6.4
    2 -6 -1 0.3 13.1
    -2 -6 1 -6.6 9
    -2 -6 1 25.1 11.3
    -2 -6 1 13.5 9.2
    -2 6 1 11 6.3
    2 6 -1 -12.4 8.6
    2 6 -1 3.1 9.5
    2 6 -1 11.3 9.4
    -1 -6 1 9.7 10.8
    1 -6 -1 12.5 13.3
    -1 -6 1 3.1 7.3
    -1 -6 1 18.9 7.7
    1 6 -1 3.5 4.5
    1 6 -1 12.9 7.9
    0 -6 1 -6.5 4.9
    0 -6 1 -2.7 10.2
    0 -6 -1 -16.9 8.8
    0 -6 1 5.9 5.2
    0 6 -1 6.4 5.8
    0 6 -1 -5.8 4.9
    -1 -6 -1 1.7 13.3
    -1 -6 -1 8 5.4
    -1 -6 -1 17.2 6.3
    1 -6 1 -3 9.6
    -1 -6 -1 32.6 10.7
    1 -6 1 1.1 13.1
    1 -6 1 18.9 6.5
    1 6 1 10.2 5.7
    1 6 1 14.2 6.4
    -1 6 -1 14.8 6.3
    -1 6 -1 7.1 6.4
    2 -6 1 0.4 14.2
    -2 -6 -1 -0.6 12.9
    2 -6 1 5.8 7.2
    2 -6 1 -10.6 10.9
    -2 -6 -1 8.9 8.3
    -2 -6 -1 24.9 9.1
    2 6 1 16.7 8.1
    -2 6 -1 -3.1 3.8
    2 6 1 7.6 8.7
    -2 6 -1 6.2 7.7
    -3 -6 -1 432.86 74.49
    3 -6 1 395.06 79.39
    3 -6 1 475.95 77.59
    3 -6 1 438.46 80.69
    -3 -6 -1 475.35 82.69
    3 6 1 523.45 79.19
    -3 6 -1 610.94 78.89
    3 6 1 525.95 78.89
    -3 6 -1 539.85 81.39
    -3 6 -1 417.06 77.09
    4 -6 1 -12.1 15.2
    4 -6 1 2.9 14.4
    4 -6 1 2.5 16.1
    4 -6 1 -3.5 11.5
    -4 -6 -1 -20 14.8
    4 6 1 7.8 13.1
    -4 6 -1 -2.8 11.1
    4 6 1 10.6 13.1
    5 -6 1 0.7 14.9
    -5 -6 -1 -38.9 16.6
    5 -6 1 38.6 20.5
    5 -6 1 4.2 17
    5 -6 1 9.2 16.2
    5 6 1 1.9 14.6
    5 6 1 2.1 15
    -5 6 -1 11.8 16.2
    6 -6 1 -19.5 19.9
    6 -6 1 3 21.3
    -6 -6 -1 -13.5 21
    6 -6 1 37.4 20.8
    -6 6 -1 -3.8 19.7
    6 6 1 -7.4 22.1
    6 6 1 -12.5 18.3
    7 -6 1 36.3 24.7
    -7 -6 -1 54.39 29.2
    7 -6 1 13.2 24.6
    7 -6 1 -11 26.1
    7 6 1 0.8 22.8
    8 -6 1 -47.2 23.2
    -8 -6 -1 -22.5 30
    8 -6 1 22.2 34.4
    8 6 1 -11.1 24.7
    9 -6 1 -16.3 29.8
    9 -6 1 78.19 45
    -9 -6 -1 67.19 38.3
    9 6 1 5.6 32.5
    -9 -7 1 -30.5 30.5
    9 -7 -1 39.4 44.7
    9 7 -1 60.69 37
    -8 -7 1 8.8 32.8
    8 -7 -1 -1.1 37.2
    8 7 -1 16.2 30
    -7 -7 1 107.49 37.2
    7 -7 -1 74.59 34.3
    7 7 -1 51.29 29.3
    6 -7 -1 -3.6 18.1
    -6 -7 1 17.1 25
    6 -7 -1 -23.6 23.5
    6 7 -1 -20.5 16.9
    -5 -7 1 32.5 22.9
    5 -7 -1 68.19 19.5
    5 -7 -1 137.89 33
    5 -7 -1 22.1 18.2
    -5 7 1 25.2 16.6
    5 7 -1 51.09 21.3
    5 7 -1 5.1 20.6
    4 -7 -1 85.79 22.5
    4 -7 -1 115.29 31.2
    -4 -7 1 63.79 28.5
    -4 7 1 132.89 23.4
    4 7 -1 80.59 24.8
    4 7 -1 131.69 26.9
    -3 -7 1 5.4 10.9
    -3 -7 1 38.6 22.4
    -3 -7 1 62.39 20.5
    3 -7 -1 19.1 10.5
    3 -7 -1 35.8 11
    -3 -7 1 21.7 13.3
    3 -7 -1 49.5 21.4
    -3 7 1 32.7 10.4
    3 7 -1 82.49 17.4
    3 7 -1 30.2 14.2
    2 -7 -1 1007.4 156.58
    -2 -7 1 984.4 158.48
    2 -7 -1 1073.89 156.78
    2 -7 -1 796.92 162.78
    -2 -7 1 1112.69 159.18
    -2 -7 1 993.7 159.88
    2 7 -1 1042.1 158.88
    -2 7 1 1068.49 156.68
    -2 7 1 954.9 156.48
    2 7 -1 1027.8 158.78
    -1 -7 1 323.47 46.7
    -1 -7 1 267.07 50.39
    -1 -7 1 286.97 46.3
    1 -7 -1 255.57 52.39
    1 7 -1 234.88 46
    1 7 -1 314.57 46.7
    0 -7 1 828.92 127.99
    0 -7 1 889.71 132.59
    0 -7 -1 731.43 133.59
    0 -7 1 864.81 128.09
    0 7 -1 805.72 127.99
    0 7 -1 828.62 128.09
    -1 -7 -1 13 16.4
    -1 -7 -1 31 7.3
    -1 -7 -1 49 14.2
    1 -7 1 4.3 11.9
    -1 -7 -1 25.5 6.8
    1 -7 1 31.7 7.6
    1 -7 1 27.8 16.4
    -1 7 -1 16.7 7.9
    1 7 1 41.6 7.1
    -1 7 -1 26.9 7.3
    1 7 1 28 7
    -2 -7 -1 247.38 36.5
    -2 -7 -1 224.38 34.7
    2 -7 1 162.08 39.1
    2 -7 1 185.48 38.8
    2 -7 1 194.18 33.3
    -2 -7 -1 176.68 39.8
    2 7 1 217.38 34.7
    -2 7 -1 178.48 33.2
    -2 7 -1 187.58 33.3
    3 -7 1 16.8 15.2
    -3 -7 -1 29.9 11.4
    3 -7 1 34.5 11.4
    3 -7 1 19.3 17.6
    -3 -7 -1 49 20.4
    -3 7 -1 3.2 8.6
    3 7 1 41.9 14.2
    -3 7 -1 37.9 12.1
    3 7 1 37.4 13.7
    -4 -7 -1 78.79 25.2
    4 -7 1 36.5 21
    4 -7 1 49.1 23.7
    4 -7 1 104.89 20.6
    -4 7 -1 48.2 17.8
    -4 7 -1 50.69 17.5
    4 7 1 64.29 19.8
    4 7 1 47.1 19.4
    5 -7 1 -16.3 15.8
    -5 -7 -1 15.4 21.4
    5 -7 1 13.4 19
    5 -7 1 4.8 20.5
    5 7 1 6 17.9
    -5 7 -1 14 17
    5 7 1 8.6 16.5
    6 -7 1 34.1 25
    6 -7 1 -33.1 20.5
    -6 -7 -1 24.4 26.9
    6 -7 1 -5.6 20.1
    6 7 1 15.6 18.7
    7 -7 1 5.6 24.6
    -7 -7 -1 27 31.5
    7 -7 1 27.5 31.1
    7 7 1 33 24.3
    -8 -7 -1 40.3 32.6
    8 -7 1 -5.5 33.2
    8 -7 1 30.6 32.8
    8 7 1 -10.8 25.4
    9 -7 1 -3.6 47.6
    -9 -7 -1 48.2 41.4
    9 -7 1 95.29 40.4
    9 7 1 69.99 36.7
    9 -8 -1 61.39 48.2
    -9 -8 1 -31.2 37.2
    9 8 -1 -19.4 34.2
    8 -8 -1 11.6 42.8
    -8 -8 1 26.1 33.1
    8 8 -1 8.2 30
    -7 -8 1 32.4 32.1
    7 -8 -1 33.2 35.4
    7 8 -1 73.29 29.4
    6 -8 -1 21 28.7
    -6 -8 1 15.8 27.4
    6 8 -1 19.7 21.5
    -5 -8 1 46.1 25.2
    5 -8 -1 50.69 28.4
    5 8 -1 17.4 18.9
    4 -8 -1 26.6 23.5
    -4 -8 1 -34.4 18.7
    4 -8 -1 28.1 12.3
    4 8 -1 20.3 14.9
    4 8 -1 16.1 16.5
    -4 8 1 -0.1 8.7
    3 -8 -1 49.6 12.8
    -3 -8 1 33.8 20.6
    3 -8 -1 29.7 22.4
    -3 -8 1 53.49 17.8
    3 -8 -1 42.2 11.9
    -3 8 1 58.59 12.3
    3 8 -1 42.3 15.8
    3 8 -1 22.5 15.3
    -3 8 1 41.6 11.5
    -2 -8 1 5.3 13.4
    2 -8 -1 13.4 17.5
    2 8 -1 5.3 7.5
    2 8 -1 13.4 9.8
    -1 -8 1 119.49 25.8
    -1 -8 1 106.89 18.5
    1 -8 -1 67.69 24
    1 8 -1 108.19 18.3
    1 8 -1 77.49 17.6
    0 -8 1 8.7 13.9
    0 -8 -1 0.4 11.6
    0 -8 -1 5.1 12.7
    0 -8 1 16.5 12.5
    0 -8 1 4.4 3.4
    1 -8 1 57.99 17.6
    -1 -8 -1 38.1 18.3
    1 -8 1 8.9 16.9
    -1 -8 -1 29.1 15.1
    2 -8 1 2.5 14
    -2 -8 -1 -9 11.2
    2 -8 1 8.4 16
    -2 -8 -1 0.6 16.6
    2 -8 1 -5.5 5.9
    2 -8 1 -0.6 7.1
    -2 -8 -1 3 8.8
    2 8 1 9.5 8.7
    2 8 1 -5.3 7.5
    -2 8 -1 2.5 6.4
    -2 8 -1 -11.7 6.2
    3 -8 1 145.39 28.8
    3 -8 1 72.39 18.1
    -3 -8 -1 95.29 29.4
    -3 -8 -1 85.59 19.9
    3 -8 1 23.8 22
    -3 8 -1 91.19 18.5
    -3 8 -1 115.19 19.6
    3 8 1 92.29 20.5
    3 8 1 64.79 19.5
    4 -8 1 3.9 12.7
    -4 -8 -1 8.3 20.7
    4 -8 1 14.5 18.9
    4 -8 1 -2.7 19
    -4 8 -1 -12.1 11
    -4 8 -1 -4.4 11.3
    4 8 1 4.9 13.3
    4 8 1 29.9 15.3
    -5 -8 -1 28.8 26.1
    5 -8 1 63.89 26.2
    5 -8 1 69.19 29
    5 8 1 22.3 18.9
    -5 8 -1 50.39 19.1
    6 -8 1 2.4 27.8
    -6 -8 -1 54.59 32.8
    6 -8 1 28.7 27.2
    6 8 1 -23.3 17.8
    -6 8 -1 37.7 20.9
    -7 -8 -1 34.6 32.3
    7 -8 1 73.29 36
    7 -8 1 35.2 27.9
    7 8 1 2.3 25.3
    -7 8 -1 15.5 23.9
    8 -8 1 2.2 32.2
    -8 -8 -1 58.79 35.9
    8 -8 1 19.2 39.1
    8 8 1 57.89 33.2
    9 -8 1 27.6 48.9
    9 -8 1 62.69 42.1
    -9 -8 -1 93.69 49
    9 8 1 41.5 37.5
    8 -9 -1 4.8 41.5
    8 -9 -1 72.79 37.9
    -8 -9 1 -22.9 36.4
    8 9 -1 13.6 29.3
    -7 -9 1 -5.8 30.1
    7 -9 -1 37.3 38.3
    7 9 -1 17.9 27.1
    6 -9 -1 13.3 31.8
    -6 -9 1 10.3 27.3
    6 9 -1 8.6 20.8
    -5 -9 1 0.4 25
    5 -9 -1 13.1 27.6
    5 9 -1 9.9 18.8
    -4 -9 1 6.3 21.9
    4 -9 -1 -14 24.7
    4 9 -1 8.8 14.3
    -4 9 1 13.9 10.8
    3 -9 -1 -7.1 20.9
    3 -9 -1 0.8 5.4
    -3 -9 1 15.2 20.5
    -3 -9 1 -17.1 15.4
    3 -9 -1 18 7.3
    3 9 -1 15.5 13.2
    3 9 -1 -8.1 11.4
    2 -9 -1 124.49 34.8
    -2 -9 1 167.68 32.2
    2 9 -1 131.49 25.4
    2 9 -1 126.69 25.5
    1 -9 -1 45.7 21.6
    1 -9 -1 32.1 20.3
    -1 -9 1 44.5 20.2
    -1 -9 1 60.19 12.1
    1 9 -1 48.3 10.9
    1 9 -1 54.49 11.1
    0 -9 1 170.78 44.9
    0 -9 -1 199.48 46.3
    0 -9 -1 289.17 46.9
    0 -9 1 269.07 46
    1 -9 1 27.4 17.5
    1 -9 1 0.8 17.5
    -1 -9 -1 4.4 20
    -1 -9 -1 9.8 15.4
    2 -9 1 101.89 30.1
    -2 -9 -1 86.19 19.2
    2 -9 1 101.39 16.9
    2 -9 1 127.69 29
    2 -9 1 99.39 17.3
    -2 -9 -1 99.39 28.4
    -2 -9 -1 102.09 18.9
    -2 -9 -1 122.59 26
    2 9 1 99.29 18.8
    2 9 1 83.09 18.4
    -3 -9 -1 297.77 41.1
    3 -9 1 213.98 47.2
    3 -9 1 177.28 43.6
    3 -9 1 224.78 38.2
    -3 -9 -1 180.08 45.2
    -3 9 -1 193.18 35.5
    3 9 1 144.89 36.4
    -3 9 -1 221.68 35.8
    3 9 1 258.47 38.9
    4 -9 1 338.37 62.09
    -4 -9 -1 237.08 61.39
    4 -9 1 216.98 59.19
    -4 9 -1 321.97 53.69
    4 9 1 368.46 56.19
    -5 -9 -1 69.49 33.1
    5 -9 1 62.79 29.8
    5 -9 1 48.6 27.1
    5 9 1 44.6 22.5
    -5 9 -1 57.59 21.3
    -6 -9 -1 -36 28
    6 -9 1 25.3 29.1
    6 -9 1 27.4 30.8
    6 9 1 23.5 22.6
    -6 9 -1 41.7 21.5
    7 -9 1 6 34.4
    7 -9 1 -14.8 27.3
    -7 -9 -1 -21.3 34.8
    -7 9 -1 16.2 23.8
    7 9 1 10.3 24.8
    8 -9 1 -39.5 40.5
    -8 -9 -1 -15.5 37.8
    8 -9 1 20 35.6
    -8 9 -1 7.7 25.9
    8 9 1 -8.3 31
    7 -10 -1 59.29 44.3
    -7 -10 1 -41.3 38.2
    7 -10 -1 79.39 39.2
    7 10 -1 88.79 32.7
    6 -10 -1 22 37.7
    6 -10 -1 40.7 31.5
    -6 -10 1 -13.1 27.9
    -6 10 1 17.9 18.2
    6 10 -1 8.2 21.8
    5 -10 -1 16.4 32.4
    5 -10 -1 35.5 26.4
    -5 -10 1 -11.5 28.7
    -5 10 1 5.7 14.2
    5 10 -1 16.8 19.7
    4 -10 -1 15.8 28.4
    4 -10 -1 79.49 31.1
    -4 -10 1 82.29 32.2
    -4 10 1 84.39 17
    4 10 -1 90.59 23
    3 -10 -1 0.2 20.7
    -3 -10 1 8.2 19.9
    3 -10 -1 -8.5 24.1
    -3 -10 1 6.7 21.8
    3 10 -1 39.3 13.9
    -2 -10 1 16.6 25.5
    2 -10 -1 17.3 20.8
    2 -10 -1 39.7 25.5
    -2 -10 1 -17.8 18.7
    2 10 -1 23.9 10.3
    2 10 -1 31.2 16.8
    1 -10 -1 3.2 18.9
    -1 -10 1 10.2 19.4
    1 -10 -1 -15.7 18.4
    1 -10 -1 15 18.8
    0 -10 -1 -20.4 15.8
    0 -10 -1 -10.5 17.5
    0 -10 1 16.3 20.1
    0 -10 -1 -6.9 19
    0 -10 1 15.8 17.5
    1 -10 1 53.99 25.7
    1 -10 1 57.79 24.9
    -1 -10 -1 67.69 26.1
    -1 -10 -1 99.29 25.1
    -2 -10 -1 81.09 27.8
    -2 -10 -1 150.28 37.3
    2 -10 1 110.19 32.4
    2 -10 1 180.58 36
    3 -10 1 44.8 23.3
    -3 -10 -1 20.1 18.2
    -3 -10 -1 -21.1 23.5
    3 -10 1 25.2 22
    -3 10 -1 5.5 7.4
    3 10 1 -8.6 11.8
    4 -10 1 36.5 26.5
    -4 -10 -1 15.2 27.5
    4 -10 1 7 23.6
    -4 10 -1 -10.8 10.1
    4 10 1 0.3 15.2
    5 -10 1 59.39 30.3
    -5 -10 -1 -7.4 27
    5 -10 1 -20.2 27.2
    -5 10 -1 31.2 16.4
    5 10 1 23.4 18.4
    -6 -10 -1 16.8 34
    6 -10 1 9.2 29.4
    6 -10 1 -11.9 30.5
    -6 10 -1 15.4 19.9
    6 10 1 32.7 23.7
    7 -10 1 -10.1 36.1
    7 -10 1 -19 39.7
    -7 -10 -1 -3.8 36.9
    -7 10 -1 6.5 22.5
    7 10 1 26.6 27.8
    6 -11 -1 9.9 36.7
    -6 -11 1 -14.3 36.4
    6 -11 -1 -18.1 31.4
    -6 11 1 14.7 29.8
    6 11 -1 -12 22.1
    5 -11 -1 -27.3 33.1
    -5 -11 1 22.6 33
    5 -11 -1 19 33.3
    5 11 -1 20.3 20.6
    -4 -11 1 38.3 29.3
    4 -11 -1 53.39 28.2
    4 -11 -1 -17.4 27
    4 11 -1 73.49 20.2
    -3 -11 1 0 28.2
    3 -11 -1 18.2 26.4
    3 -11 -1 35.1 25.3
    -3 -11 1 -22.4 22.9
    3 11 -1 14.4 13
    2 -11 -1 2.9 24.2
    2 -11 -1 23.9 23.9
    -2 -11 1 -36.3 24.8
    -2 -11 1 11.2 22.7
    2 11 -1 15.6 8
    1 -11 -1 65.29 31.5
    1 -11 -1 152.78 34.9
    -1 -11 1 126.89 33.4
    1 -11 -1 99.39 32.8
    0 -11 -1 -20.2 19
    0 -11 -1 -8.1 21.2
    0 -11 1 -11.2 20.7
    0 -11 -1 -0.6 18.7
    0 -11 1 26.4 21.6
    -1 -11 -1 31.3 22.1
    -1 -11 -1 -5.7 24.7
    1 -11 1 25.6 25.3
    1 -11 1 51.39 24.3
    -2 -11 -1 83.89 37.8
    2 -11 1 120.89 38.3
    2 -11 1 109.59 36.7
    -2 -11 -1 232.18 37.5
    3 -11 1 7.8 26.3
    3 -11 1 15.5 24.5
    -3 -11 -1 8.1 27.2
    3 11 1 -5.2 10.1
    4 -11 1 46.5 29.5
    -4 -11 -1 12.6 30.1
    4 -11 1 74.39 31.7
    4 11 1 12 16.6
    5 -11 1 20.6 31.4
    -5 -11 -1 -52.89 27.8
    5 -11 1 62.49 34
    5 11 1 19.8 19.8
    -5 11 -1 -5.3 14
    -6 -11 -1 20.3 41.7
    6 -11 1 67.59 37.9
    6 -11 1 28.6 39.5
    6 11 1 65.19 27.3
    -6 11 -1 31.1 22.1
    5 -12 -1 35.2 35.3
    5 -12 -1 -9.7 37.2
    -5 -12 1 38.5 35.5
    5 12 -1 5.2 22.4
    4 -12 -1 10.8 34.1
    -4 -12 1 -3.1 30.2
    4 -12 -1 40.5 33.5
    4 12 -1 10.7 18.4
    3 -12 -1 -5.3 25.5
    -3 -12 1 14.3 33.4
    3 -12 -1 -15.9 29.8
    3 -12 -1 25.2 25.5
    2 -12 -1 -11.1 26.9
    2 -12 -1 21.3 24.8
    -2 -12 1 -16.9 28.8
    -2 -12 1 -13.8 24.3
    2 -12 -1 -14.8 24.9
    1 -12 -1 74.89 33.4
    1 -12 -1 56.39 29.9
    1 -12 -1 92.89 31.3
    -1 -12 1 58.49 29.4
    -1 -12 1 39.4 31.4
    -1 -12 1 83.29 32.8
    0 -12 -1 4 25.9
    0 -12 -1 0 24.9
    0 -12 -1 39.2 25
    0 -12 1 33.4 25.9
    0 -12 1 -22.6 24
    1 -12 1 98.79 39.6
    -1 -12 -1 112.29 39.3
    1 -12 1 145.49 38
    -1 -12 -1 112.49 36.4
    -2 -12 -1 5.4 24.3
    2 -12 1 -2 25.3
    -2 -12 -1 -43.5 22.6
    2 -12 1 -16.1 25.5
    -3 -12 -1 5.7 27.8
    3 -12 1 -32.4 27.3
    3 -12 1 -4.2 29.5
    4 -12 1 36.3 36.1
    4 -12 1 4.7 32.7
    -4 -12 -1 -32.9 32.8
    -5 -12 -1 66.39 42
    5 -12 1 -19.3 37.8
    5 -12 1 51.79 38.6
    5 12 1 7.8 22.1
    -4 -13 1 70.39 44.5
    4 -13 -1 19.2 36.1
    4 -13 -1 13.6 40.7
    3 -13 -1 -0.6 33.3
    3 -13 -1 1.6 29.4
    3 -13 -1 -33.4 31.4
    -3 -13 1 -2 36.9
    2 -13 -1 36.6 33.5
    -2 -13 1 10.3 31.3
    2 -13 -1 65.69 32.7
    2 -13 -1 13.3 33.3
    -1 -13 1 0 31.4
    1 -13 -1 58.19 32.1
    1 -13 -1 48.2 35.1
    1 -13 -1 -21.4 26.8
    -1 -13 1 24.2 32.8
    0 -13 -1 91.59 37.5
    0 -13 1 58.19 35.3
    0 -13 -1 160.98 38.9
    0 -13 -1 62.99 36.1
    -1 -13 -1 1.1 28
    1 -13 1 34.9 33.2
    -1 -13 -1 8.7 31.2
    -1 -13 -1 -22.6 28.3
    2 -13 1 -9.8 31.5
    -2 -13 -1 -19.8 33.7
    -3 -13 -1 -32.3 34.8
    3 -13 1 13.9 34.7
    4 -13 1 0.1 37.5
    -4 -13 -1 5.2 36.6
    0 -14 -1 -34.5 31
    0 -14 -1 -6.7 34.5
    0 -14 1 -20.9 34.9
    0 -14 -1 -19.5 33.4
    0 -14 1 29.4 34.6
    10 0 -2 19.7 33.5
    10 0 -2 69.89 46.7
    -9 0 2 -1.8 19.9
    9 0 -2 -25.5 28
    9 0 -2 -14.3 32.6
    -8 0 2 151.28 30
    8 0 -2 82.89 39.6
    8 0 -2 80.49 36.3
    7 0 -2 -18.1 22.4
    7 0 -2 36.9 22.4
    -7 0 2 -26.4 11.7
    -6 0 2 36.7 20.6
    6 0 -2 36.9 22.1
    -6 0 2 19.6 12.2
    6 0 -2 14.6 20.4
    5 0 -2 6.5 16.8
    -5 0 2 -16.4 14.4
    -5 0 2 -10.4 15
    -5 0 2 5 8.7
    5 0 -2 -2.1 15.9
    -4 0 2 59.99 16.4
    4 0 -2 7.6 14.3
    -4 0 2 4.2 8.4
    -4 0 2 39.6 15.3
    4 0 -2 23.6 16.2
    4 0 -2 4.6 12.7
    -4 0 2 6.7 14.3
    -3 0 2 -1 6.4
    3 0 -2 14.7 12
    -3 0 2 -9.8 10.9
    -3 0 2 25.1 13.4
    3 0 -2 -2.9 11.4
    -3 0 2 0.1 10
    3 0 -2 -4.3 10.8
    2 0 -2 11 10.8
    -2 0 2 32 10.9
    -2 0 2 23.3 12.1
    2 0 -2 14.7 12.6
    2 0 -2 36.6 11.4
    -2 0 2 14.7 10.8
    -1 0 2 -6.2 7.2
    1 0 -2 10 8.6
    1 0 -2 2.2 7
    -1 0 2 -20.2 7.7
    1 0 -2 -15.4 7.8
    -1 0 2 -21.5 7.3
    0 0 -2 1718.83 284.77
    0 0 -2 1887.81 285.37
    0 0 2 1909.41 284.87
    0 0 2 1866.71 285.37
    0 0 -2 2074.29 285.67
    0 0 2 1716.23 285.17
    -1 0 -2 -2.8 6.3
    1 0 2 -11.4 8.2
    -1 0 -2 6 9.1
    1 0 2 2.5 8.8
    1 0 2 10 9.1
    -1 0 -2 9.1 8.6
    -1 0 -2 12.4 9
    -2 0 -2 260.27 48
    -2 0 -2 336.27 45.9
    2 0 2 304.97 48.1
    -2 0 -2 255.17 47.5
    -2 0 -2 247.88 46.6
    2 0 2 277.97 47
    2 0 2 246.28 45.1
    -2 0 -2 313.27 47.5
    3 0 2 5.7 11.3
    3 0 2 13.5 7.9
    -3 0 -2 7.9 11.8
    -3 0 -2 -4.9 11.9
    3 0 2 12.1 11.3
    -3 0 -2 12.1 11.4
    3 0 2 -0.5 12.7
    4 0 2 -3.3 12.2
    4 0 2 20 9
    4 0 2 35.7 15.9
    -4 0 -2 -5.7 13.9
    4 0 2 32 13.5
    -4 0 -2 -6.9 13.8
    -4 0 -2 38.5 14.9
    -5 0 -2 -21.1 16
    5 0 2 -9.3 8.5
    5 0 2 -1 15.3
    5 0 2 -3.3 12.7
    5 0 2 0.8 13.5
    -5 0 -2 -6.4 12.9
    6 0 2 191.88 36.7
    6 0 2 101.59 25.3
    6 0 2 112.39 31.4
    -6 0 -2 165.08 31.7
    7 0 2 -0.1 11.9
    -7 0 -2 -0.9 16.6
    7 0 2 4.7 21.6
    7 0 2 -5.1 18.5
    8 0 2 26.7 17
    -8 0 -2 19.6 21.8
    8 0 2 54.59 29.2
    8 0 2 54.89 30.6
    -9 0 -2 -32.3 23.5
    9 0 2 -23.9 29.4
    9 0 2 26.8 18.9
    9 0 2 -21.3 34.4
    10 0 2 -20.8 41.6
    -10 0 -2 0.7 30.1
    10 0 2 0.6 39.1
    10 -1 -2 153.08 57.39
    10 -1 -2 148.99 53.29
    10 1 -2 198.98 59.39
    10 1 -2 221.98 58.49
    -9 -1 2 18.3 22.1
    9 -1 -2 40 37.6
    9 -1 -2 30.7 32.3
    9 1 -2 38.2 34.8
    9 1 -2 -7.3 33.5
    8 -1 -2 20.3 25.2
    -8 -1 2 18.7 18.7
    8 -1 -2 29.6 31.9
    -8 1 2 19.5 16
    8 1 -2 63.69 31.5
    8 1 -2 8.6 21.8
    7 -1 -2 345.07 71.89
    -7 -1 2 393.76 67.39
    7 -1 -2 365.66 73.49
    7 1 -2 474.65 75.99
    7 1 -2 310.17 71.49
    -7 1 2 411.06 65.09
    -6 -1 2 132.59 25.2
    -6 -1 2 143.29 31.5
    6 -1 -2 89.59 30.6
    6 -1 -2 92.99 31.3
    -6 1 2 95.89 21.4
    -6 1 2 134.49 31.9
    6 1 -2 47.1 27.7
    6 1 -2 118.79 29.4
    -5 -1 2 152.08 27.7
    -5 -1 2 101.39 31.3
    5 -1 -2 117.99 30.9
    5 -1 -2 175.98 34.7
    -5 1 2 189.38 34.7
    5 1 -2 124.29 31.2
    -5 1 2 132.59 24.8
    -5 1 2 129.79 31
    5 1 -2 127.29 32.1
    -4 -1 2 52.69 13.9
    4 -1 -2 72.59 20.9
    4 -1 -2 26.9 17.5
    4 -1 -2 44.6 18.3
    -4 -1 2 21.5 17
    -4 -1 2 57.49 19.1
    -4 -1 2 32.5 15
    -4 1 2 61.29 18.8
    4 1 -2 26.1 17.1
    -4 1 2 68.09 11.4
    4 1 -2 49.8 18.5
    -4 1 2 96.39 22.1
    4 1 -2 23.2 16.4
    -4 1 2 29 17.2
    -3 -1 2 1277.07 231.78
    3 -1 -2 1501.65 231.88
    -3 -1 2 1659.03 232.78
    3 -1 -2 1543.95 231.98
    -3 -1 2 1482.15 230.48
    3 -1 -2 1418.26 232.08
    -3 -1 2 1529.25 231.48
    -3 1 2 1530.95 232.08
    3 1 -2 1402.16 231.48
    3 1 -2 1528.75 232.28
    -3 1 2 1449.26 232.08
    -3 1 2 1507.65 228.88
    3 1 -2 1515.85 232.48
    -3 1 2 1567.64 232.28
    -2 -1 2 45.2 13
    2 -1 -2 25.4 11.4
    2 -1 -2 13.2 10.6
    2 -1 -2 1.8 11.6
    -2 -1 2 32.3 13.1
    -2 -1 2 25.4 10.2
    -2 1 2 35.4 11.9
    2 1 -2 20.7 10
    2 1 -2 10 11.9
    -2 1 2 16.4 11.2
    2 1 -2 33.7 13
    -2 1 2 30 12
    1 -1 -2 1547.05 230.38
    1 -1 -2 1498.15 230.58
    1 -1 -2 1462.25 228.98
    -1 -1 2 1511.15 229.58
    -1 -1 2 1554.24 230.78
    1 -1 -2 1414.96 230.28
    -1 -1 2 1424.96 230.58
    1 1 -2 1487.45 229.58
    1 1 -2 1481.15 230.78
    -1 1 2 1561.24 230.48
    -1 1 2 1439.66 230.38
    -1 1 2 1514.05 230.68
    1 1 -2 1497.15 230.58
    -1 1 2 1525.15 228.98
    0 -1 -2 381.26 63.59
    0 -1 -2 359.96 62.99
    0 -1 -2 373.56 62.59
    0 -1 2 412.56 63.39
    0 -1 2 418.96 63.79
    0 1 2 398.36 63.19
    0 1 2 402.16 62.59
    0 1 -2 407.96 63.59
    0 1 -2 402.76 64.19
    0 1 2 433.86 63.39
    0 1 -2 394.96 63.59
    -1 -1 -2 3660.13 573.84
    1 -1 2 3731.23 573.64
    -1 -1 -2 3655.63 573.84
    -1 -1 -2 3799.12 573.84
    1 -1 2 3790.42 574.04
    1 -1 2 3947.6 574.14
    1 -1 2 3701.53 573.84
    1 1 2 3810.92 573.84
    -1 1 -2 3742.93 574.04
    -1 1 -2 3827.72 573.84
    -1 1 -2 3869.21 573.04
    -1 1 -2 3572.64 573.94
    1 1 2 3655.23 573.84
    -1 1 -2 3642.54 573.54
    1 1 2 3714.83 573.94
    2 -1 2 61.09 14
    2 -1 2 59.99 15.3
    -2 -1 -2 55.79 10.5
    2 -1 2 55.89 13.1
    2 -1 2 19.3 12.8
    -2 -1 -2 41.9 13.5
    -2 -1 -2 49.2 14.3
    -2 -1 -2 54.09 15.1
    2 1 2 63.79 14.5
    2 1 2 56.79 15.1
    -2 1 -2 42.8 14.5
    -2 1 -2 43.3 13.1
    -2 1 -2 49.9 14.8
    -2 1 -2 34.8 13
    -2 1 -2 49.99 13.6
    3 -1 2 381.86 59.49
    -3 -1 -2 312.77 58.89
    3 -1 2 373.86 60.19
    -3 -1 -2 423.86 61.39
    -3 -1 -2 349.47 59.49
    3 -1 2 314.77 56.99
    3 -1 2 374.66 58.99
    -3 1 -2 280.37 57.79
    3 1 2 348.97 55.39
    -3 1 -2 413.36 61.49
    3 1 2 296.87 58.39
    3 1 2 391.66 60.99
    -3 1 -2 383.16 60.39
    4 -1 2 43.7 14.9
    -4 -1 -2 38.2 17.3
    4 -1 2 52.39 20.2
    4 -1 2 60.59 19.3
    -4 -1 -2 62.99 19.2
    -4 -1 -2 57.29 17.8
    4 -1 2 61.49 18.1
    4 1 2 50.49 17.8
    4 1 2 -2.1 16
    4 1 2 95.39 21.6
    -4 1 -2 53.19 18.4
    -4 1 -2 46.6 17.2
    -4 1 -2 96.69 21.6
    4 1 2 68.29 12.8
    5 -1 2 392.46 67.99
    -5 -1 -2 446.56 71.29
    5 -1 2 430.26 70.29
    5 -1 2 398.86 73.09
    5 -1 2 379.16 71.29
    -5 1 -2 477.85 74.49
    5 1 2 414.36 65.79
    5 1 2 327.57 71.09
    5 1 2 486.65 74.29
    -5 1 -2 378.26 69.09
    6 -1 2 135.89 33.2
    6 -1 2 166.48 40.1
    6 -1 2 300.77 46.8
    -6 -1 -2 193.38 38.8
    6 1 2 164.88 39.7
    6 1 2 154.58 38.9
    -6 1 -2 241.28 39.5
    6 1 2 172.38 31.7
    7 -1 2 179.88 40.3
    -7 -1 -2 144.99 32.5
    7 -1 2 135.99 28
    7 -1 2 30.2 29.1
    -7 1 -2 150.98 31.4
    7 1 2 90.89 32.6
    7 1 2 104.09 23
    7 1 2 117.29 32.8
    8 -1 2 23.1 25.8
    8 -1 2 -16.5 26
    8 -1 2 4.8 17
    -8 -1 -2 23 23
    8 1 2 7 12.9
    -8 1 -2 6.3 21.1
    8 1 2 9.6 26.7
    8 1 2 -22 24.4
    9 -1 2 -12.8 28.7
    9 -1 2 67.59 40.7
    -9 -1 -2 -13.2 23.7
    9 -1 2 30.5 21.7
    9 1 2 39.2 30.2
    -9 1 -2 -36.8 22.6
    9 1 2 53.19 39.5
    10 -1 2 55.69 42.4
    10 -1 2 7.7 38.8
    -10 -1 -2 2.3 31.6
    10 1 2 72.89 43.6
    10 1 2 12.9 44.1
    -10 1 -2 -44.4 27.7
    -10 -2 2 -56.49 28.2
    10 -2 -2 34.5 41.6
    10 -2 -2 8.5 36
    10 2 -2 33 39.9
    10 2 -2 -3.2 42.1
    9 -2 -2 39.7 33.8
    9 -2 -2 59.89 38.6
    -9 -2 2 45.4 28.1
    9 2 -2 37.9 33.2
    9 2 -2 69.09 38.1
    -8 -2 2 131.79 33.2
    8 -2 -2 122.69 40.8
    8 -2 -2 122.69 41.1
    8 2 -2 141.89 42
    8 2 -2 68.29 35.1
    -8 2 2 129.99 26.8
    7 -2 -2 95.89 33.5
    7 -2 -2 61.29 31.8
    7 -2 -2 104.09 22.1
    -7 -2 2 108.29 27
    7 2 -2 98.39 33.2
    7 2 -2 131.39 36.1
    -7 2 2 80.79 20.7
    6 -2 -2 -11.3 18.1
    6 -2 -2 11.5 20.8
    -6 -2 2 -0.6 16.2
    6 -2 -2 26.5 10.6
    -6 -2 2 41.8 17.6
    -6 2 2 -5.9 19.4
    -6 2 2 3.1 16.3
    6 2 -2 -10.4 20.3
    -6 2 2 7.1 8.9
    6 2 -2 18 17.7
    5 -2 -2 0.7 15.6
    -5 -2 2 7.1 16.1
    5 -2 -2 -3 6.9
    -5 -2 2 37.9 14.2
    5 -2 -2 -9.3 15.8
    -5 2 2 5.1 16.5
    5 2 -2 14.1 14.4
    5 2 -2 12.1 17.2
    -5 2 2 12.9 14.6
    -5 2 2 -6.6 6.4
    5 2 -2 34.6 19.2
    -4 -2 2 5.9 17.3
    4 -2 -2 67.99 19
    -4 -2 2 46.1 16.6
    4 -2 -2 22.6 18.3
    -4 -2 2 32.6 18.4
    4 -2 -2 71.69 20.6
    -4 -2 2 75.69 20.2
    4 -2 -2 83.49 12
    -4 2 2 64.19 19.1
    4 2 -2 68.99 20.7
    -4 2 2 72.79 19.9
    4 2 -2 51.89 19.7
    4 2 -2 62.19 19.3
    -4 2 2 58.79 11.6
    -4 2 2 111.79 22.7
    -3 -2 2 87.99 20
    -3 -2 2 72.99 19.9
    3 -2 -2 58.89 20.7
    3 -2 -2 73.29 19.3
    3 -2 -2 90.89 19.4
    -3 -2 2 82.79 20.8
    -3 2 2 49.6 18.2
    3 2 -2 113.29 20.8
    3 2 -2 77.39 20.3
    -3 2 2 71.89 19.5
    -3 2 2 59.79 19.4
    3 2 -2 102.99 22.5
    -2 -2 2 -10.2 7.9
    -2 -2 2 22.8 11.1
    -2 -2 2 15.3 11.1
    2 -2 -2 -16.7 8
    2 -2 -2 2.1 10.5
    2 -2 -2 5.5 8.9
    -2 2 2 -24.2 9.5
    2 2 -2 -8.9 7.9
    -2 2 2 -6.5 8.8
    2 2 -2 9.7 11.1
    2 2 -2 14.5 11.5
    -2 2 2 5.2 9.6
    1 -2 -2 1420.56 235.98
    -1 -2 2 1560.34 235.28
    1 -2 -2 1556.14 235.08
    -1 -2 2 1452.45 236.58
    -1 -2 2 1435.56 236.48
    1 -2 -2 1668.53 236.18
    1 -2 -2 1589.04 237.28
    1 2 -2 1494.35 236.18
    1 2 -2 1523.15 236.58
    -1 2 2 1605.54 236.18
    -1 2 2 1578.84 235.08
    1 2 -2 1496.05 236.68
    1 2 -2 1495.55 235.28
    -1 2 2 1546.75 236.08
    0 -2 2 223.28 42.5
    0 -2 2 214.38 42.3
    0 -2 -2 300.67 42.5
    0 -2 -2 290.47 42.7
    0 -2 2 249.48 42.8
    0 -2 -2 228.88 41.8
    0 2 -2 271.57 43.2
    0 2 -2 254.17 42.9
    0 2 -2 310.37 44
    0 2 2 282.47 42.6
    0 2 2 248.98 42.1
    0 2 2 255.67 42.3
    1 -2 2 2639.04 394.26
    1 -2 2 2599.24 392.96
    -1 -2 -2 2401.66 393.96
    -1 -2 -2 2595.74 393.86
    1 -2 2 2622.24 394.26
    1 -2 2 2497.55 394.06
    -1 -2 -2 2414.86 393.86
    1 2 2 2696.03 394.26
    -1 2 -2 2508.05 394.06
    -1 2 -2 2544.55 394.16
    -1 2 -2 2501.35 394.06
    -1 2 -2 2597.34 392.96
    1 2 2 2713.13 394.06
    2 -2 2 8194.18 1251.67
    2 -2 2 8054.99 1252.37
    -2 -2 -2 8337.27 1250.37
    2 -2 2 8368.46 1252.27
    -2 -2 -2 8447.25 1252.37
    2 -2 2 8322.57 1252.17
    -2 -2 -2 8324.57 1252.47
    2 2 2 8132.39 1252.47
    -2 2 -2 8307.37 1251.67
    -2 2 -2 8009.6 1252.27
    -2 2 -2 8006.7 1251.97
    -2 2 -2 8009 1252.37
    2 2 2 7745.82 1252.27
    -3 -2 -2 1.7 12.8
    -3 -2 -2 15.1 12.6
    -3 -2 -2 53.09 14.3
    3 -2 2 18.1 11.5
    3 -2 2 5.1 10.2
    3 -2 2 34.1 11.8
    3 -2 2 15.4 12.2
    3 2 2 14.4 11.1
    -3 2 -2 -3.2 10.7
    3 2 2 28.5 13.6
    -3 2 -2 14.5 13.3
    -3 2 -2 3.6 10.8
    4 -2 2 425.36 58.29
    4 -2 2 251.67 53.09
    -4 -2 -2 362.16 56.89
    -4 -2 -2 287.67 54.69
    -4 -2 -2 261.77 55.09
    4 -2 2 368.36 55.69
    4 -2 2 323.87 55.79
    -4 2 -2 335.77 56.49
    4 2 2 340.77 49.4
    4 2 2 260.97 55.19
    -4 2 -2 224.78 52.49
    -4 2 -2 315.47 56.19
    4 2 2 346.97 55.59
    5 -2 2 75.79 21.6
    -5 -2 -2 85.99 23.3
    5 -2 2 78.09 20
    5 -2 2 49.9 21.2
    5 -2 2 92.79 21.5
    -5 2 -2 48.7 21.8
    5 2 2 62.79 13.2
    -5 2 -2 68.19 19.3
    5 2 2 33.9 20.3
    -6 -2 -2 62.49 22.6
    6 -2 2 13.9 20.5
    6 -2 2 67.39 24.6
    6 -2 2 44.2 17
    -6 2 -2 35.4 16.9
    6 2 2 15.9 20.3
    6 2 2 25.5 10.4
    7 -2 2 47 24
    7 -2 2 -16.4 15.6
    7 -2 2 -8.3 25.4
    -7 -2 -2 11.8 19.9
    7 2 2 21.3 10.1
    -7 2 -2 43.3 19.5
    7 2 2 27.2 24.5
    -8 -2 -2 -18.3 21.7
    8 -2 2 -19.7 18.6
    8 -2 2 -8.1 23.8
    8 -2 2 14.6 29.7
    -8 2 -2 3.7 19
    8 2 2 -0.3 11.2
    8 2 2 16.8 27.3
    9 -2 2 81.89 37
    9 -2 2 67.89 41.3
    -9 -2 -2 113.49 38.2
    9 -2 2 108.09 31.8
    -9 2 -2 88.19 30.2
    9 2 2 33.5 40.2
    10 -2 2 -33.8 33.5
    10 -2 2 8.1 27.1
    -10 -2 -2 33.9 34.1
    10 -2 2 35.8 47.6
    -10 2 -2 -34.8 25.4
    10 2 2 -22 37.7
    10 -3 -2 5 37.7
    10 -3 -2 10.3 47.7
    -10 -3 2 5.3 32.9
    10 3 -2 -9.1 37.9
    10 3 -2 6.3 42.9
    9 -3 -2 66.69 40.6
    9 -3 -2 42.5 37.6
    -9 -3 2 46.8 31.1
    9 3 -2 103.39 42.4
    9 3 -2 43.5 37
    -8 -3 2 -13.9 20.6
    8 -3 -2 -23.3 28
    8 -3 -2 25.5 26.7
    8 3 -2 -0.6 25.9
    8 3 -2 -30.5 24.5
    7 -3 -2 24.3 22.7
    7 -3 -2 65.29 28
    -7 -3 2 20.8 18.9
    7 -3 -2 22.1 12.8
    7 3 -2 22.2 22.6
    7 3 -2 26.6 24.6
    6 -3 -2 143.89 34.5
    -6 -3 2 164.58 31.6
    6 -3 -2 100.99 21.2
    6 -3 -2 93.99 30.9
    -6 -3 2 121.89 32.4
    -6 3 2 105.09 31.2
    6 3 -2 178.08 34.4
    6 3 -2 78.39 31.2
    -5 -3 2 1216.78 189.78
    5 -3 -2 1240.18 185.58
    -5 -3 2 1239.48 191.48
    5 -3 -2 1202.58 191.68
    5 -3 -2 1209.18 190.78
    -5 3 2 1200.88 190.38
    5 3 -2 1123.29 191.28
    5 3 -2 1080.59 190.08
    5 3 -2 1276.97 191.88
    4 -3 -2 123.59 18.8
    4 -3 -2 106.39 25.5
    4 -3 -2 85.09 27.5
    -4 -3 2 90.79 24.9
    4 -3 -2 112.49 26.6
    -4 -3 2 115.79 27.5
    -4 -3 2 122.49 25.7
    -4 3 2 78.59 25
    4 3 -2 99.89 25.3
    4 3 -2 140.19 28.2
    -4 3 2 111.39 25.8
    4 3 -2 128.39 28
    -3 -3 2 424.36 67.19
    3 -3 -2 365.86 65.49
    -3 -3 2 349.77 65.49
    -3 -3 2 421.26 67.49
    3 -3 -2 447.46 66.59
    3 -3 -2 373.16 67.79
    3 3 -2 332.37 65.09
    3 3 -2 413.06 67.59
    -3 3 2 392.56 65.79
    3 3 -2 400.96 66.99
    -3 3 2 407.66 68.19
    -3 3 2 443.46 66.49
    -2 -3 2 7.5 8.4
    -2 -3 2 2.7 9.7
    2 -3 -2 9.5 4.9
    2 -3 -2 -8.5 11.2
    2 -3 -2 0.8 8.4
    2 -3 -2 5.2 9
    -2 -3 2 12.5 10.4
    2 3 -2 13.2 11.4
    2 3 -2 -0.4 8.5
    2 3 -2 -3.6 9.4
    -2 3 2 25.7 13.7
    -2 3 2 -3.2 8.6
    -2 3 2 14.1 9.5
    2 3 -2 8 8.7
    -1 -3 2 -3.5 5.6
    1 -3 -2 7.2 6.9
    -1 -3 2 24.3 9.4
    -1 -3 2 6.2 8.8
    1 -3 -2 15.6 7.1
    1 -3 -2 -1.5 11.7
    -1 -3 2 5.6 8.4
    1 -3 -2 18 7.8
    -1 3 2 17.2 7.6
    1 3 -2 10.9 9.3
    1 3 -2 -18.4 8.1
    -1 3 2 5.6 6.9
    1 3 -2 31.3 9.6
    0 -3 2 131.69 25.3
    0 -3 2 141.49 25.9
    0 -3 -2 145.19 24.5
    0 -3 2 148.09 26.4
    0 -3 -2 123.49 25
    0 -3 -2 153.98 24.4
    0 -3 2 157.08 23.2
    0 3 2 139.59 24.5
    0 3 2 126.99 25.3
    0 3 -2 157.28 26.1
    0 3 -2 138.69 25.8
    0 3 2 112.89 24.1
    0 3 -2 162.48 26.8
    1 -3 2 9.3 11.6
    1 -3 2 29.9 11.4
    -1 -3 -2 21.4 10.1
    -1 -3 -2 38.5 10.1
    1 -3 2 23.4 8.4
    1 -3 2 20.6 10.5
    -1 -3 -2 4.8 11
    1 3 2 56.99 11.5
    -1 3 -2 28.8 11.1
    -1 3 -2 40.4 9.3
    -1 3 -2 31 12.4
    1 3 2 37 12.3
    -1 3 -2 42.9 11.4
    -2 -3 -2 21.9 10
    -2 -3 -2 6.5 11.5
    2 -3 2 27.4 8.8
    2 -3 2 16.1 10.7
    2 -3 2 -1.6 11.8
    2 -3 2 3.8 9.3
    -2 3 -2 7.1 8.6
    -2 3 -2 -6.1 8.5
    2 3 2 0.4 10.9
    2 3 2 9.9 10.6
    -2 3 -2 4.4 10.5
    -2 3 -2 12.9 10.4
    3 -3 2 101.69 19.3
    3 -3 2 76.89 18.5
    -3 -3 -2 87.69 20.1
    3 -3 2 75.99 18.8
    3 -3 2 68.19 19.4
    -3 -3 -2 42.4 17.1
    -3 3 -2 60.09 17.5
    3 3 2 55.79 19.4
    -3 3 -2 70.59 19
    3 3 2 49.7 17.7
    -3 3 -2 104.89 21.1
    4 -3 2 66.19 19.8
    4 -3 2 83.19 19.8
    -4 -3 -2 59.99 18.6
    4 -3 2 51.19 17.9
    4 -3 2 30.5 17.2
    -4 3 -2 34.6 16.3
    4 3 2 0.4 15.4
    -4 3 -2 110.09 20.9
    5 -3 2 -11.6 11.6
    5 -3 2 39.1 18.7
    -5 -3 -2 7.2 14.1
    5 -3 2 15.5 15.8
    5 -3 2 -5 13.3
    5 3 2 28.1 18.3
    -5 3 -2 -7.8 12.5
    5 3 2 25.6 16.5
    -5 3 -2 -16 15.9
    6 -3 2 21.7 18.3
    -6 -3 -2 134.89 27.8
    6 -3 2 71.99 25.6
    6 -3 2 44.5 22
    -6 3 -2 22.7 18
    6 3 2 66.89 24.5
    -6 3 -2 35 23.9
    -7 -3 -2 108.79 35.4
    7 -3 2 174.18 41.1
    7 -3 2 143.69 39.5
    7 -3 2 195.88 37.8
    7 3 2 180.78 41.1
    -7 3 -2 149.69 35.1
    8 -3 2 21.4 28.6
    8 -3 2 29.8 25.2
    8 -3 2 -17.6 20.8
    -8 -3 -2 4.5 24.4
    -8 3 -2 -0.3 19.3
    8 3 2 1.7 24.9
    9 -3 2 -3.9 31.4
    9 -3 2 13.8 28
    9 -3 2 10.6 34.9
    -9 -3 -2 6.9 30.8
    -9 3 -2 31.2 24.3
    9 3 2 40.9 35.8
    10 -3 2 -12.1 40.2
    10 -3 2 -4.2 30.5
    10 -3 2 74.89 48.1
    -10 -3 -2 7 33.5
    -10 3 -2 -0.2 27.4
    10 3 2 -1.2 40.9
    10 -4 -2 71.39 43.2
    -10 -4 2 35.9 36.3
    10 4 -2 -26.3 37.5
    9 -4 -2 92.39 39.5
    9 -4 -2 -2.7 34.5
    -9 -4 2 -38.1 25.2
    9 4 -2 -17.6 31.9
    9 4 -2 7.1 32.8
    8 -4 -2 11.1 28
    -8 -4 2 -2.8 22
    8 -4 -2 45.3 30.8
    8 4 -2 -21.9 30.5
    8 4 -2 61.69 28.8
    7 -4 -2 -18 22.7
    -7 -4 2 -7.7 20
    7 -4 -2 39.6 27.3
    7 4 -2 -15.7 22
    7 4 -2 32.4 25.5
    -6 -4 2 199.68 53.09
    -6 -4 2 320.37 56.79
    6 -4 -2 357.26 48
    6 -4 -2 237.38 55.29
    6 -4 -2 255.37 58.79
    -6 4 2 258.47 55.49
    6 4 -2 248.28 56.29
    6 4 -2 352.16 58.79
    5 -4 -2 6.6 17.5
    -5 -4 2 10.4 15.3
    5 -4 -2 -13.9 5.9
    -5 -4 2 46.2 18.6
    5 -4 -2 -6.2 15
    -5 4 2 24.7 16
    5 4 -2 0.4 15.6
    5 4 -2 9.4 17.3
    5 4 -2 -10.3 15.7
    4 -4 -2 104.49 29.2
    -4 -4 2 182.18 32.9
    -4 -4 2 106.69 30.5
    -4 -4 2 136.89 30.8
    4 -4 -2 179.08 36.1
    4 -4 -2 173.28 25.2
    4 4 -2 81.59 29.6
    -4 4 2 156.78 30.3
    4 4 -2 184.98 28.7
    -4 4 2 166.48 31.1
    4 4 -2 136.99 31.5
    -3 -4 2 349.96 62.09
    3 -4 -2 460.85 62.49
    3 -4 -2 284.67 60.39
    -3 -4 2 484.55 64.89
    3 -4 -2 233.18 62.19
    -3 -4 2 353.36 62.49
    -3 4 2 367.36 61.89
    3 4 -2 407.96 63.99
    -3 4 2 387.86 61.59
    3 4 -2 418.26 61.19
    3 4 -2 305.47 61.79
    -3 4 2 478.45 67.29
    -2 -4 2 227.28 41.3
    -2 -4 2 231.38 42.4
    2 -4 -2 213.68 40.5
    2 -4 -2 178.28 43.1
    2 -4 -2 281.57 40.2
    2 -4 -2 270.07 41.1
    -2 -4 2 187.18 41.4
    -2 4 2 235.28 40.9
    -2 4 2 267.17 41.3
    2 4 -2 344.47 44.7
    2 4 -2 288.57 42.4
    2 4 -2 201.78 41.9
    -1 -4 2 1147.69 180.08
    1 -4 -2 1159.18 178.48
    1 -4 -2 1163.88 179.28
    1 -4 -2 1126.19 181.58
    -1 -4 2 1110.99 179.48
    1 -4 -2 1181.08 178.68
    -1 -4 2 1188.28 179.68
    1 4 -2 1133.59 179.78
    1 4 -2 1167.88 179.88
    1 4 -2 1117.99 179.88
    -1 4 2 1198.48 178.68
    0 -4 -2 587.64 91.69
    0 -4 -2 540.75 89.79
    0 -4 -2 610.64 89.99
    0 -4 2 536.35 90.89
    0 -4 2 605.54 93.79
    0 -4 2 604.64 90.09
    0 -4 2 542.15 91.09
    0 4 -2 575.94 91.19
    0 4 -2 629.14 93.69
    0 4 2 623.04 90.19
    0 4 -2 535.05 91.09
    1 -4 2 13.5 8.7
    1 -4 2 12.6 9.2
    -1 -4 -2 7 7.7
    1 -4 2 17.9 12.5
    -1 -4 -2 44.5 12.4
    1 -4 2 25.9 8.6
    -1 -4 -2 20.3 8.2
    -1 4 -2 6.8 9
    1 4 2 5.2 10.1
    -1 4 -2 26 9.3
    1 4 2 17.9 8.8
    -1 4 -2 29.8 12.1
    2 -4 2 626.74 96.49
    2 -4 2 555.34 95.69
    2 -4 2 709.93 100.19
    -2 -4 -2 643.84 96.09
    -2 -4 -2 512.65 98.29
    -2 4 -2 612.14 95.99
    -2 4 -2 640.04 96.69
    2 4 2 544.35 96.39
    2 4 2 675.13 99.99
    -2 4 -2 621.44 96.69
    3 -4 2 196.98 34.5
    3 -4 2 199.78 34
    3 -4 2 132.29 30.8
    -3 -4 -2 180.28 31.8
    3 -4 2 160.98 31.8
    -3 -4 -2 167.38 33.4
    3 4 2 153.98 32.1
    3 4 2 113.89 31.3
    -3 4 -2 170.58 32.3
    -3 4 -2 215.68 33.2
    -3 4 -2 156.58 31.9
    4 -4 2 1189.58 196.78
    4 -4 2 1322.17 197.68
    4 -4 2 1183.18 196.38
    4 -4 2 1120.59 196.38
    -4 -4 -2 1285.77 197.98
    -4 4 -2 1311.67 196.88
    4 4 2 1260.27 197.28
    -4 4 -2 1395.76 197.28
    5 -4 2 208.38 38.2
    5 -4 2 188.28 37.1
    5 -4 2 117.99 35.2
    -5 -4 -2 180.98 38
    5 -4 2 91.69 33.4
    -5 4 -2 323.37 43.4
    5 4 2 166.78 36.7
    5 4 2 274.77 42.4
    -6 -4 -2 -3.2 17.1
    6 -4 2 18 20.8
    6 -4 2 13.4 19.7
    6 -4 2 7.9 18
    6 4 2 5.3 18.8
    -6 4 -2 -2.4 19.6
    7 -4 2 -14.2 20.2
    7 -4 2 -11.6 19.4
    7 -4 2 52.89 26
    -7 -4 -2 -9.7 21.3
    7 4 2 -20.2 21
    8 -4 2 42.5 30.6
    8 -4 2 -9.4 23.4
    -8 -4 -2 20.4 27.7
    8 -4 2 -7.3 24.2
    8 4 2 65.29 31
    -9 -4 -2 26.7 29.8
    9 -4 2 95.09 37.9
    9 -4 2 42.4 39.5
    9 -4 2 20.7 29.7
    9 4 2 -6 32.1
    10 -4 2 44.6 44.1
    10 -4 2 40.1 48.4
    10 -4 2 19.7 34.9
    -10 -4 -2 -10.5 36
    10 4 2 -14.5 42.9
    10 -5 -2 64.69 50.29
    -10 -5 2 -26.2 35.8
    10 5 -2 0 38.3
    9 -5 -2 81.39 43.5
    -9 -5 2 125.29 41.4
    9 5 -2 27.4 37.2
    8 -5 -2 81.49 35
    -8 -5 2 8.2 25.1
    8 -5 -2 16.3 29.7
    8 5 -2 -10.9 28.8
    7 -5 -2 192.78 45.3
    -7 -5 2 243.48 48.1
    7 -5 -2 200.78 50.49
    7 5 -2 159.28 44.7
    6 -5 -2 34.5 21.1
    6 -5 -2 12 23.4
    6 -5 -2 22.4 10.6
    -6 -5 2 30.9 23.4
    -6 -5 2 18.8 22
    6 5 -2 11.2 13
    -6 5 2 34.5 21.8
    6 5 -2 26.4 22.6
    -5 -5 2 140.59 31.9
    -5 -5 2 154.48 33.4
    5 -5 -2 93.69 29.5
    5 -5 -2 117.19 35.9
    5 -5 -2 153.08 24.5
    5 5 -2 149.79 27.1
    5 5 -2 120.59 33
    -5 5 2 171.18 31.5
    5 5 -2 78.79 30.6
    4 -5 -2 20.7 20.9
    4 -5 -2 46.1 16.8
    -4 -5 2 58.59 20.2
    -4 -5 2 49.8 19.5
    4 -5 -2 58.79 13
    -4 -5 2 29.7 17
    4 5 -2 58.19 15.2
    4 5 -2 71.99 20
    4 5 -2 80.29 21.5
    -4 5 2 55.99 16.7
    3 -5 -2 50.89 15.6
    -3 -5 2 67.89 18.1
    -3 -5 2 49.99 17.9
    3 -5 -2 58.09 15.7
    3 -5 -2 52.39 22.8
    -3 5 2 74.69 16.1
    3 5 -2 34.3 17.3
    -3 5 2 81.89 17
    3 5 -2 45.3 18.1
    3 5 -2 75.99 16.6
    2 -5 -2 31.9 9.5
    2 -5 -2 27.4 9.2
    -2 -5 2 11.3 10.8
    2 -5 -2 3.7 15.3
    -2 -5 2 25 11.7
    -2 -5 2 48.6 12.6
    2 -5 -2 22.4 9.7
    -2 -5 2 12.1 11
    2 5 -2 29.5 12.5
    2 5 -2 34.7 12.4
    -2 5 2 -2.6 5.7
    2 5 -2 25.5 11.6
    -2 5 2 30.5 9.9
    1 -5 -2 3.3 5.8
    1 -5 -2 22.5 10.7
    1 -5 -2 -6.5 4.8
    -1 -5 2 3.3 8.1
    -1 -5 2 -2.3 8.5
    -1 -5 2 0.4 7.7
    1 -5 -2 -3.8 11.7
    1 5 -2 -26.9 9.5
    1 5 -2 26.4 10.2
    -1 5 2 1 5.7
    -1 5 2 2.4 4.9
    1 5 -2 -8.2 8.9
    0 -5 2 441.26 69.99
    0 -5 -2 423.46 68.39
    0 -5 2 405.76 72.49
    0 -5 -2 512.05 73.59
    0 -5 -2 430.96 68.39
    0 -5 2 421.86 69.89
    0 5 -2 517.25 74.19
    0 5 2 448.46 68.69
    0 5 -2 476.65 71.39
    0 5 -2 414.46 70.59
    -1 -5 -2 4.7 6.5
    1 -5 2 -1 7.5
    -1 -5 -2 6.3 6.8
    1 -5 2 11.3 8.6
    1 -5 2 21.3 14.5
    -1 -5 -2 -4.8 10.9
    1 -5 2 6.4 8.5
    1 5 2 25.1 8.4
    -1 5 -2 -5.6 8
    -1 5 -2 13.1 9.1
    -1 5 -2 12.5 12.6
    2 -5 2 3 9.2
    -2 -5 -2 16.7 13.2
    2 -5 2 3.6 9.7
    2 -5 2 12.1 12.4
    -2 -5 -2 8 8.8
    -2 -5 -2 2.3 8.4
    -2 5 -2 16.9 11.2
    -2 5 -2 27.8 11
    -2 5 -2 13.3 9.6
    2 5 2 0.8 12.4
    2 5 2 20.5 10.6
    3 -5 2 203.88 47.9
    3 -5 2 245.98 47.8
    -3 -5 -2 303.27 43.7
    -3 -5 -2 231.98 50.99
    -3 -5 -2 235.08 47.8
    3 -5 2 209.18 49.6
    3 -5 2 258.17 50.19
    3 5 2 288.07 49.3
    -3 5 -2 330.57 50.49
    -3 5 -2 336.47 49.8
    -3 5 -2 355.66 50.39
    4 -5 2 24.1 19
    4 -5 2 54.79 18.5
    4 -5 2 52.19 20.2
    4 -5 2 54.69 20.4
    -4 -5 -2 93.29 24.4
    -4 5 -2 54.39 18.8
    -4 5 -2 66.09 19.4
    4 5 2 49.1 18.8
    4 5 2 56.79 19.3
    -4 5 -2 72.59 20.6
    5 -5 2 33.9 20.9
    -5 -5 -2 56.69 23.4
    5 -5 2 36.8 18.8
    5 -5 2 65.39 22
    -5 5 -2 44.3 19.9
    5 5 2 14.5 18.2
    5 5 2 26.7 20.3
    -6 -5 -2 -1 21.5
    6 -5 2 11.9 20.4
    6 -5 2 13.2 19.4
    6 -5 2 -14.7 18.4
    6 5 2 -9.3 18.4
    6 5 2 -2.7 23.6
    -6 5 -2 12.3 22.7
    -7 -5 -2 28.7 26.9
    7 -5 2 48.7 28
    7 -5 2 51.89 24.5
    7 -5 2 34.9 26.6
    7 5 2 40.6 26.2
    -8 -5 -2 28.7 27.5
    8 -5 2 61.59 35.3
    8 -5 2 7 29.7
    8 -5 2 36.5 29.4
    8 5 2 -11 27.8
    -9 -5 -2 67.79 36.7
    9 -5 2 53.99 44.7
    9 -5 2 47.6 34.4
    9 -5 2 14.3 37.5
    9 5 2 166.38 45.1
    10 -5 2 3 36.3
    -10 -5 -2 -38.6 37.9
    10 -5 2 8.4 43
    10 5 2 -12.8 41.3
    9 -6 -2 -74.09 32.2
    -9 -6 2 -24.3 32.7
    9 6 -2 -37.4 31.3
    8 -6 -2 17.7 31.5
    -8 -6 2 -13 29.5
    8 6 -2 60.69 31.9
    7 -6 -2 3 27.5
    7 -6 -2 3.5 23.9
    -7 -6 2 10 25.1
    7 6 -2 -7.1 23.8
    6 -6 -2 132.49 44.9
    -6 -6 2 198.58 45.8
    6 -6 -2 239.48 43.5
    -6 -6 2 207.28 45.5
    6 6 -2 251.47 42.1
    6 6 -2 175.98 45
    6 6 -2 140.39 43.3
    -5 -6 2 13.5 17.3
    -5 -6 2 -7.8 17.9
    5 -6 -2 18.3 10.8
    5 -6 -2 -4.1 20.8
    5 -6 -2 5.3 15
    5 6 -2 -2.9 11.5
    5 6 -2 -11.8 18.5
    -5 6 2 -4 14.9
    5 6 -2 23.6 19.4
    -4 -6 2 74.59 25.1
    4 -6 -2 90.09 22.6
    4 -6 -2 133.19 33
    -4 -6 2 61.39 25
    4 -6 -2 126.19 21.5
    -4 -6 2 81.39 28.6
    4 6 -2 90.89 21.8
    4 6 -2 79.69 25.2
    -4 6 2 101.19 23
    4 6 -2 146.89 28.5
    -3 -6 2 1.4 12
    3 -6 -2 -4.9 8.8
    3 -6 -2 0.5 8.7
    3 -6 -2 -2.3 15.2
    -3 -6 2 3.7 13.7
    -3 6 2 1.7 8.5
    3 6 -2 11 11.7
    3 6 -2 21.9 10.6
    3 6 -2 13.1 12.6
    2 -6 -2 19.6 16.1
    -2 -6 2 20.2 12.3
    2 -6 -2 36.3 11.4
    -2 -6 2 21.5 12.3
    2 -6 -2 9.1 7.5
    -2 -6 2 15.2 12.2
    2 -6 -2 10.9 8.7
    -2 -6 2 29.3 13.5
    2 6 -2 41.7 13.5
    -2 6 2 40.6 9
    2 6 -2 21.6 13.3
    2 6 -2 70.29 14.4
    -1 -6 2 46.7 14.9
    1 -6 -2 14.1 9.3
    1 -6 -2 54.39 20.2
    1 -6 -2 51.49 8.4
    -1 -6 2 31.6 11.8
    -1 -6 2 35.6 12
    1 -6 -2 42.6 14.3
    1 6 -2 36.6 12.6
    -1 6 2 46 8.5
    1 6 -2 35.4 12
    -1 6 2 41.1 8
    1 6 -2 51.29 15.6
    0 -6 -2 991.7 154.78
    0 -6 -2 975.9 158.48
    0 -6 2 950.7 159.08
    0 -6 2 1106.39 157.08
    0 -6 2 990.7 156.38
    0 -6 2 1144.39 156.78
    0 -6 -2 1021.2 154.68
    0 6 -2 773.32 155.98
    0 6 -2 1064.69 156.98
    0 6 2 1032.3 154.78
    0 6 -2 1077.69 158.88
    1 -6 2 9.5 8.2
    -1 -6 -2 -16.4 10.6
    -1 -6 -2 -3.1 5.4
    1 -6 2 -11.8 14.2
    1 -6 2 -11 8.7
    1 -6 2 -0.8 6.5
    -1 -6 -2 0 5.8
    1 6 2 2.4 6.9
    -1 6 -2 0.2 7
    -1 6 -2 -2.9 7.4
    2 -6 2 26.9 14.1
    2 -6 2 69.39 13.9
    -2 -6 -2 42.6 13
    -2 -6 -2 30.6 19.5
    -2 -6 -2 47.1 13.8
    2 -6 2 64.89 19.3
    -2 6 -2 39.7 14
    -2 6 -2 43.6 14.1
    2 6 2 69.09 15.1
    2 6 2 73.29 14.4
    -3 -6 -2 -2.5 6.2
    -3 -6 -2 20.1 16.6
    3 -6 2 6.2 16.4
    3 -6 2 26 13.8
    3 -6 2 0.9 10.2
    -3 6 -2 -1.7 12.5
    3 6 2 8.6 12.1
    -3 6 -2 5.1 10.8
    -3 6 -2 2 10.1
    3 6 2 -0.7 10.4
    4 -6 2 26.2 16.3
    4 -6 2 25.9 14.9
    -4 -6 -2 -4.3 15.6
    4 -6 2 28.9 18
    -4 6 -2 2.6 14.9
    4 6 2 13 14
    4 6 2 21.2 15
    -4 6 -2 -16.7 11.8
    -4 6 -2 -28.9 10.5
    5 -6 2 -0.4 17.7
    5 -6 2 2.7 17.9
    -5 -6 -2 29.1 20.6
    5 -6 2 1.6 16.5
    5 6 2 10.9 17.5
    -5 6 -2 -24.3 13
    5 6 2 13.8 19.5
    -5 6 -2 -6.8 17.2
    6 -6 2 -10.8 20.8
    -6 -6 -2 25.9 23.3
    6 -6 2 -12.9 19.6
    6 -6 2 6.6 20.7
    6 6 2 -14.8 22
    6 6 2 7 20.9
    -6 6 -2 9.2 22.8
    7 -6 2 3.2 27.3
    7 -6 2 19.6 27
    -7 -6 -2 -10.3 20.9
    7 -6 2 -1.7 22.4
    7 6 2 4.6 22.8
    8 -6 2 4.3 30
    8 -6 2 42.6 35.3
    -8 -6 -2 43.3 35.8
    8 6 2 52.59 31.5
    9 -6 2 13.6 35.3
    -9 -6 -2 -24.1 33.2
    9 -6 2 6.2 37.3
    9 6 2 8.5 33.1
    -9 -7 2 50.29 40.6
    9 -7 -2 16.2 39.5
    9 7 -2 113.29 42
    -8 -7 2 19.6 33.2
    8 -7 -2 -62.39 31.5
    8 7 -2 20.9 29.6
    7 -7 -2 44.6 31.1
    -7 -7 2 68.79 32.7
    7 7 -2 -6.2 26.7
    6 -7 -2 9.4 28.3
    -6 -7 2 33.7 26.1
    6 -7 -2 -15.8 20.5
    6 7 -2 30.8 23.5
    5 -7 -2 101.89 30.2
    5 -7 -2 118.59 37.4
    -5 -7 2 121.89 35.9
    5 -7 -2 142.29 29.5
    -5 -7 2 130.29 33.8
    5 7 -2 161.68 35.8
    -5 7 2 224.28 34.9
    5 7 -2 193.48 30.8
    5 7 -2 117.59 35.1
    4 -7 -2 106.99 22.2
    -4 -7 2 86.89 25.3
    4 -7 -2 133.79 34.4
    -4 -7 2 25 23.5
    4 7 -2 153.98 29.6
    4 7 -2 69.29 24.7
    4 7 -2 125.19 23.9
    -4 7 2 106.99 23.1
    3 -7 -2 241.58 34.1
    -3 -7 2 236.68 39.2
    3 -7 -2 142.59 39.3
    3 -7 -2 154.08 31.2
    -3 -7 2 126.59 33
    -3 7 2 174.28 31.8
    3 7 -2 198.78 36
    3 7 -2 168.38 35
    3 7 -2 203.38 35.4
    -2 -7 2 18.5 13.2
    -2 -7 2 10.4 10.4
    2 -7 -2 11 6.5
    2 -7 -2 -6.1 16.3
    2 -7 -2 10.1 11.8
    2 -7 -2 14.5 6.3
    2 7 -2 22.8 13.8
    2 7 -2 -0.2 9.8
    2 7 -2 -0.8 10.4
    -2 7 2 15 6.4
    1 -7 -2 74.79 19.3
    -1 -7 2 57.29 18.7
    1 -7 -2 32.4 21.4
    -1 -7 2 45.7 14.8
    -1 -7 2 74.69 15.7
    1 7 -2 50.79 14.5
    1 7 -2 69.09 19
    1 7 -2 72.59 15.9
    0 -7 2 39.7 16.1
    0 -7 -2 36.1 15.9
    0 -7 2 50.99 11.4
    0 -7 2 58.79 11.6
    0 -7 2 69.09 14.5
    0 7 -2 64.99 12.3
    0 7 -2 -3.7 7.4
    -1 -7 -2 123.99 19
    -1 -7 -2 87.29 25.4
    1 -7 2 119.09 23.7
    1 -7 2 92.49 26.7
    1 -7 2 71.49 19.5
    -1 -7 -2 104.09 18.3
    1 7 2 104.69 18.6
    1 7 2 109.99 18.4
    -1 7 -2 103.79 20.7
    2 -7 2 210.18 35.9
    2 -7 2 155.08 30.7
    -2 -7 -2 165.08 30.9
    -2 -7 -2 155.58 37.5
    2 -7 2 201.88 38.2
    -2 -7 -2 192.68 31.5
    -2 -7 -2 178.18 31.6
    -2 7 -2 177.68 31.5
    2 7 2 150.38 30.6
    3 -7 2 6.2 16.4
    3 -7 2 -7.9 9.7
    3 -7 2 26.7 14.9
    -3 -7 -2 -2.3 18.3
    -3 -7 -2 18.3 9.4
    -3 7 -2 2.7 10.3
    3 7 2 -9.4 10.6
    3 7 2 -6.1 9.6
    -3 7 -2 13.6 11.1
    -4 -7 -2 -8.9 22.1
    4 -7 2 28.6 18.9
    4 -7 2 -21.9 17.5
    4 -7 2 18 13.4
    -4 7 -2 -0.3 12.9
    -4 7 -2 2.2 12.6
    4 7 2 12.7 14.7
    4 7 2 -5.8 13.4
    5 -7 2 32.3 19.3
    -5 -7 -2 2.7 22.1
    5 -7 2 -13 20
    5 -7 2 16 21.3
    5 7 2 35.6 20.4
    -5 7 -2 47.7 18.4
    5 7 2 -10.4 15.6
    -5 7 -2 -10.7 15.3
    6 -7 2 -12.6 22
    6 -7 2 -33.6 22
    -6 -7 -2 23.6 27.8
    6 -7 2 -6.5 21.5
    -6 7 -2 6.9 19.5
    6 7 2 24.8 21.4
    7 -7 2 -23.5 26.4
    7 -7 2 -5.6 28.5
    -7 -7 -2 -5.4 25.1
    -7 7 -2 -24.3 19.8
    7 7 2 3.5 24
    -8 -7 -2 9.6 32.8
    8 -7 2 39.2 38.5
    8 -7 2 -53.09 29
    8 7 2 -29.5 26
    -8 7 -2 -3.6 25.2
    -9 -7 -2 81.59 49.3
    9 -7 2 50.19 40.3
    9 -7 2 101.39 51.89
    -9 7 -2 33.4 36.3
    9 7 2 87.89 39.8
    8 -8 -2 44.8 37.7
    -8 -8 2 12.1 36.3
    8 8 -2 -7.5 28.7
    -7 -8 2 7.4 30.7
    7 -8 -2 -30.3 31
    7 8 -2 43.6 29
    -6 -8 2 117.09 41.4
    6 -8 -2 67.69 38.5
    6 8 -2 168.68 36.7
    -5 -8 2 28.6 24.6
    5 -8 -2 -12.4 23.8
    5 8 -2 20.3 19.5
    4 -8 -2 28.6 25.9
    4 -8 -2 43.6 14.3
    -4 -8 2 33.9 22.8
    -4 -8 2 47.5 18.6
    4 8 -2 76.09 18.2
    4 8 -2 66.09 21.6
    -4 8 2 -1.3 10.1
    4 8 -2 14.7 17.7
    -3 -8 2 194.28 33.6
    3 -8 -2 152.58 37.8
    3 -8 -2 180.08 28.7
    -3 8 2 150.48 27.7
    3 8 -2 201.38 34
    3 8 -2 108.39 30.5
    3 8 -2 140.19 31.4
    2 -8 -2 274.27 43.5
    -2 -8 2 226.98 43.2
    2 -8 -2 205.08 47
    -2 -8 2 235.08 40.8
    2 8 -2 189.28 39.8
    2 8 -2 242.68 41.3
    1 -8 -2 28.3 16.1
    1 -8 -2 18.2 18.7
    -1 -8 2 53.79 18.9
    -1 -8 2 61.19 12.8
    1 8 -2 23.8 11.1
    1 8 -2 8.7 8.4
    0 -8 2 62.29 13.1
    0 -8 2 42.7 20
    0 -8 2 28.2 12.5
    0 -8 2 47 16.3
    0 -8 -2 38.9 18.8
    0 8 -2 46.6 12.5
    0 8 -2 55.39 12.3
    1 -8 2 13.3 8.6
    1 -8 2 15.9 14.6
    1 -8 2 21 19.1
    -1 -8 -2 4.9 15.8
    -1 8 -2 -8.8 7.4
    -1 8 -2 1.5 8.6
    -2 -8 -2 376.56 55.09
    2 -8 2 358.16 58.49
    -2 -8 -2 340.87 53.59
    -2 -8 -2 318.77 55.39
    2 -8 2 311.17 53.39
    -2 -8 -2 326.07 61.49
    2 -8 2 260.47 59.29
    2 8 2 343.17 53.59
    -2 8 -2 314.27 53.39
    2 8 2 276.37 52.79
    -2 8 -2 331.07 53.69
    3 -8 2 39.5 25.1
    3 -8 2 67.09 18.3
    -3 -8 -2 61.89 18.3
    3 -8 2 114.69 26.8
    -3 -8 -2 98.69 20.4
    -3 -8 -2 41.4 24.4
    -3 8 -2 93.19 19.5
    -3 8 -2 76.89 18.7
    3 8 2 101.39 21.7
    3 8 2 87.99 20.4
    4 -8 2 165.38 36.8
    4 -8 2 201.58 42.4
    -4 -8 -2 159.38 43.2
    4 -8 2 189.08 42.3
    4 8 2 149.69 37.1
    -4 8 -2 213.48 37.7
    4 8 2 247.28 40.2
    -4 8 -2 211.58 38.2
    5 -8 2 48.3 26.5
    -5 -8 -2 14.7 27.3
    5 -8 2 7.7 22
    5 8 2 -0.3 17.3
    -5 8 -2 28 17.6
    6 -8 2 -22.5 25.5
    6 -8 2 -4.6 26.4
    -6 -8 -2 41.9 31.3
    6 8 2 31.9 22.5
    -6 8 -2 -12.4 16.7
    7 -8 2 -31.8 27.1
    7 -8 2 -2.2 31.6
    -7 -8 -2 21.5 29.2
    -7 8 -2 10.7 23.7
    7 8 2 -14.1 22.5
    -8 -8 -2 5.4 32.1
    8 -8 2 -71.19 33.3
    8 -8 2 42.4 40.6
    8 8 2 22.2 30.2
    -8 8 -2 -3.4 26.8
    8 -9 -2 20 43.2
    -8 -9 2 1.2 36.9
    8 9 -2 38 33.8
    7 -9 -2 -16 33.8
    -7 -9 2 6.9 35.2
    7 9 -2 30.6 29.5
    -6 -9 2 -11 30.6
    6 -9 -2 55.89 37.3
    6 9 -2 47.7 23.7
    -5 -9 2 404.26 72.99
    5 -9 -2 387.16 76.49
    5 9 -2 331.07 65.49
    -4 -9 2 29.2 26.3
    4 -9 -2 -6.9 24.7
    4 9 -2 -1.3 14.6
    3 -9 -2 103.09 35.4
    3 -9 -2 137.79 28.9
    3 -9 -2 151.28 22.3
    -3 -9 2 85.29 32.6
    -3 -9 2 132.69 28
    -3 -9 2 134.49 31.5
    -3 9 2 112.19 20.8
    -3 9 2 124.39 21.1
    3 9 -2 130.39 27.9
    2 -9 -2 33.3 15.6
    -2 -9 2 -2.7 17.2
    2 -9 -2 14.2 22.3
    -2 -9 2 8 11
    2 9 -2 7.7 8.5
    2 9 -2 -4.9 10.8
    1 -9 -2 31.2 17.7
    -1 -9 2 0.2 9.2
    1 -9 -2 12.8 20.5
    -1 -9 2 -2.2 16.2
    1 9 -2 -14.9 8.4
    1 9 -2 12.8 9.4
    0 -9 2 12.2 17.6
    0 -9 2 1.6 9.1
    0 -9 -2 7.1 15.5
    0 -9 2 -1 7.9
    0 -9 2 -11.7 13.2
    0 9 -2 -8.3 6.9
    0 9 -2 18.2 8.3
    1 -9 2 33.1 21.4
    -1 -9 -2 25.6 15.3
    1 -9 2 -9.2 14.6
    1 -9 2 7.1 7.9
    -1 -9 -2 20.9 19.4
    -1 9 -2 10.8 8.3
    -1 9 -2 -0.8 7.2
    2 -9 2 226.88 42.4
    -2 -9 -2 278.57 40.2
    -2 -9 -2 151.28 42
    2 -9 2 241.58 35.3
    2 -9 2 183.88 43.3
    -2 -9 -2 208.88 33.5
    2 9 2 190.88 33.3
    2 9 2 161.88 33
    -2 9 -2 185.18 33.9
    -2 9 -2 186.68 34.5
    -3 -9 -2 59.09 31.4
    3 -9 2 70.29 27.3
    3 -9 2 57.79 27.4
    -3 -9 -2 120.29 24
    -3 9 -2 121.89 21.8
    3 9 2 53.19 21.5
    3 9 2 113.19 22.7
    -3 9 -2 104.19 21.1
    4 -9 2 17.2 21.7
    4 -9 2 40.6 23.1
    -4 -9 -2 -0.8 22.2
    -4 9 -2 11.6 12.9
    4 9 2 -15.8 14.2
    -5 -9 -2 -8.1 29.7
    5 -9 2 25 27.8
    5 -9 2 -24.4 24
    -5 9 -2 27.5 17.9
    5 9 2 40.1 20
    -6 -9 -2 -27.4 25.3
    6 -9 2 24.4 31.3
    6 -9 2 15 25.9
    -6 9 -2 31.9 21.1
    6 9 2 -2 21
    7 -9 2 32.5 40.2
    7 -9 2 75.19 37
    -7 -9 -2 116.39 45.3
    -7 9 -2 71.19 28.9
    7 9 2 35.7 28.7
    -8 -9 -2 -2.8 39.1
    8 -9 2 -6.4 44.1
    8 -9 2 47.5 35.6
    8 9 2 14.8 30.3
    -8 9 -2 23.1 29
    -7 -10 2 44.5 42.6
    7 -10 -2 72.69 42.5
    7 10 -2 30.7 31
    6 -10 -2 -0.4 36.4
    -6 -10 2 -12.7 33.7
    6 10 -2 5.7 23.5
    5 -10 -2 8.9 32.1
    -5 -10 2 -26 27.3
    5 10 -2 16.6 20
    -4 -10 2 -21.8 27.4
    4 -10 -2 22.8 29.7
    4 -10 -2 -5.6 16.8
    -4 10 2 0.5 8.8
    4 10 -2 -18.2 15.3
    3 -10 -2 23.2 18.7
    3 -10 -2 18.3 26.4
    -3 -10 2 -4.9 24.5
    -3 -10 2 -10.1 19.4
    3 10 -2 -2 13.3
    2 -10 -2 98.39 26.9
    2 -10 -2 103.99 33.2
    -2 -10 2 39.9 25.2
    2 10 -2 49.3 16.5
    1 -10 -2 -14 17.3
    -1 -10 2 22.7 20
    1 -10 -2 -17.3 21.1
    1 10 -2 -2.7 8.3
    1 10 -2 -9.7 8.1
    0 -10 -2 100.79 34
    0 -10 2 148.69 34.2
    0 -10 2 183.48 39.3
    0 -10 -2 189.38 36.6
    0 10 -2 168.38 26.1
    0 10 -2 148.69 25.6
    -1 -10 -2 85.39 30.7
    1 -10 2 128.99 34.8
    -1 -10 -2 76.49 26.6
    1 -10 2 128.39 29.2
    -2 -10 -2 535.95 100.09
    2 -10 2 696.33 100.29
    -2 -10 -2 522.75 94.69
    2 -10 2 548.15 100.09
    -2 10 -2 574.84 89.89
    -2 10 -2 568.94 89.69
    3 -10 2 21.5 22.8
    -3 -10 -2 14 25.1
    -3 -10 -2 30.3 18.4
    3 -10 2 27.9 23.9
    3 10 2 23.2 13.1
    -3 10 -2 16.8 11.5
    4 -10 2 79.19 30.7
    4 -10 2 59.19 27.9
    -4 -10 -2 1.3 30.2
    -4 10 -2 58.49 17.8
    4 10 2 49.2 19.9
    5 -10 2 20.2 29.2
    5 -10 2 26.9 29
    -5 -10 -2 -12.4 32.6
    5 10 2 21.5 19.6
    -5 10 -2 -8 14.7
    -6 -10 -2 17.9 32.9
    6 -10 2 -36.3 35.1
    6 -10 2 -8.9 27.1
    -6 10 -2 7.3 19.8
    6 10 2 -9.5 22.7
    7 -10 2 76.89 43.9
    7 -10 2 13.6 33.5
    -7 -10 -2 6.6 40.9
    -7 10 -2 34.6 26.8
    7 10 2 3.4 27.1
    -6 -11 2 12.6 34.3
    6 -11 -2 -14.5 38.1
    6 11 -2 -8.3 23.4
    5 -11 -2 28.7 34.7
    -5 -11 2 -17.7 29.8
    5 11 -2 54.09 23
    4 -11 -2 -15.9 30.7
    -4 -11 2 43.4 29.5
    4 11 -2 15.4 17.4
    -3 -11 2 8.7 29.1
    3 -11 -2 86.19 26.4
    3 -11 -2 25.4 29.8
    -3 -11 2 21.8 25.5
    3 11 -2 38.6 16.6
    -2 -11 2 9.2 25.3
    2 -11 -2 35.8 27.3
    2 -11 -2 44.4 22.9
    2 -11 -2 33.7 23.3
    2 11 -2 12 11.3
    1 -11 -2 -36.3 23
    -1 -11 2 30.4 20.8
    1 -11 -2 -13.8 18.8
    1 -11 -2 4.5 21
    -1 -11 2 25.7 24.2
    0 -11 2 49.3 27.9
    0 -11 2 62.99 23
    0 -11 -2 6.9 21.5
    0 -11 -2 2.2 23.9
    0 -11 -2 43.3 22.7
    1 -11 2 144.59 39.5
    1 -11 2 121.59 33.3
    -1 -11 -2 93.49 37.2
    -1 -11 -2 138.99 33.9
    2 -11 2 -6.3 23.9
    -2 -11 -2 9.7 20.8
    2 -11 2 25.1 24.4
    -2 -11 -2 38.8 28.7
    3 -11 2 -1.4 24.6
    3 -11 2 22.3 26.7
    -3 -11 -2 16.4 31.8
    3 11 2 22.9 11.5
    -4 -11 -2 12.2 34.4
    4 -11 2 37.8 29.4
    4 -11 2 -21.9 24.6
    -4 11 -2 -4.1 11.8
    4 11 2 -11 15.3
    -5 -11 -2 113.99 48.6
    5 -11 2 141.59 44.4
    5 -11 2 125.39 43.7
    -5 11 -2 126.79 27.1
    5 11 2 75.99 29.3
    6 -11 2 32.3 42.4
    -6 -11 -2 24.6 40.5
    6 -11 2 -16.1 30
    6 11 2 13 25.7
    -6 11 -2 33.8 21.5
    -5 -12 2 -30.3 32.8
    5 -12 -2 0.8 40.3
    5 -12 -2 47.3 34.6
    5 12 -2 -9 21.1
    4 -12 -2 45.4 33.3
    -4 -12 2 96.09 41.5
    4 -12 -2 50.89 41.7
    4 12 -2 57.09 22.2
    3 -12 -2 -9.8 27.9
    3 -12 -2 5.2 24.1
    -3 -12 2 -14.7 30.4
    3 -12 -2 20.3 34.5
    3 12 -2 4.2 14.6
    -2 -12 2 53.09 34.2
    2 -12 -2 -6 25
    -2 -12 2 -18.3 26.6
    2 -12 -2 49 27
    2 -12 -2 41.5 32.3
    1 -12 -2 5.7 23.8
    1 -12 -2 30.8 25
    1 -12 -2 -1.8 25.6
    -1 -12 2 23.3 38.3
    -1 -12 2 27.8 28.4
    0 -12 -2 5.2 25.4
    0 -12 2 42.1 29.5
    0 -12 -2 -11.9 27.9
    0 -12 -2 71.89 30
    0 -12 2 86.09 40.6
    -1 -12 -2 25 25
    -1 -12 -2 21.9 29
    1 -12 2 15.9 29.8
    1 -12 2 20 30.3
    2 -12 2 25.3 32.8
    -2 -12 -2 72.09 35.9
    3 -12 2 5.2 33.2
    -3 -12 -2 -12 29
    -4 -12 -2 99.89 46.6
    4 -12 2 39.2 37.6
    5 -12 2 -9.1 30.8
    -5 -12 -2 -18.9 39.3
    5 12 2 -4.8 21.8
    3 -13 -2 74.99 42.3
    -3 -13 2 -11.1 37.5
    3 -13 -2 -6.2 34.1
    -2 -13 2 -16.2 32.1
    -2 -13 2 -22.6 33.6
    2 -13 -2 6.7 35
    2 -13 -2 -27.9 26.3
    2 -13 -2 -39.1 28.9
    1 -13 -2 2.5 28.8
    -1 -13 2 43 34
    1 -13 -2 20.4 33.6
    1 -13 -2 35.8 34.2
    0 -13 -2 56.99 35.7
    0 -13 -2 -20.6 27.6
    0 -13 2 29 34
    0 -13 -2 -20.4 27
    1 -13 2 109.59 45.2
    -1 -13 -2 118.79 43.9
    -1 -13 -2 120.59 47.9
    -1 -13 -2 153.58 45.4
    2 -13 2 55.19 37.6
    -2 -13 -2 -10.2 35.4
    -3 -13 -2 -23.8 35
    3 -13 2 69.69 39.4
    10 0 -3 -13.3 41.6
    10 0 -3 13.4 36.6
    9 0 -3 61.89 33.6
    9 0 -3 58.09 42.9
    8 0 -3 -2 28.4
    8 0 -3 -17 25.6
    -8 0 3 0.8 15.4
    7 0 -3 -4.2 21.7
    -7 0 3 1.3 12.6
    -7 0 3 15.8 23
    7 0 -3 48.3 28.3
    6 0 -3 -2.3 17.7
    -6 0 3 16.6 10.7
    -6 0 3 20.3 20.3
    6 0 -3 -13.7 19
    5 0 -3 862.61 152.38
    -5 0 3 942.71 145.79
    5 0 -3 993.9 153.48
    -5 0 3 934.01 153.18
    -4 0 3 6.7 14.4
    -4 0 3 7.6 11.7
    4 0 -3 -17.6 13.7
    -4 0 3 -31.9 12
    -4 0 3 8.4 7.6
    4 0 -3 26 15.8
    4 0 -3 -6.9 11.4
    3 0 -3 152.38 30.5
    3 0 -3 144.19 29.4
    -3 0 3 131.39 27.7
    -3 0 3 186.28 31.8
    3 0 -3 118.99 27.8
    -3 0 3 120.39 29
    -2 0 3 -7.2 9.3
    2 0 -3 1.6 10.7
    2 0 -3 -7 9.7
    2 0 -3 19.1 11.2
    -2 0 3 16.3 12.3
    -2 0 3 -4.2 10.5
    -1 0 3 227.78 41.1
    1 0 -3 201.18 41.1
    -1 0 3 233.68 40.1
    1 0 -3 258.87 40.8
    -1 0 3 237.78 39.4
    -1 0 3 284.27 42.7
    1 0 -3 239.08 42.2
    0 0 -3 3 8.3
    0 0 3 -0.1 7.5
    0 0 3 0.3 9.9
    0 0 -3 14 10.5
    0 0 -3 -7.4 9.5
    0 0 3 3.7 10
    1 0 3 1321.07 220.58
    -1 0 -3 1546.45 221.58
    -1 0 -3 1404.86 221.18
    1 0 3 1522.65 221.58
    1 0 3 1372.96 221.28
    -1 0 -3 1443.36 220.78
    -1 0 -3 1402.76 220.28
    -2 0 -3 -8.6 11.1
    -2 0 -3 -12.9 8.7
    2 0 3 -5.5 7.7
    2 0 3 5.6 11
    -2 0 -3 0.6 7.7
    -2 0 -3 3.4 11.3
    -2 0 -3 -11.5 9.4
    2 0 3 15.1 12.6
    -3 0 -3 11.1 10.5
    3 0 3 16.2 14.4
    -3 0 -3 2.6 8.2
    3 0 3 18.3 11.4
    -3 0 -3 19.7 14.4
    -3 0 -3 3.1 13.8
    -3 0 -3 19.9 13.3
    3 0 3 3.7 9.3
    4 0 3 -29.3 13.3
    4 0 3 13.3 9
    4 0 3 -12 11.2
    -4 0 -3 -6.2 12.3
    -4 0 -3 -0.5 14.3
    -4 0 -3 9.1 12.4
    5 0 3 -14.8 15.3
    -5 0 -3 16.1 15.8
    5 0 3 -13.1 17.1
    5 0 3 4.9 10
    6 0 3 -6.7 19.7
    -6 0 -3 -3.6 17.2
    6 0 3 4.7 19.3
    6 0 3 0.6 10.9
    7 0 3 1.9 24.6
    -7 0 -3 -10.2 18.2
    7 0 3 53.49 25.9
    7 0 3 22.1 14.3
    -8 0 -3 -42.1 21.3
    8 0 3 0.7 26.1
    8 0 3 7.3 26.8
    8 0 3 9.7 14.9
    9 0 3 -5.4 35.1
    9 0 3 61.99 37.4
    -9 0 -3 23.4 30
    -10 0 -3 -23.9 30.2
    10 0 3 56.79 46.8
    10 -1 -3 0.3 35.2
    10 -1 -3 39.5 45.2
    10 1 -3 3.3 36.3
    10 1 -3 83.09 47
    9 -1 -3 84.79 37.2
    9 -1 -3 26.3 39.5
    -9 -1 3 55.89 25.8
    9 1 -3 96.69 40.7
    9 1 -3 11.7 29.2
    8 -1 -3 493.05 96.99
    8 -1 -3 474.45 95.49
    -8 -1 3 519.85 95.89
    -8 -1 3 494.85 87.09
    8 1 -3 532.25 97.09
    8 1 -3 591.24 98.49
    -8 1 3 508.25 83.69
    -7 -1 3 41.2 18.1
    -7 -1 3 57.89 27.6
    7 -1 -3 12.2 23.2
    7 -1 -3 33.4 28.3
    7 1 -3 59.29 25.6
    -7 1 3 39.2 14.1
    7 1 -3 16.6 25.2
    -7 1 3 41.9 24.6
    6 -1 -3 33.8 25.5
    -6 -1 3 18 21.8
    -6 -1 3 33.2 15.8
    6 -1 -3 46.6 22.8
    6 1 -3 5 21.5
    -6 1 3 64.99 24.7
    6 1 -3 22.6 19.2
    -6 1 3 53.69 12.7
    -5 -1 3 12.2 12.2
    5 -1 -3 -7.6 16.2
    5 -1 -3 41.5 19.8
    -5 -1 3 50.89 19.7
    5 1 -3 8.2 17.1
    -5 1 3 -0.9 15.2
    -5 1 3 56.89 21.3
    -5 1 3 26.3 8.4
    5 1 -3 0.3 16.2
    -4 -1 3 978.9 162.18
    4 -1 -3 950.6 159.68
    -4 -1 3 1029.1 157.18
    -4 -1 3 1167.38 161.38
    -4 -1 3 1072.99 159.08
    4 -1 -3 947.31 159.38
    4 -1 -3 1076.59 160.28
    4 1 -3 960.7 159.18
    -4 1 3 1054.29 155.08
    -4 1 3 937.41 159.78
    -4 1 3 982.8 159.48
    4 1 -3 957.6 160.08
    4 1 -3 962.3 160.28
    -4 1 3 926.41 159.78
    -3 -1 3 623.24 108.79
    -3 -1 3 656.13 106.29
    -3 -1 3 647.34 109.09
    3 -1 -3 602.14 108.39
    3 -1 -3 614.24 108.29
    3 -1 -3 694.73 109.59
    -3 1 3 712.83 103.19
    -3 1 3 655.73 108.89
    3 1 -3 685.73 106.79
    3 1 -3 579.84 108.59
    -3 1 3 715.63 109.49
    3 1 -3 607.14 108.49
    -3 1 3 797.32 110.59
    2 -1 -3 292.27 58.59
    -2 -1 3 421.16 58.89
    -2 -1 3 337.37 59.69
    2 -1 -3 290.77 58.69
    -2 -1 3 293.57 58.69
    2 -1 -3 390.66 59.99
    2 1 -3 420.86 58.59
    -2 1 3 378.76 60.09
    -2 1 3 428.66 60.39
    -2 1 3 378.56 59.59
    2 1 -3 368.66 60.19
    2 1 -3 301.87 58.99
    -2 1 3 339.87 54.89
    -1 -1 3 145.89 35.6
    1 -1 -3 208.58 36.5
    -1 -1 3 238.78 37.3
    1 -1 -3 159.08 35.9
    1 -1 -3 223.68 37
    1 -1 -3 216.38 34
    -1 -1 3 220.88 34.5
    1 1 -3 250.27 34.8
    1 1 -3 214.58 37.4
    -1 1 3 149.69 35.2
    1 1 -3 223.88 37.7
    -1 1 3 204.88 36.3
    -1 1 3 216.18 34
    0 -1 -3 158.68 24.1
    0 -1 3 98.59 24.6
    0 -1 -3 144.59 25.4
    0 -1 3 152.18 25.7
    0 -1 -3 114.49 24.2
    0 -1 3 97.79 24.4
    0 1 -3 119.29 25.3
    0 1 3 110.19 22.9
    0 1 -3 152.98 26.4
    0 1 -3 101.59 23.6
    0 1 3 155.38 25.4
    0 1 3 129.39 24.7
    1 -1 3 718.53 109.39
    -1 -1 -3 702.33 108.69
    1 -1 3 598.24 108.09
    1 -1 3 688.53 108.69
    -1 -1 -3 639.44 108.79
    -1 -1 -3 725.43 109.09
    1 -1 3 715.43 109.69
    1 1 3 707.43 109.39
    -1 1 -3 712.83 108.39
    -1 1 -3 752.02 109.69
    1 1 3 659.93 108.49
    -1 1 -3 737.73 109.39
    1 1 3 689.23 108.99
    -1 1 -3 644.74 108.59
    2 -1 3 48.1 16
    -2 -1 -3 62.99 16.7
    2 -1 3 51.79 15.4
    -2 -1 -3 67.19 16.6
    -2 -1 -3 69.69 17.5
    2 -1 3 44.7 16.2
    2 -1 3 73.39 18.6
    -2 -1 -3 49.3 12.7
    -2 1 -3 49.1 16.7
    2 1 3 52.09 16.1
    -2 1 -3 51.49 13.9
    -2 1 -3 58.39 16.5
    -2 1 -3 51.79 16.7
    -2 1 -3 77.69 15.7
    2 1 3 66.89 17.5
    -3 -1 -3 85.99 14.8
    -3 -1 -3 57.29 18.1
    -3 -1 -3 74.59 20.4
    3 -1 3 45.7 17.3
    3 -1 3 57.89 16.4
    -3 -1 -3 64.99 19.9
    3 -1 3 72.39 21.3
    3 -1 3 41.2 17
    -3 -1 -3 103.89 22.2
    -3 1 -3 58.99 18.5
    -3 1 -3 92.29 17.7
    -3 1 -3 89.69 22.5
    3 1 3 74.99 18.6
    -3 1 -3 70.39 18
    -3 1 -3 88.59 22.7
    3 1 3 36.2 19.3
    4 -1 3 78.19 23
    4 -1 3 87.89 20.9
    -4 -1 -3 109.49 25.5
    4 -1 3 109.69 24.9
    -4 -1 -3 105.39 23.6
    -4 -1 -3 120.19 26
    4 -1 3 72.59 24.3
    -4 1 -3 31.9 22.3
    -4 1 -3 123.49 25.3
    -4 1 -3 123.79 25.4
    4 1 3 110.99 27.3
    4 1 3 100.59 19.3
    4 1 3 92.59 23.7
    5 -1 3 62.99 24.8
    5 -1 3 70.89 19.3
    -5 -1 -3 54.39 21.3
    5 -1 3 110.79 24.8
    -5 1 -3 62.39 21.9
    5 1 3 103.89 27
    5 1 3 80.19 17.1
    6 -1 3 153.38 40.6
    6 -1 3 177.48 35.4
    -6 -1 -3 173.28 38.6
    6 -1 3 200.38 42.7
    6 1 3 216.88 33.8
    -6 1 -3 171.48 37.9
    6 1 3 154.68 40.9
    -7 -1 -3 58.39 27.7
    7 -1 3 121.89 35.7
    7 -1 3 49.4 28.4
    7 -1 3 88.29 23.5
    7 1 3 73.79 31.8
    7 1 3 74.09 19.5
    -7 1 -3 126.49 30.4
    8 -1 3 103.89 38.1
    8 -1 3 28 21.7
    -8 -1 -3 85.69 31.4
    8 -1 3 183.48 41
    8 1 3 81.19 20.8
    -8 1 -3 64.79 29.1
    8 1 3 65.29 34
    -9 -1 -3 -4.8 27
    9 -1 3 -21.6 31.6
    9 -1 3 15.8 33.7
    9 -1 3 12.3 21.2
    9 1 3 30.8 36.2
    -9 1 -3 -35.4 22.2
    -10 -1 -3 -0.3 34.1
    10 -1 3 -15.4 44.4
    10 -1 3 7 40.4
    10 1 3 -47.5 41.3
    -10 1 -3 8 30
    10 -2 -3 16.9 39.4
    10 -2 -3 44.7 48.6
    10 2 -3 101.29 48.2
    10 2 -3 8.6 38.6
    9 -2 -3 97.59 40.9
    -9 -2 3 79.29 28.6
    9 -2 -3 -5.6 32.4
    9 2 -3 66.39 42.5
    9 2 -3 6.8 33
    -8 -2 3 82.69 35.4
    8 -2 -3 59.99 33
    8 -2 -3 12.5 30.6
    -8 -2 3 52.19 24.1
    8 2 -3 63.09 36.3
    8 2 -3 72.09 33.2
    -7 -2 3 835.72 130.59
    7 -2 -3 795.02 137.89
    7 -2 -3 898.71 137.59
    -7 -2 3 765.62 136.29
    -7 2 3 741.23 123.79
    -7 2 3 956.5 138.19
    7 2 -3 750.72 136.29
    7 2 -3 829.22 136.49
    6 -2 -3 23.4 22.5
    6 -2 -3 8.2 18.4
    -6 -2 3 24.1 16.1
    -6 -2 3 51.89 23.6
    6 2 -3 39.6 20.9
    -6 2 3 2.8 18.9
    -6 2 3 12 7.9
    6 2 -3 -13.7 19.5
    5 -2 -3 20.5 19.1
    -5 -2 3 23.1 20.3
    -5 -2 3 44.2 16.4
    5 -2 -3 17.1 17.4
    -5 2 3 23.8 19
    -5 2 3 33.7 19
    5 2 -3 46.2 18.6
    -5 2 3 48.4 9.3
    5 2 -3 73.99 22.9
    4 -2 -3 331.87 60.59
    -4 -2 3 437.56 64.29
    -4 -2 3 322.47 59.29
    -4 -2 3 289.37 57.79
    4 -2 -3 406.16 63.79
    4 2 -3 307.67 58.99
    -4 2 3 460.45 63.99
    4 2 -3 341.17 61.89
    -4 2 3 277.07 59.19
    4 2 -3 402.86 62.99
    3 -2 -3 16.8 13.4
    -3 -2 3 19.5 14.1
    -3 -2 3 7.1 13.3
    3 -2 -3 0.6 11.8
    3 -2 -3 10.2 13.7
    -3 -2 3 17.7 10.9
    3 2 -3 61.49 17.2
    -3 2 3 5.6 12.4
    -3 2 3 29.7 14.1
    3 2 -3 32.8 12.9
    3 2 -3 4.5 13.6
    -3 2 3 11.6 13.4
    -2 -2 3 12.7 12.8
    -2 -2 3 4.5 8.7
    2 -2 -3 35.4 11.8
    2 -2 -3 19.6 11.4
    2 -2 -3 15.9 12.7
    -2 -2 3 1.7 11.5
    -2 2 3 33.3 13.2
    -2 2 3 2.7 13.4
    2 2 -3 39.8 14.4
    2 2 -3 32.8 10.4
    -2 2 3 17.4 11.2
    2 2 -3 8 11.3
    -2 2 3 20.1 5.1
    1 -2 -3 591.54 91.39
    1 -2 -3 702.73 93.59
    -1 -2 3 593.84 93.79
    1 -2 -3 472.95 94.19
    -1 -2 3 590.54 93.69
    1 -2 -3 592.04 93.09
    -1 -2 3 616.34 91.19
    1 2 -3 598.74 94.99
    -1 2 3 537.75 92.99
    1 2 -3 587.84 93.29
    1 2 -3 649.43 95.69
    1 2 -3 552.64 91.09
    -1 2 3 552.64 92.89
    -1 2 3 606.24 91.49
    0 -2 3 11 10.8
    0 -2 -3 24.3 8.5
    0 -2 -3 -3.7 8.8
    0 -2 3 -0.4 11.1
    0 -2 3 6.7 10.7
    0 -2 -3 13 9.6
    0 2 3 31.1 11.6
    0 2 3 28.1 10.5
    0 2 -3 43.5 12.5
    0 2 3 6.4 8.4
    0 2 -3 35.3 13
    0 2 -3 21.5 10.4
    -1 -2 -3 313.47 48.2
    1 -2 3 328.37 48.9
    1 -2 3 227.38 47.4
    1 -2 3 290.97 48.9
    -1 -2 -3 239.28 46.9
    1 -2 3 242.88 47.4
    -1 -2 -3 262.77 47.3
    1 2 3 257.17 47.6
    1 2 3 335.57 48.8
    -1 2 -3 290.67 44.7
    -1 2 -3 301.47 48.5
    -1 2 -3 249.38 48
    1 2 3 288.87 47.9
    -1 2 -3 337.07 49
    2 -2 3 528.45 93.79
    -2 -2 -3 514.95 93.49
    -2 -2 -3 615.44 94.89
    2 -2 3 657.13 92.09
    2 -2 3 412.46 92.29
    2 -2 3 552.94 94.19
    2 -2 3 644.04 93.49
    -2 -2 -3 559.84 93.89
    -2 2 -3 625.34 94.29
    2 2 3 663.33 93.79
    -2 2 -3 658.43 94.19
    -2 2 -3 583.34 91.79
    -2 2 -3 618.34 94.99
    2 2 3 547.35 94.19
    -3 -2 -3 -5.4 11.1
    -3 -2 -3 8.2 13.8
    -3 -2 -3 6.9 6.4
    3 -2 3 -16 11.7
    3 -2 3 14.7 11.5
    -3 -2 -3 -9.7 11
    3 -2 3 -5 12
    -3 -2 -3 -0.9 11.4
    3 -2 3 0.9 10.3
    -3 2 -3 -2.5 10.5
    -3 2 -3 12.7 13.2
    -3 2 -3 18.1 11.1
    3 2 3 -21.7 12.1
    -3 2 -3 9.1 10.4
    -3 2 -3 -14.7 11.6
    3 2 3 0.9 11.7
    4 -2 3 7 13.2
    4 -2 3 9.6 16.4
    4 -2 3 7.2 13.9
    4 -2 3 9.5 12.7
    -4 -2 -3 12.7 15.4
    4 2 3 -18 13.8
    -4 2 -3 37.3 15.9
    -4 2 -3 33 16.7
    -4 2 -3 -5.9 11.8
    -4 2 -3 31.6 16.7
    5 -2 3 532.15 91.29
    5 -2 3 524.05 94.99
    5 -2 3 599.84 95.29
    -5 -2 -3 698.93 96.29
    -5 2 -3 571.74 95.29
    -5 2 -3 572.14 93.29
    5 2 3 450.65 93.39
    6 -2 3 22.1 14.8
    6 -2 3 10.7 19.9
    6 -2 3 14 19.5
    -6 -2 -3 -21.7 15.5
    -6 2 -3 45 17.4
    6 2 3 -10.8 18
    6 2 3 17.9 9.6
    -7 -2 -3 87.49 29.5
    7 -2 3 20.1 24.7
    7 -2 3 136.19 35.9
    7 -2 3 63.69 23.1
    -7 2 -3 106.99 28.6
    7 2 3 79.69 17.9
    7 2 3 69.49 30.1
    8 -2 3 32.1 21.4
    -8 -2 -3 45.2 29.9
    8 -2 3 73.29 34.7
    8 -2 3 -6.6 25.6
    8 2 3 91.69 35.7
    -8 2 -3 30.1 23.9
    9 -2 3 7.1 25
    9 -2 3 -14.2 30
    -9 -2 -3 2.9 30
    9 -2 3 -10.2 36.2
    -9 2 -3 -20.4 22.6
    9 2 3 15.2 34
    10 -2 3 -22.6 45.3
    10 -2 3 23.4 35.3
    -10 -2 -3 -38.1 31.2
    -10 2 -3 -3.4 28.5
    10 2 3 12.3 44.1
    10 -3 -3 -30.3 45.2
    10 -3 -3 -13.5 40
    10 3 -3 -22.1 31.2
    10 3 -3 25.2 44.1
    9 -3 -3 2 34.4
    9 -3 -3 61.89 35.1
    -9 -3 3 -33.1 24.3
    9 3 -3 -24.3 32.2
    9 3 -3 -1.1 32.3
    8 -3 -3 30.7 32.2
    8 -3 -3 33.4 31.5
    -8 -3 3 24.2 23.9
    -8 -3 3 41.5 31.4
    8 3 -3 -16.5 23.1
    8 3 -3 29.9 32.8
    -7 -3 3 137.29 33.8
    -7 -3 3 145.69 37.9
    7 -3 -3 65.59 34.3
    7 -3 -3 169.08 40.8
    7 3 -3 208.08 39.5
    -7 3 3 128.09 35.7
    7 3 -3 92.39 37.1
    6 -3 -3 139.29 36.6
    6 -3 -3 177.58 38.4
    -6 -3 3 81.69 33.9
    -6 -3 3 150.58 32.2
    6 3 -3 106.89 35.9
    -6 3 3 100.09 31.8
    6 3 -3 140.59 33.5
    -6 3 3 218.48 39.3
    -5 -3 3 31.6 15.9
    5 -3 -3 10.7 19.1
    -5 -3 3 32 18.8
    5 -3 -3 -2.8 16.6
    -5 3 3 1.8 15.7
    -5 3 3 21.5 18.1
    5 3 -3 -0.4 17
    5 3 -3 -16.2 18.4
    5 3 -3 43.2 18.2
    -4 -3 3 35.4 20
    -4 -3 3 60.79 17.7
    -4 -3 3 98.19 20.5
    4 -3 -3 36.8 17.6
    4 -3 -3 57.59 23.1
    -4 3 3 30.8 17.5
    -4 3 3 45.1 18.5
    4 3 -3 30.6 19.9
    4 3 -3 73.49 18.3
    4 3 -3 94.69 22.9
    3 -3 -3 12 11.8
    -3 -3 3 10.1 10.6
    3 -3 -3 11.6 11.5
    -3 -3 3 11.9 12.9
    -3 -3 3 0.1 13.4
    3 -3 -3 43.1 17
    3 3 -3 16.5 11.1
    -3 3 3 35.8 16.3
    3 3 -3 -4.8 12
    3 3 -3 0.1 13.1
    -3 3 3 -6.2 11.5
    -3 3 3 20.2 13.9
    -2 -3 3 1328.37 232.98
    2 -3 -3 1530.45 232.58
    -2 -3 3 1536.95 231.58
    2 -3 -3 1457.25 232.48
    2 -3 -3 1626.34 234.78
    2 -3 -3 1496.95 230.38
    -2 -3 3 1546.95 233.48
    2 3 -3 1525.75 233.68
    -2 3 3 1449.15 232.68
    2 3 -3 1566.74 232.78
    -2 3 3 1490.15 232.78
    2 3 -3 1506.95 233.58
    1 -3 -3 675.73 105.79
    1 -3 -3 666.33 106.79
    -1 -3 3 701.83 107.99
    -1 -3 3 683.53 104.99
    -1 -3 3 797.52 108.09
    1 -3 -3 661.93 106.79
    1 -3 -3 568.04 109.29
    1 3 -3 646.74 108.19
    -1 3 3 676.63 106.89
    1 3 -3 757.52 108.29
    -1 3 3 712.53 105.89
    -1 3 3 727.53 107.19
    1 3 -3 520.85 107.29
    0 -3 3 837.92 141.89
    0 -3 3 832.12 141.99
    0 -3 -3 999.2 141.59
    0 -3 -3 810.12 140.99
    0 -3 3 936.41 141.99
    0 -3 -3 883.51 141.19
    0 3 -3 952.6 142.29
    0 3 -3 949.8 142.29
    0 3 3 951.5 141.49
    0 3 -3 946.01 142.19
    0 3 3 855.01 141.09
    0 3 3 949.4 141.39
    -1 -3 -3 -0.9 9.1
    1 -3 3 23 12.2
    1 -3 3 10.3 10.2
    1 -3 3 10.8 5.7
    -1 -3 -3 10.4 9
    -1 -3 -3 -6.2 9.4
    1 -3 3 18.6 11
    -1 3 -3 21.9 11.3
    1 3 3 3.1 9.9
    1 3 3 2.2 8.7
    -1 3 -3 29.5 11.7
    -1 3 -3 29 11.6
    -1 3 -3 19.1 6.2
    1 3 3 22.4 10.9
    2 -3 3 12.5 12.4
    2 -3 3 4.6 12.3
    -2 -3 -3 -4.8 10.3
    2 -3 3 25.5 12.8
    2 -3 3 16.2 8.7
    -2 -3 -3 6.7 11.2
    2 -3 3 6.5 11.8
    -2 -3 -3 5.7 12.1
    2 3 3 10.8 11.4
    -2 3 -3 14.7 12.6
    2 3 3 17.5 12
    -2 3 -3 -5.2 10.6
    -2 3 -3 15.4 12.3
    -2 3 -3 18.1 8.8
    -3 -3 -3 723.43 95.89
    -3 -3 -3 706.93 96.09
    3 -3 3 395.86 91.99
    3 -3 3 566.34 93.89
    3 -3 3 502.65 92.09
    3 -3 3 567.04 94.19
    -3 -3 -3 619.44 88.99
    -3 -3 -3 539.25 94.29
    3 3 3 564.24 94.39
    -3 3 -3 642.34 95.79
    -3 3 -3 587.54 91.79
    -3 3 -3 546.25 93.89
    -3 3 -3 664.03 95.09
    3 3 3 466.35 93.19
    -4 -3 -3 179.18 37.8
    4 -3 3 190.48 37.8
    4 -3 3 137.69 35.2
    4 -3 3 200.18 36.6
    4 -3 3 141.49 36.1
    -4 3 -3 179.98 37.3
    -4 3 -3 192.88 35.4
    4 3 3 121.79 35.5
    -4 3 -3 253.17 37.6
    -4 3 -3 254.57 40.1
    5 -3 3 25.2 17.2
    -5 -3 -3 38.4 20.2
    5 -3 3 19.3 19.3
    5 -3 3 26.9 15.7
    -5 3 -3 77.99 22.2
    5 3 3 50.79 20.7
    -5 3 -3 70.09 20.3
    -6 -3 -3 -15.1 16
    6 -3 3 55.69 18.5
    6 -3 3 60.09 24.9
    6 -3 3 56.79 21.4
    -6 3 -3 25.9 17.7
    6 3 3 0.7 19.7
    7 -3 3 28 19
    7 -3 3 41.1 25.9
    -7 -3 -3 44.7 25.9
    7 -3 3 11.3 24.1
    7 3 3 7.8 24.6
    -7 3 -3 -0.4 18.2
    8 -3 3 21.1 31.1
    8 -3 3 8.7 28.6
    8 -3 3 -19.6 19.3
    -8 -3 -3 -18.9 22.3
    -8 3 -3 -12.5 19.6
    8 3 3 -8 27.9
    -9 -3 -3 27 28.6
    9 -3 3 -40.9 36.4
    9 -3 3 34.3 27.7
    9 -3 3 -28.7 29.4
    -9 3 -3 -13.2 23.2
    9 3 3 -27.9 30.7
    10 -3 3 -20.2 38.5
    10 -3 3 5.5 31.1
    -10 -3 -3 -39.3 34.1
    10 -3 3 -54.99 46.9
    -10 3 -3 24.1 31.5
    10 3 3 84.09 48.1
    10 -4 -3 -41 34.2
    -10 -4 3 25.8 36.2
    10 4 -3 4.6 41
    10 4 -3 12.3 40.2
    9 -4 -3 90.79 44.6
    -9 -4 3 53.79 31.3
    9 -4 -3 -19.6 38.3
    9 4 -3 6.8 36.1
    9 4 -3 59.99 37.8
    8 -4 -3 -22 30.2
    8 -4 -3 -37.2 28.3
    -8 -4 3 -52.69 21.8
    8 4 -3 -25.2 22.5
    8 4 -3 20.8 31.8
    -7 -4 3 236.28 46.6
    -7 -4 3 259.07 51.69
    7 -4 -3 159.48 46.3
    7 -4 -3 305.87 53.39
    7 4 -3 133.09 44.2
    7 4 -3 173.48 47.5
    -6 -4 3 35.6 24.3
    6 -4 -3 -1 22
    -6 -4 3 8.3 18.1
    6 -4 -3 7.3 20.5
    -6 4 3 18.6 21.3
    6 4 -3 3.8 17.5
    6 4 -3 17.3 22.6
    -6 4 3 -11 16.8
    -5 -4 3 415.76 73.09
    5 -4 -3 311.17 73.69
    5 -4 -3 412.46 74.19
    -5 -4 3 340.07 73.19
    -5 4 3 510.75 75.19
    5 4 -3 484.65 74.79
    -5 4 3 415.16 74.09
    5 4 -3 482.95 77.19
    5 4 -3 418.36 75.29
    -4 -4 3 11.8 16.2
    -4 -4 3 17.7 17.2
    4 -4 -3 16.8 17.5
    4 -4 -3 39.7 15.3
    4 4 -3 28.8 17.2
    4 4 -3 2.6 13.1
    4 4 -3 17.6 12.9
    4 4 -3 6 15.2
    -4 4 3 67.59 17.4
    -4 4 3 23.1 15.3
    -3 -4 3 39.3 16.4
    3 -4 -3 40.3 18.1
    -3 -4 3 43.5 14.9
    3 -4 -3 28.7 13.9
    3 -4 -3 23.6 13.2
    -3 4 3 33.7 15.5
    -3 4 3 57.09 15.3
    3 4 -3 49.9 18
    3 4 -3 25.6 13.8
    3 4 -3 62.99 18.3
    2 -4 -3 86.79 17.9
    2 -4 -3 88.09 15.1
    -2 -4 3 118.69 18.3
    2 -4 -3 77.29 23.9
    -2 -4 3 78.09 20.3
    2 -4 -3 73.49 17.5
    -2 -4 3 58.19 19
    -2 4 3 55.89 17
    2 4 -3 70.79 19
    -2 4 3 64.39 17.2
    2 4 -3 73.59 19.5
    2 4 -3 63.99 19.7
    1 -4 -3 10.9 8.5
    -1 -4 3 -9.3 9
    1 -4 -3 -4.8 7.8
    -1 -4 3 0.1 10.9
    -1 -4 3 32.7 11.7
    1 -4 -3 7.3 12.9
    1 -4 -3 -11.9 7.4
    -1 -4 3 2.6 5.7
    -1 4 3 18.9 9.2
    1 4 -3 9.2 10.2
    1 4 -3 14.3 12.5
    -1 4 3 9.3 8.1
    1 4 -3 8.6 11.3
    0 -4 3 188.28 33.9
    0 -4 3 144.29 34.2
    0 -4 -3 238.98 33.4
    0 -4 -3 208.68 32.5
    0 -4 3 239.08 34.8
    0 -4 -3 155.08 32.5
    0 4 3 217.38 33.3
    0 4 -3 172.98 34
    0 4 3 137.59 31.7
    0 4 -3 225.18 35.8
    0 4 3 203.18 34.1
    0 4 -3 143.89 33.5
    -1 -4 -3 12.1 8.8
    1 -4 3 4.4 10.4
    -1 -4 -3 7.2 8.7
    1 -4 3 10.6 10.3
    1 -4 3 -30.8 9
    1 -4 3 -2.8 5.1
    -1 -4 -3 21.3 12.3
    1 4 3 -14.6 8.7
    -1 4 -3 -12.7 9.6
    -1 4 -3 4.5 9.9
    -1 4 -3 1.3 9.9
    1 4 3 3.7 11.2
    2 -4 3 297.57 50.79
    2 -4 3 337.27 53.49
    -2 -4 -3 286.87 50.19
    2 -4 3 362.66 53.79
    -2 -4 -3 245.88 51.39
    2 -4 3 331.17 49.4
    -2 -4 -3 278.27 50.29
    -2 4 -3 321.07 51.79
    -2 4 -3 303.07 51.39
    -2 4 -3 254.77 50.49
    -2 4 -3 309.17 49.1
    2 4 3 318.67 52.79
    2 4 3 228.68 49.6
    3 -4 3 1160.68 186.48
    3 -4 3 1108.79 185.48
    -3 -4 -3 1201.98 185.58
    -3 -4 -3 1288.67 187.18
    3 -4 3 1197.58 184.78
    3 -4 3 1322.57 187.18
    3 4 3 1066.39 185.68
    -3 4 -3 1138.49 185.88
    -3 4 -3 1170.08 184.58
    -3 4 -3 1255.17 186.28
    4 -4 3 1348.86 209.58
    4 -4 3 1273.17 208.38
    -4 -4 -3 1290.07 209.68
    4 -4 3 1239.38 208.88
    -4 4 -3 1473.85 208.68
    -4 4 -3 1497.75 209.98
    4 4 3 1221.18 209.28
    -4 4 -3 1303.17 209.38
    -5 -4 -3 100.39 28.8
    5 -4 3 47.7 23.1
    5 -4 3 101.09 28.9
    5 -4 3 116.69 27.2
    5 4 3 83.89 25.7
    -5 4 -3 93.69 25.8
    -5 4 -3 95.19 26.8
    6 -4 3 4.2 18.5
    6 -4 3 19.4 20.1
    -6 -4 -3 62.49 25.9
    6 -4 3 47.9 24.5
    -6 4 -3 28.1 25.9
    6 4 3 68.19 25.1
    -7 -4 -3 67.29 29.8
    7 -4 3 79.89 31.2
    7 -4 3 54.99 25.4
    7 -4 3 40.3 29.6
    7 4 3 114.09 31.7
    8 -4 3 -11.3 23.4
    8 -4 3 28.2 31.2
    -8 -4 -3 45.9 29.5
    8 -4 3 1.3 27.6
    8 4 3 42.6 28.9
    -9 -4 -3 -11.2 34.1
    9 -4 3 11.7 36.8
    9 -4 3 21 39.1
    9 -4 3 8.3 28.4
    9 4 3 -8.7 33.5
    -10 -4 -3 3.2 39.5
    10 -4 3 -0.4 34.9
    10 -4 3 34.9 53.99
    10 -4 3 -22.6 40.4
    10 4 3 20.1 44.7
    10 -5 -3 -27.7 41.8
    -10 -5 3 -14.6 36.4
    10 5 -3 -4.7 39.9
    9 -5 -3 10.3 39.5
    -9 -5 3 -26.2 29.1
    9 5 -3 -37.8 33
    -8 -5 3 20.3 29.6
    8 -5 -3 0.8 32.7
    8 -5 -3 -21.3 30.8
    8 5 -3 -43.6 26.9
    -7 -5 3 6.7 25.5
    -7 -5 3 -0.4 23.5
    7 -5 -3 2.9 25.5
    7 -5 -3 -11.8 26.6
    7 5 -3 25.7 25.2
    -6 -5 3 25.6 21.9
    -6 -5 3 -7.3 20.5
    6 -5 -3 0.1 21.1
    6 -5 -3 -3 19.8
    6 5 -3 -7.6 19.9
    -6 5 3 11.9 23.1
    6 5 -3 19.4 15.4
    -5 -5 3 1.1 18
    5 -5 -3 39.7 20
    5 -5 -3 70.79 26.5
    -5 -5 3 34.4 20.2
    -5 5 3 44.5 18.4
    5 5 -3 47.8 21.8
    5 5 -3 24.6 15.4
    5 5 -3 24.6 22.3
    -5 5 3 32.2 18.1
    -4 -5 3 24.1 17.8
    4 -5 -3 18.9 16.2
    -4 -5 3 25.5 17.1
    4 -5 -3 54.49 24.6
    4 5 -3 81.79 22.1
    -4 5 3 31.4 16.3
    -4 5 3 79.09 19.2
    4 5 -3 53.69 16.9
    4 5 -3 37.1 18.3
    -3 -5 3 -0.2 10.4
    3 -5 -3 22.5 16.7
    3 -5 -3 8.9 6.6
    3 -5 -3 -20.1 9
    -3 -5 3 3.8 12.7
    -3 5 3 12.4 11.1
    3 5 -3 6.4 13.6
    3 5 -3 -12.3 12.1
    -3 5 3 6.9 11.7
    3 5 -3 22 11.9
    2 -5 -3 9.6 16.2
    2 -5 -3 24 10.5
    -2 -5 3 22.4 10
    2 -5 -3 5.3 8.7
    -2 -5 3 0.4 11.7
    2 -5 -3 8.3 8.8
    -2 -5 3 -0.2 10.6
    2 5 -3 12.5 12.2
    -2 5 3 19 9.6
    2 5 -3 29 13.4
    2 5 -3 51.49 12.9
    -2 5 3 18.7 10.9
    -1 -5 3 7 10.3
    1 -5 -3 -1.2 6.9
    -1 -5 3 -5.5 9.6
    1 -5 -3 3.4 7
    1 -5 -3 23.8 17.1
    1 -5 -3 4.9 9.5
    -1 -5 3 2 10.9
    -1 -5 3 -6.4 6.5
    1 5 -3 -4.6 10.6
    -1 5 3 2.5 8
    1 5 -3 -4.5 10.4
    -1 5 3 5.4 5.9
    1 5 -3 14.1 11
    0 -5 3 593.84 95.89
    0 -5 3 516.95 93.09
    0 -5 -3 486.75 93.19
    0 -5 3 600.34 90.19
    0 -5 3 605.24 92.59
    0 -5 -3 613.34 91.09
    0 -5 -3 511.95 90.69
    0 5 -3 697.03 96.39
    0 5 -3 603.84 92.69
    0 5 -3 604.24 92.99
    0 5 3 591.84 91.29
    1 -5 3 5.6 10.1
    -1 -5 -3 8.5 13.1
    1 -5 3 0.9 8.9
    1 -5 3 -5.4 6.7
    1 -5 3 -16.2 12.7
    -1 -5 -3 -6 7.5
    -1 -5 -3 -5.8 7.8
    1 5 3 -7.4 7.9
    -1 5 -3 -3.6 9.4
    -1 5 -3 2.9 11.5
    -1 5 -3 -14.7 9.2
    1 5 3 20.9 13.9
    -2 -5 -3 798.12 141.59
    2 -5 3 839.72 138.79
    2 -5 3 929.91 137.99
    -2 -5 -3 892.31 138.49
    -2 -5 -3 913.11 138.89
    2 -5 3 900.81 143.09
    -2 5 -3 889.21 137.69
    2 5 3 778.12 141.49
    -2 5 -3 819.12 138.99
    -2 5 -3 1060.09 139.99
    2 5 3 843.32 138.89
    3 -5 3 236.78 43.4
    -3 -5 -3 246.08 46.9
    3 -5 3 303.77 46
    3 -5 3 236.58 46.9
    -3 -5 -3 274.67 45
    -3 5 -3 252.67 43.8
    -3 5 -3 314.07 47
    3 5 3 221.68 44.7
    -3 5 -3 161.48 42.4
    4 -5 3 326.27 65.69
    4 -5 3 411.26 65.99
    4 -5 3 395.16 65.29
    -4 -5 -3 267.97 64.59
    -4 5 -3 373.06 65.69
    -4 5 -3 378.86 65.29
    4 5 3 348.87 65.79
    -4 5 -3 464.15 66.49
    5 -5 3 12.1 18.2
    5 -5 3 2.2 17.7
    -5 -5 -3 -21.4 15.1
    5 -5 3 20.5 18.6
    5 5 3 5.7 17.9
    5 5 3 -6.8 18.1
    -5 5 -3 -3 15.4
    -5 5 -3 11.1 18.9
    6 -5 3 199.18 38.9
    -6 -5 -3 139.69 37.5
    6 -5 3 137.59 36.1
    6 -5 3 158.38 36
    6 5 3 181.18 44.4
    -6 5 -3 70.29 31.6
    6 5 3 174.58 37.6
    -6 5 -3 119.79 36
    7 -5 3 3.8 23.1
    -7 -5 -3 -12.8 21
    7 -5 3 -37.6 22.4
    7 -5 3 11.5 26.8
    7 5 3 19.1 22.7
    -7 5 -3 -9.6 22.6
    8 -5 3 8.5 33.2
    8 -5 3 1.4 26.4
    8 -5 3 -21.4 27.8
    -8 -5 -3 -17.1 25.1
    -8 5 -3 -1.6 25.7
    8 5 3 71.49 31.7
    9 -5 3 12.1 39.3
    9 -5 3 15.9 32.1
    -9 -5 -3 -26.3 33.1
    9 -5 3 -18 41.8
    9 5 3 25.1 36
    10 -5 3 -16.7 36.5
    9 -6 -3 35.1 39.8
    -9 -6 3 43.3 37.5
    9 6 -3 79.49 43.1
    -8 -6 3 11.1 29.7
    8 -6 -3 9.9 35.3
    8 6 -3 9.2 31.8
    -7 -6 3 76.89 30.3
    7 -6 -3 12.1 28
    -7 -6 3 40.8 31
    7 -6 -3 -11.9 26.9
    7 6 -3 56.29 31.6
    -6 -6 3 -18.7 21.5
    -6 -6 3 18.5 20.3
    6 -6 -3 -5.7 24.7
    6 -6 -3 -39.7 18.8
    6 6 -3 -19.2 21.2
    5 -6 -3 62.59 22.9
    -5 -6 3 35.8 22.7
    -5 -6 3 41.5 23.9
    5 -6 -3 42 27.3
    -5 6 3 77.49 22.2
    5 6 -3 82.99 26.7
    5 6 -3 93.39 21
    5 6 -3 19.6 23.4
    4 -6 -3 27 15.5
    -4 -6 3 26.6 18.1
    4 -6 -3 14.8 8.4
    4 -6 -3 34.7 21.2
    4 -6 -3 27.9 9.8
    -4 -6 3 4.3 16.5
    4 6 -3 13.9 18.3
    4 6 -3 7.7 16.4
    -4 6 3 8.2 13.3
    4 6 -3 29.8 14.4
    -4 6 3 33.1 16.2
    3 -6 -3 -3.1 16.6
    -3 -6 3 8.4 12.8
    3 -6 -3 13.4 8.4
    -3 -6 3 -16.6 11.3
    3 -6 -3 -10.8 9.2
    -3 6 3 -20.6 10.1
    3 6 -3 -8.5 12.7
    -3 6 3 19.5 11.3
    3 6 -3 3.4 14
    3 6 -3 7.6 12.6
    2 -6 -3 14.2 8.9
    2 -6 -3 23.7 18.5
    2 -6 -3 22.8 11.1
    -2 -6 3 8.4 11.8
    2 -6 -3 30.5 10.4
    -2 -6 3 37.4 14
    -2 -6 3 11.7 10.4
    -2 6 3 1.4 5.5
    2 6 -3 10.6 13.2
    2 6 -3 11 13.2
    -2 6 3 3 9.1
    2 6 -3 15.7 13.4
    -1 -6 3 773.02 129.99
    1 -6 -3 840.82 125.59
    -1 -6 3 898.41 127.79
    -1 -6 3 909.11 126.29
    1 -6 -3 727.93 125.19
    1 -6 -3 640.64 130.69
    1 -6 -3 820.32 127.69
    -1 -6 3 764.52 127.09
    -1 6 3 803.12 125.59
    1 6 -3 841.02 127.79
    -1 6 3 783.62 125.29
    1 6 -3 720.93 129.19
    1 6 -3 915.71 127.99
    0 -6 -3 40 9.5
    0 -6 3 24.1 11.6
    0 -6 3 30.3 9.7
    0 -6 -3 10.1 8.6
    0 -6 3 41.8 13.4
    0 -6 3 41.5 17
    0 -6 -3 25.7 14.1
    0 6 -3 52.99 14.5
    0 6 3 39.5 10.1
    0 6 -3 21.6 12.5
    1 -6 3 26.1 10.4
    1 -6 3 29.4 11.5
    -1 -6 -3 27.4 8.8
    1 -6 3 8.7 10.7
    1 -6 3 29.5 15.2
    -1 -6 -3 10.4 8.6
    -1 -6 -3 18.9 13.7
    1 6 3 -3.4 8.5
    -1 6 -3 3 10.2
    -1 6 -3 30.2 11.9
    -2 -6 -3 63.69 14.6
    2 -6 3 44.5 13.8
    2 -6 3 50.39 19.6
    -2 -6 -3 11.8 16.2
    2 -6 3 24.5 12.9
    -2 -6 -3 42.2 13.5
    -2 6 -3 42.5 14.5
    -2 6 -3 57.29 15.9
    2 6 3 45.1 14.5
    3 -6 3 258.27 41.5
    -3 -6 -3 153.28 41.5
    -3 -6 -3 196.08 39.5
    3 -6 3 177.18 42.8
    3 -6 3 215.38 40.4
    3 6 3 197.38 40.4
    -3 6 -3 342.37 43.8
    -3 6 -3 185.48 38.8
    -3 6 -3 234.08 41
    4 -6 3 48.3 18.3
    -4 -6 -3 33.1 19.5
    4 -6 3 18.9 15.9
    4 -6 3 24.6 19.5
    4 6 3 -8.6 14.7
    -4 6 -3 16.5 15.9
    -4 6 -3 23.4 16.5
    -4 6 -3 12.1 15.8
    5 -6 3 398.56 69.49
    5 -6 3 367.76 67.29
    -5 -6 -3 299.97 68.49
    5 -6 3 377.56 70.19
    -5 6 -3 362.36 67.39
    -5 6 -3 378.66 68.89
    5 6 3 413.66 69.39
    5 6 3 404.36 68.99
    -6 -6 -3 -12.5 20.1
    6 -6 3 24.9 22.8
    6 -6 3 41 23.2
    6 -6 3 6.5 23.2
    6 6 3 3.5 21.3
    -6 6 -3 -3.6 19.6
    7 -6 3 3.1 28.2
    -7 -6 -3 -3.1 28.2
    7 -6 3 7.1 24.6
    7 -6 3 -4.4 26.5
    7 6 3 11.5 26.1
    -7 6 -3 4.2 24.3
    -8 -6 -3 3 33.4
    8 -6 3 3.7 29.6
    8 -6 3 -11.7 30.6
    8 6 3 -11.1 28
    -8 6 -3 3.7 27.3
    9 -6 3 55.09 36.8
    -9 -6 -3 28.4 37.1
    9 -6 3 -8.3 38.1
    9 6 3 -27.3 31.6
    -9 6 -3 7.1 31.8
    9 -7 -3 -3.4 38.8
    -9 -7 3 -26.1 37.5
    9 7 -3 -33 35.8
    -8 -7 3 15.2 32.9
    8 -7 -3 25.5 39
    8 7 -3 -16.9 29.7
    -7 -7 3 12.1 28.6
    -7 -7 3 -5.3 28.2
    7 -7 -3 11.1 33.9
    7 7 -3 -33.3 25.4
    6 -7 -3 8 25.8
    -6 -7 3 8.9 21.8
    -6 -7 3 58.49 25.8
    6 7 -3 29.6 25.8
    5 -7 -3 -3.1 25.4
    -5 -7 3 11.3 22.9
    5 -7 -3 11.9 8.8
    5 -7 -3 4.8 17.6
    -5 -7 3 -2.4 18.2
    5 7 -3 -9.5 15.6
    5 7 -3 4.4 19.3
    5 7 -3 -6.7 21.5
    4 -7 -3 15.7 15.1
    4 -7 -3 38.8 12
    -4 -7 3 2 16.4
    4 -7 -3 35.3 23.8
    -4 -7 3 46.9 23.5
    4 7 -3 27.2 17.6
    4 7 -3 32 19.9
    -4 7 3 10.9 13.8
    4 7 -3 19.1 19.3
    -3 -7 3 -5.6 12.5
    -3 -7 3 -21.5 12.9
    3 -7 -3 3.9 10.3
    3 -7 -3 -3.3 9.7
    3 -7 -3 4 19.3
    -3 7 3 -3.3 9.7
    3 7 -3 0.5 14.4
    3 7 -3 15.7 13.9
    3 7 -3 18.1 15.1
    -3 7 3 3.2 7.2
    -2 -7 3 157.28 38.1
    2 -7 -3 236.58 45.3
    -2 -7 3 145.99 39.3
    2 -7 -3 238.18 36.6
    2 -7 -3 249.68 36.4
    2 -7 -3 234.28 39.4
    -2 7 3 199.08 36.1
    2 7 -3 251.17 40.7
    2 7 -3 225.68 40.6
    -2 7 3 188.28 35.4
    -1 -7 3 284.97 46.3
    1 -7 -3 180.98 42.1
    1 -7 -3 265.57 38.3
    1 -7 -3 165.18 44.1
    1 -7 -3 214.38 37.7
    -1 -7 3 227.88 41.5
    -1 7 3 229.78 37.8
    -1 7 3 273.57 38.5
    1 7 -3 221.38 41.7
    1 7 -3 210.68 41.3
    0 -7 3 768.42 116.19
    0 -7 -3 721.33 114.19
    0 -7 3 668.63 109.19
    0 -7 -3 649.43 107.79
    0 -7 3 731.73 110.19
    0 -7 -3 686.03 107.79
    0 7 -3 708.73 110.39
    0 7 -3 734.03 110.89
    0 7 3 710.13 107.99
    1 -7 3 129.79 22.8
    -1 -7 -3 135.09 20.6
    1 -7 3 105.09 27.4
    -1 -7 -3 109.59 20.1
    1 -7 3 86.09 21.9
    -1 -7 -3 62.99 25
    1 7 3 80.59 19.7
    -1 7 -3 137.39 23.6
    -1 7 -3 87.69 22.2
    2 -7 3 71.49 18.7
    2 -7 3 53.79 24
    2 -7 3 78.19 20.1
    -2 -7 -3 93.19 17.9
    -2 -7 -3 85.69 24.4
    -2 7 -3 58.19 18
    2 7 3 43.4 17.1
    -2 7 -3 108.29 20.8
    3 -7 3 38.3 15.3
    3 -7 3 43.3 21.6
    3 -7 3 31.7 17.1
    -3 -7 -3 39.6 15.3
    -3 -7 -3 32.3 11.7
    -3 -7 -3 -4.2 18.5
    3 7 3 52.09 15.9
    -3 7 -3 44.5 16.7
    3 7 3 37.7 15.5
    -3 7 -3 70.99 18.6
    -3 7 -3 22.4 15.1
    -4 -7 -3 28 21.4
    4 -7 3 29.2 16.6
    4 -7 3 20 19
    -4 -7 -3 55.29 19
    4 -7 3 23.6 20.3
    4 7 3 26.1 18.4
    4 7 3 41.8 17.9
    -4 7 -3 31 16.3
    -4 7 -3 78.79 23.2
    -4 7 -3 12.1 16.2
    5 -7 3 45.9 21
    -5 -7 -3 36.4 24
    5 -7 3 33.8 24
    5 -7 3 32.5 24
    5 7 3 -6.1 17.8
    -5 7 -3 -10.1 15.5
    6 -7 3 278.57 52.89
    6 -7 3 272.07 50.39
    6 -7 3 214.48 49.99
    -6 -7 -3 205.08 53.19
    6 7 3 184.78 47
    -6 7 -3 195.18 47
    -7 -7 -3 10.7 31.9
    7 -7 3 21.3 31.8
    7 -7 3 89.49 34.5
    7 7 3 4.2 26.9
    -7 7 -3 55.49 26.7
    -8 -7 -3 62.29 36
    8 -7 3 -6 36
    8 -7 3 -5.2 28
    -8 7 -3 61.09 32
    8 7 3 -7 28.2
    9 -7 3 -17.5 46.1
    9 -7 3 19.2 38.7
    -9 -7 -3 -19 36
    -9 7 -3 11.2 32.4
    9 7 3 11.4 37.5
    8 -8 -3 17.2 38.3
    -8 -8 3 66.99 40.4
    8 8 -3 9.4 33.4
    7 -8 -3 47.8 36.9
    -7 -8 3 56.59 36.8
    7 8 -3 97.69 37
    -6 -8 3 20.4 28.4
    6 -8 -3 -11.1 31.4
    6 8 -3 22.5 25.4
    5 -8 -3 165.48 45.6
    -5 -8 3 240.98 44.1
    -5 -8 3 158.88 43.8
    5 8 -3 105.09 36.3
    4 -8 -3 92.69 33
    4 -8 -3 77.89 20
    -4 -8 3 41 26.2
    -4 -8 3 62.49 24
    4 8 -3 120.69 28.1
    3 -8 -3 30.3 24.6
    -3 -8 3 1.2 14.4
    -3 -8 3 8.7 17.6
    3 -8 -3 5.2 13.1
    3 -8 -3 22.7 10.7
    -3 8 3 -0.8 9.5
    3 8 -3 28.6 17
    3 8 -3 0.7 14.9
    2 -8 -3 53.99 23.4
    -2 -8 3 -13.5 14.9
    2 -8 -3 12.6 8.1
    2 -8 -3 22.8 14.2
    2 -8 -3 8.7 6.7
    -2 -8 3 41.9 18.7
    -2 -8 3 29.8 14.3
    2 8 -3 30.9 15.3
    2 8 -3 7.6 13.3
    -2 8 3 7.5 6.6
    -1 -8 3 9 16.1
    1 -8 -3 23.7 19.4
    -1 -8 3 29.3 12.7
    1 -8 -3 13.3 15.2
    1 8 -3 10.8 11.5
    1 8 -3 7.1 12.5
    0 -8 3 104.79 28
    0 -8 3 84.69 19.9
    0 -8 -3 40.2 22.6
    0 -8 3 98.99 20.4
    0 8 -3 88.29 20.1
    0 8 -3 85.79 19.4
    1 -8 3 60.69 16.1
    -1 -8 -3 48.2 21
    -1 -8 -3 23.1 9.6
    1 -8 3 17.2 11.5
    -1 -8 -3 -5.8 7.4
    1 -8 3 -9.3 15.9
    1 8 3 59.39 10
    -1 8 -3 7 10.3
    -1 8 -3 35.1 13
    1 8 3 37.8 9.2
    2 -8 3 7.5 17.5
    2 -8 3 -2 9.8
    -2 -8 -3 -20.5 15.9
    2 -8 3 32.4 14.9
    -2 -8 -3 0.6 9
    2 8 3 -14.6 8.4
    2 8 3 6.8 9.7
    -2 8 -3 4.3 10.6
    -2 8 -3 -13.6 11.4
    3 -8 3 217.58 46.3
    3 -8 3 254.57 42.6
    -3 -8 -3 185.48 35.8
    3 -8 3 188.58 38
    -3 -8 -3 201.48 38.9
    -3 -8 -3 175.58 44.4
    3 8 3 201.28 38.6
    3 8 3 227.08 39.3
    -3 8 -3 200.88 38.8
    -3 8 -3 193.98 37.8
    -4 -8 -3 293.17 55.99
    4 -8 3 320.77 56.89
    -4 -8 -3 341.87 63.19
    4 -8 3 317.87 61.79
    4 -8 3 362.06 60.59
    4 8 3 303.27 56.29
    -4 8 -3 280.27 55.09
    5 -8 3 42.2 25.4
    5 -8 3 43.5 26.2
    -5 -8 -3 31.4 27.1
    5 8 3 34.8 20.8
    -5 8 -3 72.29 22.8
    6 -8 3 3.1 29.4
    6 -8 3 30.1 29.7
    -6 -8 -3 60.29 31
    -6 8 -3 23.3 22.4
    6 8 3 27.5 24.1
    7 -8 3 94.09 39.8
    7 -8 3 55.69 35
    -7 -8 -3 -16.8 30.8
    7 8 3 64.29 29.8
    -7 8 -3 6.4 23.1
    8 -8 3 8.4 35.9
    8 -8 3 -7.7 39.5
    -8 -8 -3 14.5 40.8
    8 8 3 -5.4 31.3
    -8 8 -3 -16.2 27.6
    8 -9 -3 -17 44.9
    -8 -9 3 -2.5 37.9
    8 9 -3 -15.7 32.1
    -7 -9 3 -0.2 34.4
    7 -9 -3 41 40.1
    7 9 -3 29.1 31.8
    6 -9 -3 15.3 34.9
    -6 -9 3 19.7 28.7
    6 9 -3 12.4 24.4
    5 -9 -3 -8.7 30
    -5 -9 3 -6.8 24.1
    5 9 -3 -7 20.7
    4 -9 -3 3.4 26.5
    -4 -9 3 1.8 25.1
    4 -9 -3 -6 14.3
    4 9 -3 3.8 18.9
    3 -9 -3 -0.9 14.9
    3 -9 -3 78.99 30
    -3 -9 3 49.5 39.6
    -3 -9 3 21.3 25.1
    -3 9 3 3.9 7.5
    3 9 -3 -9.9 14.7
    2 -9 -3 100.69 35.2
    2 -9 -3 127.59 30
    -2 -9 3 142.39 32.5
    -2 -9 3 173.18 33.6
    -2 -9 3 125.79 27.7
    2 9 -3 81.89 33.7
    2 9 -3 109.29 26.9
    1 -9 -3 27.8 23
    -1 -9 3 30.8 21.9
    1 -9 -3 39 20.1
    -1 -9 3 18.1 13.4
    1 9 -3 51.49 14.8
    1 9 -3 0.5 9.2
    0 -9 3 166.38 42.9
    0 -9 3 223.98 37
    0 -9 -3 153.28 40.7
    0 -9 3 169.38 37.4
    0 9 -3 247.38 37.6
    0 9 -3 198.98 36
    1 -9 3 101.39 32.3
    1 -9 3 128.69 24
    1 -9 3 133.89 27.2
    -1 -9 -3 98.89 31.1
    -1 9 -3 93.49 22.3
    -1 9 -3 111.39 24.1
    2 -9 3 8.6 20.4
    -2 -9 -3 -1.6 18.9
    2 -9 3 28.1 13.8
    -2 -9 -3 -10.9 12.5
    2 -9 3 17.1 17
    -2 9 -3 2.8 11.3
    2 9 3 0.2 9
    2 9 3 -3.2 9.2
    -2 9 -3 4.1 9.3
    3 -9 3 55.29 23.8
    3 -9 3 63.49 30.5
    -3 -9 -3 95.19 20
    -3 -9 -3 39.8 29.4
    3 9 3 52.49 17.7
    -3 9 -3 38.4 16.2
    -4 -9 -3 131.89 38.3
    4 -9 3 67.29 30.8
    4 -9 3 121.39 31.7
    -4 9 -3 65.39 22.7
    4 9 3 103.19 25.8
    5 -9 3 -1 24.9
    -5 -9 -3 1.5 30.5
    5 -9 3 6 29.1
    -5 9 -3 5.3 17.3
    5 9 3 -11.2 17.9
    6 -9 3 11.4 30.8
    -6 -9 -3 36.5 33.8
    6 -9 3 -6.1 29.5
    -6 9 -3 33.2 22.5
    6 9 3 -8 22.1
    7 -9 3 45.8 36.2
    7 -9 3 57.49 41.7
    -7 -9 -3 -28.5 34.6
    7 9 3 23.3 29.6
    -7 9 -3 59.89 28.7
    8 -9 3 32.9 47.7
    -8 -9 -3 -26.6 35.2
    8 -9 3 9.4 35.5
    -8 9 -3 -4 29.6
    8 9 3 -60.39 28.3
    -7 -10 3 65.09 45.2
    7 -10 -3 91.49 45.9
    7 10 -3 42.4 34.1
    -6 -10 3 -25.7 33.4
    6 -10 -3 4.5 37.3
    6 10 -3 6.2 27.6
    -5 -10 3 160.18 42.5
    5 -10 -3 30.9 35.5
    5 10 -3 122.89 33.2
    -4 -10 3 21.6 25.1
    4 -10 -3 16.8 30.2
    4 10 -3 8 19.8
    3 -10 -3 34.9 20.2
    3 -10 -3 28.7 28.5
    3 10 -3 17.5 17.7
    -2 -10 3 9.4 24.1
    2 -10 -3 37.8 28.6
    2 -10 -3 -17.4 17.3
    2 10 -3 -11 12.5
    -1 -10 3 49 27.7
    -1 -10 3 52.89 20.7
    1 -10 -3 21.5 25.1
    1 -10 -3 61.79 24.4
    1 10 -3 66.69 17.8
    0 -10 3 96.29 23.2
    0 -10 3 76.39 30
    0 -10 -3 41.7 24.4
    0 10 -3 56.99 17
    -1 -10 -3 -4.4 21.1
    -1 -10 -3 7.1 16
    1 -10 3 37.1 26.2
    1 -10 3 10.6 18.2
    -1 10 -3 -5.2 10.6
    2 -10 3 40 26.6
    -2 -10 -3 24.2 19.5
    -2 -10 -3 21.2 26.8
    2 -10 3 40.7 23.2
    2 10 3 54.79 12.1
    -2 10 -3 56.39 16.6
    -3 -10 -3 18.3 25.8
    3 -10 3 -9.4 20.2
    -3 -10 -3 -17.2 27.9
    3 -10 3 4.9 26.1
    -3 10 -3 15.2 13.1
    3 10 3 27.4 14.1
    4 -10 3 -7.2 28.9
    4 -10 3 3.6 24.8
    -4 -10 -3 -22.7 29.7
    4 10 3 -2.8 15.5
    -4 10 -3 0.4 14
    5 -10 3 27.2 29.4
    -5 -10 -3 38.4 35.5
    5 -10 3 37.1 32.5
    5 10 3 72.59 24.3
    -5 10 -3 25.7 19.5
    6 -10 3 19.3 36.9
    6 -10 3 9.8 30.1
    -6 -10 -3 -5.6 35.3
    6 10 3 19.7 26.1
    -6 10 -3 3.1 20.5
    -7 -10 -3 40.1 44.7
    7 -10 3 71.69 40.6
    7 -10 3 3.7 42.3
    -7 10 -3 36.2 28.2
    7 10 3 -4.6 29.7
    6 -11 -3 18.2 44.4
    -6 -11 3 53.49 40.5
    6 11 -3 7.8 25.5
    -5 -11 3 4.8 34.9
    5 -11 -3 22.1 38.9
    5 11 -3 -9.7 21.2
    4 -11 -3 138.49 46.5
    -4 -11 3 147.69 45.8
    4 11 -3 114.09 32.5
    3 -11 -3 21.3 22.7
    3 -11 -3 37.4 33.7
    3 11 -3 27.8 17.8
    -2 -11 3 19.4 28.3
    2 -11 -3 10 28.9
    2 -11 -3 37.3 24.2
    2 11 -3 60.49 17.9
    1 -11 -3 0.2 22.1
    -1 -11 3 25 27.9
    -1 -11 3 21.8 32.8
    1 -11 -3 -4.7 24.5
    1 11 -3 -8.1 11.4
    0 -11 -3 0.1 25.9
    0 -11 -3 -21 22.4
    0 -11 -3 5.2 20.6
    0 -11 3 27.6 27.8
    0 -11 3 0.9 22.7
    0 11 -3 8 10.4
    -1 -11 -3 78.59 31.1
    1 -11 3 42.4 30
    -1 -11 -3 66.09 24.9
    1 -11 3 28.9 27.6
    -1 11 -3 46 14.1
    -2 -11 -3 30.5 32.1
    2 -11 3 58.69 42.4
    2 -11 3 85.09 35.3
    -2 -11 -3 45.2 24.8
    -2 11 -3 76.79 17.2
    -3 -11 -3 37.3 32
    3 -11 3 45 32.4
    -3 11 -3 20.3 14
    3 11 3 15.7 12.4
    -4 -11 -3 44.7 37.6
    4 -11 3 42.6 32.7
    4 11 3 22.7 17.9
    -4 11 -3 18.8 16.4
    5 -11 3 -0.2 35.1
    -5 -11 -3 31.6 34.6
    5 11 3 -18.7 19.7
    -5 11 -3 1.1 17.1
    6 -11 3 52.39 42
    -6 -11 -3 32.3 42.6
    6 11 3 14 25.6
    -6 11 -3 47.8 24.5
    -5 -12 3 32.5 36.4
    5 -12 -3 -29.3 44.2
    5 12 -3 -8.2 22.8
    -4 -12 3 45.3 41.7
    4 -12 -3 8 35.7
    4 12 -3 8.6 21.1
    3 -12 -3 20.6 34.2
    -3 -12 3 21.8 32.2
    3 12 -3 -4 16.8
    2 -12 -3 8.8 31.9
    2 -12 -3 48.4 29.1
    -2 -12 3 60.29 34.2
    2 12 -3 34.4 16.2
    -1 -12 3 17.3 32.7
    1 -12 -3 -11.7 24.1
    1 -12 -3 6 26
    1 -12 -3 31.9 31.8
    0 -12 3 -11.7 29.6
    0 -12 -3 -1.3 29
    0 -12 -3 6 26.1
    0 -12 -3 9.5 25.3
    -1 -12 -3 -4.3 24.6
    -1 -12 -3 53.39 32.1
    1 -12 3 29.6 32.6
    2 -12 3 39.8 34.6
    -2 -12 -3 15.3 28.9
    -3 -12 -3 -15.9 30.1
    3 -12 3 36.7 35.7
    4 -12 3 -27.5 32.1
    -4 -12 -3 21.5 41.7
    -5 -12 -3 35.5 40.7
    5 -12 3 16.6 40.5
    3 -13 -3 77.89 45.1
    -3 -13 3 22.6 39
    3 -13 -3 -39.6 32
    2 -13 -3 75.49 42.4
    -2 -13 3 56.09 42.5
    2 -13 -3 35.3 35.6
    1 -13 -3 -10.7 31.6
    -1 -13 3 49.3 38.6
    1 -13 -3 2 32
    1 -13 -3 -11.5 30.7
    0 -13 -3 5 31.6
    0 -13 3 -36.8 33.5
    0 -13 -3 -23 29.7
    0 -13 -3 -19.9 34.3
    -1 -13 -3 33 34
    1 -13 3 16 35.4
    2 -13 3 0.3 37.1
    -2 -13 -3 49.5 38.8
    -3 -13 -3 40.2 44.3
    3 -13 3 -18.3 38.1
    10 0 -4 -20 38.3
    10 0 -4 -39.2 46.4
    9 0 -4 11.9 37
    9 0 -4 18 29.1
    8 0 -4 -3.2 28.2
    8 0 -4 29.4 35.2
    -8 0 4 22.9 30.1
    -8 0 4 8.5 16
    7 0 -4 -5.3 25.4
    7 0 -4 -22.6 18.5
    -7 0 4 40.7 25.6
    -7 0 4 37.8 14.1
    6 0 -4 82.59 27.9
    6 0 -4 69.19 26.8
    -6 0 4 63.49 17
    -6 0 4 70.89 26.9
    -5 0 4 -13.9 7.9
    -5 0 4 0.1 16.6
    5 0 -4 -13.2 15.8
    5 0 -4 -23.7 17.1
    -4 0 4 21.3 16.7
    -4 0 4 43.2 19.8
    4 0 -4 4.1 17
    4 0 -4 22.5 16.6
    -4 0 4 33.4 19.9
    -4 0 4 46.8 11.4
    -3 0 4 -19.2 11.9
    3 0 -4 -14.2 13.1
    -3 0 4 -4.6 13.9
    -3 0 4 23.3 12.9
    3 0 -4 -7.2 13.5
    3 0 -4 21.2 13.2
    -2 0 4 2331.97 348.47
    -2 0 4 2132.29 346.97
    2 0 -4 2102.19 347.17
    2 0 -4 2235.48 348.47
    2 0 -4 2337.17 348.57
    -2 0 4 2441.86 348.47
    1 0 -4 11.2 9.4
    -1 0 4 13.4 13
    1 0 -4 20.3 13.2
    -1 0 4 -3.8 8.3
    -1 0 4 -31.3 9.8
    1 0 -4 9.7 12.2
    0 0 -4 76.29 20.6
    0 0 4 62.79 18.4
    0 0 4 111.09 22.7
    0 0 4 65.59 20.3
    0 0 -4 96.69 21.9
    0 0 -4 124.99 20.2
    -1 0 -4 -1.2 9.4
    1 0 4 14.1 11.9
    -1 0 -4 16.1 11.4
    -1 0 -4 8.3 11.7
    -1 0 -4 11.6 13.1
    1 0 4 -2.4 10.9
    1 0 4 9.5 14
    -2 0 -4 269.47 46.1
    -2 0 -4 232.78 48.7
    2 0 4 271.07 49.3
    -2 0 -4 236.18 47.6
    -2 0 -4 359.36 51.39
    2 0 4 340.07 51.09
    2 0 4 238.08 47.3
    3 0 4 -2.8 10.2
    -3 0 -4 9.1 9.4
    -3 0 -4 -0.8 12.6
    -3 0 -4 -0.8 13.3
    3 0 4 -30.1 12.4
    -3 0 -4 16.9 15.6
    -3 0 -4 14.8 12.3
    3 0 4 -20.4 10.5
    -4 0 -4 99.99 24.6
    4 0 4 74.19 20.9
    -4 0 -4 153.78 30.3
    -4 0 -4 88.49 21
    4 0 4 101.09 28.2
    -4 0 -4 115.99 26.8
    -5 0 -4 -22.2 15.1
    5 0 4 -7.4 10.8
    5 0 4 1.5 18.9
    -5 0 -4 32.9 19.8
    -6 0 -4 6.7 17
    6 0 4 24.8 13.1
    6 0 4 10 21.2
    7 0 4 23.1 28.6
    7 0 4 -0.2 14.4
    -7 0 -4 -30.2 16.2
    -8 0 -4 42 27.7
    8 0 4 -8.1 17.2
    8 0 4 46.9 33.2
    9 0 4 21.9 39.1
    -9 0 -4 6.4 28.4
    10 0 4 -6.1 49
    -10 0 -4 -23.8 33.7
    10 -1 -4 -0.8 45.3
    10 -1 -4 30.8 38.7
    10 1 -4 11.7 38.6
    10 1 -4 37.9 46.2
    9 -1 -4 36.8 37.8
    9 -1 -4 -16.9 31.5
    -9 -1 4 -13.7 31.1
    9 1 -4 -75.69 33
    9 1 -4 -46.6 28.8
    8 -1 -4 3.7 27.4
    -8 -1 4 38.8 30.8
    8 -1 -4 45.2 36
    -8 -1 4 8.4 18.9
    -8 1 4 38.6 30.4
    8 1 -4 50.59 34.3
    8 1 -4 78.99 29.9
    -7 -1 4 128.69 39.7
    7 -1 -4 115.99 38.4
    7 -1 -4 120.49 37.9
    -7 -1 4 158.78 28.8
    -7 1 4 102.19 35
    7 1 -4 162.68 40.8
    -7 1 4 94.39 22
    7 1 -4 73.79 33.5
    6 -1 -4 73.39 28.9
    -6 -1 4 117.99 33
    6 -1 -4 99.99 30.8
    -6 -1 4 93.79 23.2
    6 1 -4 92.79 29.3
    6 1 -4 65.59 29.4
    -6 1 4 87.69 28.9
    -6 1 4 89.29 18.1
    5 -1 -4 97.29 27.4
    -5 -1 4 54.19 24.6
    5 -1 -4 106.99 26.7
    -5 -1 4 101.39 21.4
    5 1 -4 70.09 26.9
    -5 1 4 84.89 27.5
    -5 1 4 98.59 17.3
    -5 1 4 146.89 34.1
    5 1 -4 70.49 25
    -4 -1 4 -12.8 12.7
    4 -1 -4 -15.2 13.5
    4 -1 -4 28 15.5
    -4 -1 4 -19.3 12.8
    4 1 -4 -4.4 12.9
    -4 1 4 9.6 17
    -4 1 4 -4.8 5.6
    -4 1 4 -1.1 13.8
    4 1 -4 9.5 18.2
    4 1 -4 -25.5 12.9
    3 -1 -4 853.51 144.39
    -3 -1 4 982.1 145.99
    -3 -1 4 901.91 143.49
    -3 -1 4 836.92 144.69
    3 -1 -4 865.91 144.89
    3 -1 -4 803.22 144.09
    -3 1 4 999.4 140.79
    3 1 -4 958.7 145.29
    -3 1 4 884.11 144.89
    3 1 -4 921.41 143.49
    -3 1 4 914.11 144.99
    3 1 -4 925.21 147.59
    -3 1 4 890.81 144.49
    2 -1 -4 379.16 70.69
    2 -1 -4 337.27 70.09
    -2 -1 4 450.45 72.19
    2 -1 -4 429.36 71.89
    -2 -1 4 407.56 69.39
    -2 -1 4 510.85 73.09
    2 1 -4 491.65 70.09
    2 1 -4 476.45 73.09
    -2 1 4 388.66 70.89
    -2 1 4 489.95 71.99
    2 1 -4 433.86 72.49
    -2 1 4 422.16 66.69
    -2 1 4 355.26 70.39
    1 -1 -4 1480.45 206.48
    1 -1 -4 1341.37 205.58
    1 -1 -4 1356.46 205.88
    1 -1 -4 1299.67 204.08
    -1 -1 4 1216.58 205.98
    -1 -1 4 1325.27 205.98
    1 1 -4 1269.17 204.08
    -1 1 4 1250.37 205.68
    1 1 -4 1391.86 206.38
    -1 1 4 1316.57 204.08
    1 1 -4 1201.08 206.08
    -1 1 4 1497.85 206.58
    0 -1 4 192.38 34.7
    0 -1 4 167.48 34.6
    0 -1 -4 189.88 33.8
    0 -1 -4 207.88 35.7
    0 -1 4 187.18 35.5
    0 -1 -4 242.78 36.7
    0 1 4 197.38 35.8
    0 1 -4 179.18 34.6
    0 1 4 209.88 34
    0 1 -4 144.19 34.6
    0 1 -4 188.28 35.6
    0 1 4 174.88 35.2
    -1 -1 -4 304.77 52.79
    1 -1 4 321.77 54.09
    -1 -1 -4 253.47 52.29
    1 -1 4 391.06 55.59
    -1 -1 -4 311.37 53.49
    1 -1 4 353.16 53.49
    -1 1 -4 323.87 53.89
    1 1 4 268.87 52.79
    -1 1 -4 290.67 52.09
    1 1 4 324.07 54.19
    -1 1 -4 323.87 54.59
    1 1 4 322.37 53.09
    -1 1 -4 282.17 52.19
    -2 -1 -4 301.67 46
    2 -1 4 168.78 43.2
    2 -1 4 328.87 44.8
    2 -1 4 275.47 45.6
    -2 -1 -4 279.27 45.8
    -2 -1 -4 232.38 41.4
    -2 -1 -4 196.88 43
    2 -1 4 200.68 43.6
    -2 1 -4 250.57 45.3
    2 1 4 258.87 45.6
    -2 1 -4 201.08 43.8
    -2 1 -4 203.88 43
    2 1 4 311.17 45.7
    2 1 4 274.47 45.3
    -2 1 -4 235.98 41.7
    -2 1 -4 256.37 42.8
    3 -1 4 214.48 36.9
    -3 -1 -4 219.58 37.7
    -3 -1 -4 189.88 32.4
    -3 -1 -4 246.38 39.5
    3 -1 4 181.98 34.4
    -3 -1 -4 185.28 36.1
    3 -1 4 153.28 36.6
    -3 -1 -4 192.58 36.9
    3 1 4 184.08 37.8
    -3 1 -4 119.19 33.9
    -3 1 -4 170.48 34.1
    -3 1 -4 161.78 36.7
    -3 1 -4 169.08 33.4
    3 1 4 177.88 35.8
    -3 1 -4 233.88 38.8
    -4 -1 -4 -0.5 8
    4 -1 4 20.3 17.9
    4 -1 4 15.3 11.5
    -4 -1 -4 12 17.3
    -4 -1 -4 10.4 14.8
    4 1 4 -18.5 15.7
    -4 1 -4 -22.6 15.3
    -4 1 -4 -6.1 17.2
    -4 1 -4 -3.8 12
    -4 1 -4 -12.8 9.7
    -4 1 -4 -17.9 13.5
    -5 -1 -4 96.39 25.6
    -5 -1 -4 54.29 20.4
    5 -1 4 68.29 21.8
    5 -1 4 56.99 17.6
    5 -1 4 20.3 22
    5 1 4 60.29 16
    5 1 4 39.7 23.8
    -5 1 -4 39.4 18.2
    -5 1 -4 34.2 20.7
    6 -1 4 31.8 23.6
    6 -1 4 20 15.5
    6 -1 4 49 24.3
    -6 -1 -4 6.2 17.9
    6 1 4 17.7 23.7
    -6 1 -4 1.5 22
    6 1 4 45 14.6
    -6 1 -4 23.4 20.2
    -7 -1 -4 141.29 36.5
    7 -1 4 187.28 33.4
    7 -1 4 120.19 37.3
    7 -1 4 64.59 36.8
    7 1 4 131.49 28.8
    -7 1 -4 140.99 36.5
    7 1 4 210.58 44.7
    8 -1 4 62.69 31.5
    8 -1 4 1.7 29.8
    -8 -1 -4 -20.3 22
    8 -1 4 31.2 20.5
    8 1 4 49.99 18.9
    8 1 4 59.19 33.7
    -8 1 -4 57.09 27.2
    9 -1 4 92.39 27.2
    9 -1 4 17 32
    -9 -1 -4 20.2 33.1
    9 -1 4 21.9 41.5
    -9 1 -4 47.8 31.3
    9 1 4 4 36.7
    -10 -1 -4 5.1 36.5
    10 -1 4 14.9 50.29
    -10 1 -4 15.2 31.7
    10 1 4 24.6 47.2
    10 -2 -4 40.4 44
    10 -2 -4 -11.6 47.5
    10 2 -4 62.29 49.4
    10 2 -4 10.3 38.9
    9 -2 -4 1.6 33.2
    -9 -2 4 -27.7 34.2
    9 -2 -4 -82.09 36.5
    9 2 -4 7.3 39.9
    9 2 -4 -4.5 28
    -8 -2 4 16.6 20.9
    -8 -2 4 -27.8 26.8
    8 -2 -4 6.1 30.1
    8 -2 -4 -3.7 28.4
    -8 2 4 -11.7 24.5
    8 2 -4 2.7 28.5
    8 2 -4 16.3 28.5
    -7 -2 4 18.8 18.3
    7 -2 -4 -0.8 25.7
    7 -2 -4 27.1 24.9
    -7 -2 4 -38.3 23.4
    -7 2 4 -5.7 21.6
    7 2 -4 15.8 27.9
    7 2 -4 -45.7 16.6
    6 -2 -4 51.49 24.3
    6 -2 -4 13.4 21.3
    -6 -2 4 26.3 17.1
    -6 -2 4 25.8 24.4
    6 2 -4 23.2 23.3
    6 2 -4 57.19 22.8
    -6 2 4 40.4 20.7
    -5 -2 4 -16.4 16.8
    5 -2 -4 -20.3 17.1
    5 -2 -4 8.7 17.3
    -5 -2 4 0.7 12.3
    -5 2 4 -26.7 13.5
    5 2 -4 13.4 19.2
    -5 2 4 23.4 20.8
    5 2 -4 14.6 15.5
    4 -2 -4 945.11 157.28
    4 -2 -4 869.81 159.68
    -4 -2 4 969.1 156.18
    -4 -2 4 1010 160.88
    4 2 -4 1029.4 161.18
    4 2 -4 1088.79 156.98
    -4 2 4 758.42 157.78
    4 2 -4 1097.59 159.48
    -4 2 4 1189.28 159.68
    -3 -2 4 152.88 28.2
    3 -2 -4 105.19 29.6
    3 -2 -4 122.09 28.8
    3 -2 -4 145.19 30.1
    -3 -2 4 160.28 31.7
    -3 -2 4 150.98 32
    -3 2 4 175.78 31.9
    3 2 -4 165.18 32.2
    -3 2 4 157.28 30.4
    3 2 -4 121.69 27.5
    3 2 -4 144.89 31.5
    -3 2 4 119.79 29.6
    2 -2 -4 157.88 32.9
    2 -2 -4 228.08 36.4
    -2 -2 4 176.68 30.6
    2 -2 -4 171.38 32.8
    -2 -2 4 277.77 37.1
    -2 -2 4 179.38 34.5
    -2 2 4 232.78 35
    2 2 -4 135.69 33.1
    2 2 -4 104.29 29.1
    -2 2 4 164.78 32.6
    2 2 -4 157.48 34.4
    -2 2 4 179.98 28.2
    1 -2 -4 98.49 24.6
    -1 -2 4 118.29 25.2
    1 -2 -4 133.39 25.3
    1 -2 -4 129.09 20.9
    1 -2 -4 119.39 23.6
    -1 -2 4 153.58 25.8
    1 2 -4 90.39 19.3
    1 2 -4 103.39 24.5
    1 2 -4 118.39 24.6
    -1 2 4 77.19 22.7
    1 2 -4 80.79 23.9
    -1 2 4 119.19 20.7
    -1 2 4 101.39 22.9
    0 -2 -4 81.59 20.4
    0 -2 -4 110.99 21.9
    0 -2 -4 59.79 18.5
    0 -2 4 82.29 21.4
    0 -2 4 78.09 20.9
    0 2 -4 87.59 21.5
    0 2 -4 111.59 21.8
    0 2 -4 145.49 24.1
    0 2 -4 104.39 15.8
    0 2 4 82.49 21.3
    0 2 4 67.59 18.7
    0 2 4 64.49 19.4
    -1 -2 -4 215.98 31.6
    1 -2 4 141.89 31.3
    -1 -2 -4 184.58 31
    1 -2 4 125.59 29.6
    1 -2 4 203.08 31.9
    1 -2 4 141.09 30.3
    -1 -2 -4 197.28 31.5
    -1 2 -4 156.88 32.1
    -1 2 -4 223.88 32
    -1 2 -4 127.09 29.7
    1 2 4 109.99 29.5
    -1 2 -4 150.48 26.1
    1 2 4 128.09 28.5
    1 2 4 122.49 29.2
    2 -2 4 58.49 18.6
    2 -2 4 23.6 15.7
    -2 -2 -4 64.09 17.9
    2 -2 4 72.29 19.6
    2 -2 4 63.79 19.1
    -2 -2 -4 62.39 18.2
    -2 -2 -4 64.29 17.8
    2 2 4 94.49 18.2
    -2 2 -4 38.5 18.7
    2 2 4 50.49 18.1
    -2 2 -4 38.4 17.3
    -2 2 -4 40.5 16.3
    -2 2 -4 40.9 13.1
    -3 -2 -4 109.29 18.8
    -3 -2 -4 49.3 21.8
    3 -2 4 78.39 22.6
    -3 -2 -4 97.39 24.1
    -3 -2 -4 82.99 24.3
    3 -2 4 57.89 20.3
    3 -2 4 123.89 26
    -3 2 -4 132.79 22.5
    3 2 4 66.19 23.4
    3 2 4 94.79 23.8
    -3 2 -4 130.99 26.5
    -3 2 -4 101.59 24.9
    -3 2 -4 79.89 23.3
    -3 2 -4 74.49 20.7
    -4 -2 -4 439.56 71.09
    -4 -2 -4 416.86 64.09
    4 -2 4 300.97 68.09
    4 -2 4 455.35 69.39
    4 -2 4 429.96 68.19
    -4 -2 -4 380.66 68.99
    -4 2 -4 352.46 66.69
    -4 2 -4 415.66 68.59
    -4 2 -4 373.46 69.69
    -4 2 -4 364.56 70.19
    4 2 4 410.96 70.79
    -4 2 -4 409.36 69.39
    5 -2 4 -34 13.7
    5 -2 4 39 22.4
    -5 -2 -4 22.8 18.3
    -5 -2 -4 -0.3 17.3
    5 -2 4 6.9 13.8
    -5 2 -4 37.5 20.9
    -5 2 -4 8.7 16.3
    5 2 4 11 18.4
    6 -2 4 -21.6 17.8
    6 -2 4 -11.4 20.8
    6 -2 4 -19.9 14
    -6 -2 -4 -38.2 13.9
    -6 2 -4 -22.3 16
    -6 2 -4 14.7 21.3
    6 2 4 10.6 21.9
    7 -2 4 35.5 26.3
    -7 -2 -4 30.3 24.9
    7 -2 4 51.19 32
    7 -2 4 5.4 18.7
    -7 2 -4 76.69 29.8
    -7 2 -4 59.19 23
    7 2 4 16.4 28.9
    8 -2 4 -10.6 19.8
    8 -2 4 57.69 31.7
    8 -2 4 -6.8 33.2
    -8 -2 -4 1.2 23.5
    8 2 4 42.9 34.5
    -8 2 -4 18 24.6
    -9 -2 -4 5.2 27.3
    9 -2 4 18.9 24.5
    9 -2 4 -0.4 40.9
    9 -2 4 -1 32.1
    9 2 4 -22.7 37.1
    -9 2 -4 4.5 26.9
    10 -2 4 -18.4 47.8
    -10 -2 -4 -17.9 37.1
    10 -2 4 -15.9 38.4
    -10 2 -4 -18.2 30.5
    10 2 4 8 46.7
    10 -3 -4 36.9 53.09
    10 -3 -4 25.2 47.1
    10 3 -4 66.89 43.3
    10 3 -4 29.8 44.5
    -9 -3 4 145.89 46.3
    9 -3 -4 58.49 45.1
    9 -3 -4 32.1 37.2
    -9 -3 4 146.49 37
    9 3 -4 29 35.4
    9 3 -4 118.49 48.4
    -8 -3 4 7.5 22.2
    -8 -3 4 45.6 31.7
    8 -3 -4 -16 26.7
    8 -3 -4 -2.8 29.9
    8 3 -4 10.8 24.4
    -8 3 4 -21.7 21.6
    8 3 -4 -43.4 27.7
    7 -3 -4 7 28.2
    -7 -3 4 22 27.8
    -7 -3 4 28.2 21.7
    7 -3 -4 13.6 26.8
    7 3 -4 0 21.2
    7 3 -4 18 27.5
    -7 3 4 22.2 24.2
    -6 -3 4 222.78 51.69
    6 -3 -4 227.88 51.29
    -6 -3 4 326.87 48.9
    6 -3 -4 187.58 50.89
    6 3 -4 234.38 50.99
    6 3 -4 185.18 47.2
    -6 3 4 362.06 56.29
    5 -3 -4 528.25 102.89
    -5 -3 4 636.14 102.59
    -5 -3 4 569.64 105.99
    5 -3 -4 750.22 109.89
    -5 3 4 712.13 106.39
    5 3 -4 519.25 103.99
    5 3 -4 627.34 104.29
    -5 3 4 681.33 105.79
    4 -3 -4 46 23.1
    4 -3 -4 33.5 18.5
    -4 -3 4 88.59 23.2
    -4 -3 4 56.99 17.7
    4 3 -4 16 19.4
    4 3 -4 64.69 17.8
    -4 3 4 57.89 20.2
    -4 3 4 12.1 17.2
    4 3 -4 64.99 22.5
    -3 -3 4 65.69 20.8
    3 -3 -4 49 18.3
    -3 -3 4 60.89 17
    3 -3 -4 50.29 22.7
    -3 3 4 81.39 20.9
    -3 3 4 84.89 21.2
    3 3 -4 75.29 21.5
    3 3 -4 69.49 17
    3 3 -4 46.8 19.9
    2 -3 -4 23.9 6.9
    2 -3 -4 -1 13.7
    -2 -3 4 5 12.8
    -2 -3 4 28.5 14.6
    -2 -3 4 3.3 8.4
    2 -3 -4 10.9 11.6
    2 -3 -4 0 10.8
    2 3 -4 22.7 15.3
    2 3 -4 14.4 8.5
    -2 3 4 13.2 6.1
    2 3 -4 -9.3 11.4
    2 3 -4 0.6 13.3
    -2 3 4 5.5 11.8
    -2 3 4 -1.5 11.1
    1 -3 -4 -4 10.1
    -1 -3 4 -2.4 4.7
    1 -3 -4 -0.9 10
    -1 -3 4 11.2 10.7
    1 -3 -4 4.8 14.2
    1 -3 -4 7.4 7.3
    -1 -3 4 10.2 11.6
    1 3 -4 -5.2 11.3
    -1 3 4 -19.1 6.5
    -1 3 4 -0.3 10.5
    -1 3 4 1.2 10.6
    1 3 -4 -1.8 13.3
    1 3 -4 -7.3 4.1
    1 3 -4 -18.1 9.8
    0 -3 -4 15.5 12
    0 -3 -4 10.4 9
    0 -3 -4 -5.9 9.9
    0 -3 4 12.4 11.7
    0 -3 4 19.1 12.8
    0 -3 4 -2.3 10.6
    0 3 -4 -0.1 12.4
    0 3 4 20.3 11.9
    0 3 -4 12.3 12.7
    0 3 4 16.6 10
    0 3 -4 10.8 12.4
    0 3 4 19.6 11.3
    1 -3 4 390.16 78.99
    -1 -3 -4 489.95 79.99
    1 -3 4 459.85 80.39
    -1 -3 -4 531.55 80.39
    1 -3 4 477.35 81.39
    1 -3 4 510.05 80.89
    -1 -3 -4 516.05 80.49
    -1 3 -4 396.46 79.29
    1 3 4 455.05 79.19
    1 3 4 462.75 79.59
    -1 3 -4 487.65 80.89
    -1 3 -4 496.05 75.29
    1 3 4 534.15 80.39
    -1 3 -4 653.53 83.59
    -2 -3 -4 413.86 75.79
    2 -3 4 400.86 76.89
    -2 -3 -4 414.96 75.89
    -2 -3 -4 380.26 75.99
    2 -3 4 465.65 77.79
    2 -3 4 466.35 77.09
    2 -3 4 463.95 77.29
    -2 3 -4 419.36 76.89
    -2 3 -4 636.64 80.89
    2 3 4 406.16 76.39
    -2 3 -4 492.45 72.79
    -2 3 -4 526.05 77.49
    2 3 4 528.35 78.39
    -3 -3 -4 1038.6 169.18
    3 -3 4 992.2 168.68
    3 -3 4 1101.59 169.88
    -3 -3 -4 1133.89 166.18
    3 -3 4 1116.79 167.78
    -3 -3 -4 1035 169.48
    3 3 4 1135.59 170.38
    -3 3 -4 1061.59 167.48
    -3 3 -4 1012.9 168.88
    -3 3 -4 950.7 169.08
    -3 3 -4 1174.38 169.98
    -4 -3 -4 106.39 28.5
    4 -3 4 115.99 28.5
    -4 -3 -4 87.49 27
    -4 -3 -4 139.19 20.8
    4 -3 4 96.59 25.5
    4 -3 4 60.39 24.7
    -4 3 -4 158.58 32.2
    -4 3 -4 114.19 25.2
    -4 3 -4 85.99 26.9
    4 3 4 155.48 32.5
    5 -3 4 165.78 31.1
    -5 -3 -4 98.39 29.5
    5 -3 4 124.89 31.3
    -5 -3 -4 105.99 29.8
    5 -3 4 96.79 27.1
    -5 3 -4 93.79 28.8
    5 3 4 106.19 30.5
    -5 3 -4 103.49 32.8
    -5 3 -4 95.59 28.5
    -6 -3 -4 -9.8 16.9
    6 -3 4 11.2 18.8
    6 -3 4 37.9 18.6
    6 -3 4 -0.6 23.9
    6 3 4 30.5 23.4
    -6 3 -4 19.9 20.2
    -6 3 -4 15.4 20.1
    7 -3 4 53.99 32.4
    7 -3 4 20.4 24.9
    7 -3 4 57.19 24.1
    -7 -3 -4 83.09 31
    -7 3 -4 71.19 27.1
    -7 3 -4 89.09 30.3
    7 3 4 73.49 32.6
    -8 -3 -4 109.49 33
    8 -3 4 50.69 25.5
    8 -3 4 -16.8 33.3
    8 -3 4 2.6 27.5
    -8 3 -4 0.4 24.1
    8 3 4 -15.9 31.8
    -8 3 -4 17.9 29.5
    -9 -3 -4 35.7 31.2
    9 -3 4 -30.5 24.3
    9 -3 4 39.5 36.7
    9 -3 4 58.99 42.8
    -9 3 -4 6.4 31.2
    9 3 4 42.9 37.7
    -9 3 -4 45.7 31.2
    10 -3 4 -12.3 50.29
    10 -3 4 27.3 42.7
    -10 -3 -4 -27.1 38
    -10 3 -4 16.7 33.6
    10 3 4 -5.8 46.7
    -10 3 -4 -11.8 40.1
    10 -4 -4 -16.6 49.99
    10 4 -4 58.19 45.1
    10 4 -4 93.29 50.49
    9 -4 -4 36.3 39.6
    -9 -4 4 21.9 31.3
    9 -4 -4 28 44.6
    9 4 -4 34.9 39.9
    9 4 -4 39.5 33.3
    -8 -4 4 -19.4 24.9
    8 -4 -4 -16.8 32.8
    8 -4 -4 0.5 34.3
    -8 -4 4 5.7 31.5
    8 4 -4 16 34.8
    8 4 -4 22.9 24.5
    -7 -4 4 7.4 28.5
    -7 -4 4 -14.5 20.7
    7 -4 -4 -10.5 24.7
    7 -4 -4 4.7 26.6
    7 4 -4 40.7 24.6
    -7 4 4 -3.2 21
    7 4 -4 5.9 29.1
    -6 -4 4 152.68 51.39
    -6 -4 4 253.97 49.8
    6 -4 -4 306.87 57.49
    6 -4 -4 303.97 55.09
    6 4 -4 285.27 52.39
    -6 4 4 241.18 53.59
    -6 4 4 350.16 56.79
    6 4 -4 220.08 51.99
    5 -4 -4 355.26 63.69
    -5 -4 4 270.67 55.59
    -5 -4 4 238.48 57.69
    5 -4 -4 366.46 59.99
    5 4 -4 334.87 57.09
    -5 4 4 353.06 59.09
    5 4 -4 298.17 58.19
    -5 4 4 260.87 57.39
    -4 -4 4 9.7 27.5
    4 -4 -4 150.08 38.1
    -4 -4 4 216.48 33
    4 -4 -4 146.39 31.5
    -4 4 4 217.38 35
    -4 4 4 159.58 33.2
    4 4 -4 199.98 36.4
    4 4 -4 212.98 32.6
    4 4 -4 151.98 30.7
    4 4 -4 159.98 33.7
    3 -4 -4 42.1 18.1
    -3 -4 4 88.09 23.1
    -3 -4 4 74.59 18.3
    3 -4 -4 71.59 23.8
    -3 4 4 64.89 20.3
    3 4 -4 115.39 19.7
    3 4 -4 61.29 21
    3 4 -4 64.59 21.6
    3 4 -4 78.89 21
    -3 4 4 78.69 21.7
    2 -4 -4 127.49 32.7
    2 -4 -4 108.69 24.1
    2 -4 -4 152.18 28.4
    -2 -4 4 138.99 25.3
    2 -4 -4 198.58 30.8
    -2 -4 4 98.09 28.2
    2 4 -4 156.48 30.4
    2 4 -4 212.58 31.3
    2 4 -4 168.58 31.2
    -2 4 4 121.19 27.5
    -2 4 4 167.58 29.2
    1 -4 -4 124.99 24.8
    -1 -4 4 107.29 26.8
    1 -4 -4 160.68 31.2
    1 -4 -4 130.89 25.2
    -1 -4 4 137.69 26.5
    1 -4 -4 103.59 22.8
    -1 4 4 100.79 22.8
    1 4 -4 115.89 26.7
    -1 4 4 114.99 24.8
    -1 4 4 104.49 24.2
    1 4 -4 172.28 28.5
    1 4 -4 168.18 29.4
    0 -4 -4 19.2 9.5
    0 -4 -4 1.4 8.7
    0 -4 4 -0.2 10.7
    0 -4 4 -21 12.2
    0 -4 -4 -17.6 8.4
    0 -4 4 -3.9 10.9
    0 4 -4 -12.3 11.8
    0 4 4 8.3 10.5
    0 4 -4 5.8 11.9
    0 4 -4 8.7 11.9
    0 4 4 0 9.8
    0 4 4 3.1 9.9
    -1 -4 -4 1085.79 174.48
    1 -4 4 1118.49 175.38
    1 -4 4 1180.48 175.18
    -1 -4 -4 1058.79 173.58
    -1 -4 -4 1088.49 173.88
    1 -4 4 1086.49 174.48
    1 4 4 1232.28 174.98
    -1 4 -4 1031.2 174.78
    1 4 4 1072.99 173.88
    -1 4 -4 1110.69 174.78
    -1 4 -4 1059.49 174.88
    1 4 4 1265.87 174.48
    -2 -4 -4 631.74 97.49
    2 -4 4 407.06 95.39
    2 -4 4 684.53 100.29
    -2 -4 -4 604.04 97.89
    -2 -4 -4 612.94 98.69
    2 4 4 595.34 97.39
    -2 4 -4 602.84 97.79
    -2 4 -4 622.34 93.49
    2 4 4 577.44 97.99
    -2 4 -4 740.63 100.29
    -3 -4 -4 136.09 30.7
    3 -4 4 185.78 29.4
    -3 -4 -4 115.19 30.2
    3 -4 4 90.59 30
    3 -4 4 152.58 32.1
    -3 4 -4 161.58 31.9
    3 4 4 99.89 30
    -3 4 -4 153.28 31.5
    -3 4 -4 183.78 29.4
    4 -4 4 601.54 93.79
    -4 -4 -4 413.86 90.79
    -4 -4 -4 490.65 92.39
    4 -4 4 543.75 90.99
    -4 -4 -4 575.64 85.19
    -4 4 -4 518.65 90.49
    -4 4 -4 724.93 96.79
    -4 4 -4 481.75 91.99
    4 4 4 578.14 94.29
    -5 -4 -4 -11.1 18.8
    -5 -4 -4 61.19 23.2
    5 -4 4 69.39 25.7
    5 -4 4 21.8 18.2
    5 -4 4 31.4 17.2
    -5 4 -4 4.6 18.9
    -5 4 -4 49 23.3
    5 4 4 68.69 22.9
    6 -4 4 -23.5 21.6
    -6 -4 -4 5.9 21.6
    6 -4 4 -11 18.9
    6 -4 4 40.5 20.7
    6 4 4 5.5 21.9
    -6 4 -4 3.6 20.6
    7 -4 4 23 24.8
    7 -4 4 -9.1 28.3
    -7 -4 -4 40.4 26.4
    7 -4 4 -13.1 19.7
    7 4 4 0.1 23
    -7 4 -4 5.8 25
    8 -4 4 37.7 33.9
    8 -4 4 25.9 26.8
    8 -4 4 14.1 29.3
    -8 -4 -4 -44.6 22.9
    -8 4 -4 -21.4 24.6
    8 4 4 8.5 31.3
    9 -4 4 4.5 37.1
    -9 -4 -4 -0.2 35.9
    9 -4 4 12.9 29.8
    9 -4 4 -29.3 42
    -9 4 -4 68.69 38.6
    9 4 4 -6.7 35.9
    10 -4 4 -15.9 42.8
    10 -4 4 -7.3 35.7
    -10 -4 -4 2 41.4
    10 -4 4 52.49 61.19
    10 4 4 -17.6 40.7
    -10 4 -4 5.3 40.5
    -9 -5 4 35.3 35.5
    9 -5 -4 99.09 45
    9 5 -4 33.5 40.9
    9 5 -4 62.09 38.9
    8 -5 -4 74.99 40.8
    -8 -5 4 -30.4 24.2
    -8 -5 4 25.8 34.2
    8 -5 -4 6.3 40.1
    8 5 -4 -2.7 29.5
    8 5 -4 54.59 30.2
    7 -5 -4 201.88 47.4
    7 -5 -4 184.58 51.09
    -7 -5 4 181.88 50.19
    -7 -5 4 194.78 45.2
    7 5 -4 264.07 51.69
    7 5 -4 115.79 41.1
    -7 5 4 229.38 47.5
    -6 -5 4 101.39 28.3
    -6 -5 4 55.39 28.2
    6 -5 -4 69.79 29.8
    6 -5 -4 63.09 28.4
    -6 5 4 14.4 28.7
    6 5 -4 51.59 27.9
    6 5 -4 33.2 22.6
    -6 5 4 42.7 24.2
    -5 -5 4 48.3 25.2
    -5 -5 4 3.2 17.3
    5 -5 -4 -2.6 18.3
    5 -5 -4 40.8 25.8
    5 5 -4 29.6 22.5
    5 5 -4 15 16.4
    -5 5 4 2.7 19
    -5 5 4 -11.6 16.3
    -4 -5 4 -11.6 16.3
    4 -5 -4 -7.5 14.4
    4 -5 -4 -19.9 18.8
    -4 -5 4 -9.4 12.2
    4 5 -4 -22.8 11.6
    4 5 -4 -9 17.7
    -4 5 4 -18.9 12.6
    -4 5 4 4.2 14.8
    4 5 -4 -18.9 14.6
    -3 -5 4 384.06 58.19
    3 -5 -4 327.27 58.39
    3 -5 -4 388.56 65.69
    -3 -5 4 268.17 59.29
    3 -5 -4 349.27 53.69
    3 5 -4 303.67 58.79
    -3 5 4 356.66 59.09
    3 5 -4 256.57 59.69
    3 5 -4 447.26 64.19
    -3 5 4 336.07 59.19
    2 -5 -4 35.9 13.5
    -2 -5 4 16.3 14.3
    2 -5 -4 68.19 20.9
    -2 -5 4 46.2 11.9
    2 -5 -4 32.2 14.9
    2 -5 -4 42.9 12.1
    2 5 -4 18.4 14.8
    2 5 -4 73.69 19.2
    -2 5 4 38 14
    2 5 -4 58.89 19.7
    -2 5 4 60.29 16
    1 -5 -4 54.19 14.3
    -1 -5 4 36.7 16.2
    1 -5 -4 16.1 17.5
    1 -5 -4 52.09 14.2
    1 -5 -4 72.59 15.5
    -1 -5 4 22.2 14.9
    -1 5 4 33.5 13.5
    -1 5 4 46 13.6
    1 5 -4 32.8 17
    1 5 -4 16 15.3
    1 5 -4 95.99 19.2
    0 -5 -4 7.3 8.8
    0 -5 -4 -10.1 8
    0 -5 4 -7.5 11.8
    0 -5 -4 -15.7 8.8
    0 -5 4 3.8 12.1
    0 5 -4 8.1 12.2
    0 5 4 6.2 9.8
    0 5 -4 9.7 11.6
    0 5 4 1.8 9.4
    0 5 4 -1 10.6
    -1 -5 -4 56.99 19.1
    1 -5 4 93.99 12.8
    -1 -5 -4 74.69 17
    1 -5 4 63.19 18.6
    -1 -5 -4 57.99 16.9
    1 -5 4 52.79 21.8
    1 5 4 58.89 17.2
    -1 5 -4 38.7 17.3
    -1 5 -4 33.2 17.5
    1 5 4 67.89 18.7
    2 -5 4 14 11.9
    -2 -5 -4 -8.2 9.7
    -2 -5 -4 -5.1 11.6
    2 -5 4 13.5 15.4
    2 -5 4 11.2 8.4
    -2 5 -4 -16.5 6.8
    -2 5 -4 -4.1 12.1
    -2 5 -4 2.8 12.1
    2 5 4 -3.8 12.7
    3 -5 4 61.69 24
    3 -5 4 79.09 27.2
    -3 -5 -4 150.78 27.9
    3 -5 4 124.49 23.6
    -3 -5 -4 122.19 28.7
    3 5 4 102.79 26.1
    -3 5 -4 127.29 28
    -3 5 -4 110.39 23.5
    -3 5 -4 109.19 26.3
    4 -5 4 106.79 34.2
    -4 -5 -4 256.97 39.3
    4 -5 4 208.58 37.9
    -4 -5 -4 103.99 35.5
    4 -5 4 172.98 33.8
    -4 5 -4 233.98 40
    4 5 4 125.29 34.5
    -4 5 -4 187.68 37.1
    -4 5 -4 147.69 33.9
    -5 -5 -4 67.89 27
    5 -5 4 80.69 29.5
    5 -5 4 105.09 29.6
    5 -5 4 86.79 26.7
    -5 -5 -4 72.59 25.7
    -5 5 -4 96.49 29.2
    5 5 4 130.69 30.8
    -5 5 -4 81.29 29.1
    6 -5 4 41.2 24.2
    6 -5 4 54.39 24.3
    -6 -5 -4 -6.4 19.8
    6 -5 4 15 23.9
    -6 5 -4 20.5 20.4
    6 5 4 8.3 20.6
    7 -5 4 31.3 29.8
    7 -5 4 11.6 24.6
    7 -5 4 41.3 25.3
    -7 -5 -4 10.4 27.7
    -7 5 -4 -4 23.8
    7 5 4 8.4 25.4
    8 -5 4 28.1 37
    8 -5 4 62.99 34.1
    -8 -5 -4 22.4 31.4
    8 -5 4 43.4 31
    -8 5 -4 64.99 30.2
    8 5 4 51.09 34.4
    9 -5 4 -14 33
    9 -5 4 -25.8 35.2
    -9 -5 -4 -50.09 33.8
    9 5 4 28.7 38.3
    -9 5 -4 -13.2 30.8
    -9 -6 4 14.2 39.2
    9 -6 -4 -32.9 40
    9 6 -4 27 42.1
    -8 -6 4 34.7 32
    -8 -6 4 -5.4 34.6
    8 -6 -4 11.1 32.2
    8 6 -4 -7.2 29.6
    7 -6 -4 -12.4 27
    -7 -6 4 20.1 31.7
    -7 -6 4 11.2 28.7
    7 6 -4 9.6 31.7
    6 -6 -4 110.69 40.2
    -6 -6 4 170.98 39
    6 -6 -4 147.29 36.8
    -6 -6 4 113.59 35.7
    -6 6 4 99.29 32.1
    6 6 -4 118.29 37.3
    5 -6 -4 -17.9 24.3
    -5 -6 4 -29 18.1
    5 -6 -4 -8.6 18.2
    -5 -6 4 -13.1 19
    -5 6 4 -1.7 16.9
    5 6 -4 16.6 21.1
    -5 6 4 8.3 19.5
    5 6 -4 29.3 22.1
    4 -6 -4 568.04 91.39
    -4 -6 4 599.34 92.19
    4 -6 -4 530.65 96.89
    -4 -6 4 498.75 93.39
    4 6 -4 716.13 97.09
    -4 6 4 494.65 90.09
    -4 6 4 477.65 89.79
    4 6 -4 535.25 93.59
    -3 -6 4 -1.6 12.4
    3 -6 -4 1.4 8.1
    -3 -6 4 -0.7 14.7
    3 -6 -4 -15.8 10.2
    3 -6 -4 -11.1 18.5
    -3 6 4 -3.6 12.1
    3 6 -4 21.3 16.6
    -3 6 4 -11.8 11.1
    3 6 -4 2 14.8
    2 -6 -4 16 10.8
    -2 -6 4 27.7 10.4
    2 -6 -4 17.6 16.5
    2 -6 -4 16 10.9
    -2 -6 4 29.6 15.3
    2 6 -4 8.2 14.3
    -2 6 4 -3.6 10.4
    -2 6 4 33.9 12.4
    2 6 -4 6.9 14.4
    1 -6 -4 56.09 14.1
    -1 -6 4 86.69 12.2
    1 -6 -4 32.1 21.2
    -1 -6 4 29.9 18
    1 -6 -4 39.8 15.6
    1 -6 -4 45.8 14.3
    -1 -6 4 13.7 14.8
    1 6 -4 49.3 17.5
    -1 6 4 66.69 14.2
    1 6 -4 24.9 16.4
    -1 6 4 47.2 14.5
    0 -6 -4 51.89 14.6
    0 -6 4 61.19 17.5
    0 -6 -4 70.39 17.9
    0 -6 4 3.4 17.1
    0 -6 -4 53.79 14.1
    0 6 -4 60.79 18
    0 6 4 69.59 15.5
    0 6 4 42.1 13.8
    0 6 -4 48.5 18
    -1 -6 -4 23.8 14.2
    1 -6 4 -14.3 9.6
    -1 -6 -4 5.1 8.9
    1 -6 4 -1.9 5.9
    1 -6 4 -6.6 13.3
    -1 -6 -4 -4.4 9.2
    -1 6 -4 12.2 12.9
    1 6 4 4.9 9.7
    -1 6 -4 -11.2 11
    -2 -6 -4 208.48 39.3
    -2 -6 -4 197.58 42.3
    2 -6 4 184.08 40.1
    2 -6 4 243.18 38.1
    2 -6 4 240.38 44.1
    2 6 4 227.88 40.9
    -2 6 -4 227.08 42.1
    -2 6 -4 204.18 41
    3 -6 4 20.2 13.2
    -3 -6 -4 28.3 17.8
    3 -6 4 9.1 13.6
    -3 -6 -4 0.1 13.7
    3 -6 4 11 20.5
    -3 6 -4 21.9 17.2
    -3 6 -4 31.2 12.6
    3 6 4 32.6 15.7
    -3 6 -4 26.9 15.3
    -4 -6 -4 77.39 23.7
    -4 -6 -4 110.89 27.9
    4 -6 4 59.69 21.2
    4 -6 4 86.49 26.6
    4 -6 4 35.4 21.2
    -4 6 -4 51.09 22
    4 6 4 123.49 26
    -4 6 -4 45.5 23.1
    -4 6 -4 104.19 23.2
    5 -6 4 83.69 23.7
    -5 -6 -4 51.99 21.3
    5 -6 4 17 20.2
    -5 -6 -4 -20.9 17.8
    5 -6 4 2.3 19.8
    -5 6 -4 21 22.5
    5 6 4 -0.7 20.7
    -5 6 -4 40.2 20.4
    6 -6 4 692.63 109.79
    6 -6 4 531.85 107.49
    6 -6 4 651.03 109.79
    -6 -6 -4 674.73 113.69
    -6 -6 -4 662.63 108.19
    -6 6 -4 578.14 107.69
    6 6 4 630.34 108.79
    7 -6 4 3.5 32
    -7 -6 -4 -6.9 24.7
    7 -6 4 -10.5 27.2
    7 -6 4 13.3 30.6
    -7 6 -4 41.3 26.1
    7 6 4 4.9 26.8
    8 -6 4 64.89 35
    8 -6 4 -29.6 27.9
    -8 -6 -4 50.59 39.3
    -8 6 -4 12.1 29.7
    8 6 4 7 33.3
    9 -6 4 -65.09 31.4
    9 -6 4 -12.9 39.8
    -9 -6 -4 -33.9 36.4
    9 6 4 7.4 39.8
    -9 6 -4 -8.3 34.3
    9 -7 -4 57.39 51.89
    -9 -7 4 -28.2 38.2
    8 -7 -4 -23.6 34.4
    -8 -7 4 16.6 32.7
    8 7 -4 -17.2 34.1
    -7 -7 4 -6.6 30.3
    7 -7 -4 -9 28.1
    -7 -7 4 5.2 31.9
    7 7 -4 100.09 35.9
    6 -7 -4 -46.8 28.6
    -6 -7 4 19.4 27.6
    -6 -7 4 2.1 27.6
    6 7 -4 15.8 26.2
    -5 -7 4 18.6 23.5
    5 -7 -4 44.6 22.1
    5 -7 -4 8.6 24.9
    -5 -7 4 18.1 23.1
    5 7 -4 35.8 24.5
    -5 7 4 84.99 22.8
    4 -7 -4 16.8 17
    4 -7 -4 1.7 9.2
    -4 -7 4 20.7 19.7
    4 -7 -4 28.1 25
    -4 -7 4 -22.8 18.3
    -4 7 4 8.5 14.3
    -4 7 4 8.2 14.3
    4 7 -4 1.5 17.9
    4 7 -4 24.9 21.7
    -3 -7 4 431.86 78.39
    -3 -7 4 533.45 77.59
    3 -7 -4 381.66 73.49
    3 -7 -4 551.04 76.99
    3 -7 -4 434.46 84.59
    -3 7 4 394.36 74.69
    3 7 -4 464.75 79.69
    -3 7 4 497.45 76.59
    3 7 -4 481.35 80.79
    -2 -7 4 5.9 13.4
    -2 -7 4 9.1 10.8
    2 -7 -4 4.9 16.7
    2 -7 -4 16.5 10.4
    2 -7 -4 11.2 12.3
    -2 7 4 -4.8 5.9
    -2 7 4 -1.3 9.7
    2 7 -4 -4.5 12.9
    2 7 -4 0.9 13.6
    1 -7 -4 -2.1 8.6
    1 -7 -4 -7.6 9
    -1 -7 4 -14.7 10.7
    -1 -7 4 -11.1 7.3
    -1 -7 4 4.9 16.7
    1 -7 -4 -10.1 12.4
    1 -7 -4 0.7 19.2
    1 7 -4 -18.7 12
    1 7 -4 19.6 13.3
    -1 7 4 4.8 9.2
    -1 7 4 7 8
    0 -7 -4 -19.3 12.3
    0 -7 -4 -11.2 8
    0 -7 4 9.2 11.4
    0 -7 4 -5 7
    0 -7 -4 13.8 9.4
    0 -7 4 -3.7 16.9
    0 7 4 -2.9 8.1
    0 7 -4 -18.7 11.1
    0 7 -4 5.8 12.7
    1 -7 4 88.09 29.8
    1 -7 4 195.58 28.4
    -1 -7 -4 96.09 23
    1 -7 4 119.09 22.2
    -1 -7 -4 109.09 27.4
    -1 7 -4 103.79 25.4
    1 7 4 109.89 23.2
    -1 7 -4 139.49 27.1
    -2 -7 -4 28 12.9
    -2 -7 -4 43.2 21.9
    2 -7 4 16.7 13.3
    2 -7 4 29.2 20.3
    2 -7 4 44.7 13.6
    -2 7 -4 16.5 15
    -2 7 -4 48.2 15.9
    2 7 4 12.1 12.8
    3 -7 4 -12 12.7
    -3 -7 -4 16.9 14
    3 -7 4 -15.2 17.2
    3 -7 4 1.3 13.1
    -3 -7 -4 -1.1 17.9
    3 7 4 19.1 15.1
    -3 7 -4 -16.2 15.3
    -3 7 -4 20 15.2
    -3 7 -4 -2.8 12
    4 -7 4 282.57 76.29
    4 -7 4 449.76 77.59
    -4 -7 -4 422.96 81.29
    4 -7 4 503.95 77.79
    -4 -7 -4 453.85 77.29
    -4 7 -4 457.75 75.69
    -4 7 -4 431.16 77.29
    -4 7 -4 507.65 78.49
    4 7 4 453.95 77.59
    -5 -7 -4 34 24.8
    5 -7 4 -1.9 21.6
    5 -7 4 14.5 21.7
    -5 -7 -4 7.1 20.6
    5 -7 4 35.3 22.8
    5 7 4 15.9 20.4
    -5 7 -4 32.8 20.3
    6 -7 4 38.2 26.1
    6 -7 4 2.6 25.1
    -6 -7 -4 22.2 25.2
    -6 -7 -4 49 29.1
    6 -7 4 -12.8 22.2
    -6 7 -4 -6.7 19.8
    6 7 4 32.5 24.2
    7 -7 4 -3.8 30.4
    -7 -7 -4 38.8 30.5
    7 -7 4 -13.2 30.4
    -7 7 -4 -6.7 23.4
    7 7 4 -4.5 24.7
    8 -7 4 -3.3 32.4
    8 -7 4 -11.5 35.5
    -8 -7 -4 12.5 37.7
    8 7 4 28 33.5
    -8 7 -4 12.8 29.7
    8 -8 -4 -2.2 41.7
    -8 -8 4 32.5 37.3
    8 8 -4 -4.4 36.7
    7 -8 -4 29 41
    -7 -8 4 -28.5 30.3
    7 8 -4 10.1 31.1
    -6 -8 4 93.69 35.7
    6 -8 -4 -14 30.4
    6 8 -4 47 32.2
    -5 -8 4 79.89 30.6
    -5 -8 4 73.89 28.7
    5 -8 -4 51.19 34.3
    5 8 -4 62.49 28.6
    4 -8 -4 187.48 33.2
    -4 -8 4 145.59 39.9
    4 -8 -4 172.08 47
    4 8 -4 189.48 39.9
    3 -8 -4 133.19 40.7
    -3 -8 4 90.29 29.9
    -3 -8 4 118.19 29.3
    3 -8 -4 166.18 28.2
    3 -8 -4 144.59 26.6
    -3 8 4 125.59 26
    -3 8 4 84.49 23.2
    3 8 -4 125.59 30.7
    3 8 -4 192.48 38.4
    -2 -8 4 22.3 14.5
    2 -8 -4 14.9 10.7
    2 -8 -4 18.5 23
    -2 -8 4 14.4 15.9
    2 -8 -4 24.2 15.8
    -2 -8 4 6.4 18.7
    2 8 -4 32.9 16.8
    2 8 -4 29.8 16.3
    -2 8 4 17.6 9.8
    -2 8 4 16.1 10.4
    1 -8 -4 -1.8 8.8
    -1 -8 4 -6.4 11.5
    -1 -8 4 2.7 9.6
    -1 -8 4 3.7 18.8
    -1 -8 4 -2.1 10.6
    1 -8 -4 -5.8 14.2
    1 -8 -4 4.8 8.3
    1 -8 -4 -10.4 16.2
    -1 8 4 12.2 7.4
    1 8 -4 4.8 14.4
    -1 8 4 -3.5 8.2
    1 8 -4 16.5 14.5
    0 -8 -4 66.69 14.7
    0 -8 -4 24.9 19.2
    0 -8 4 48.5 17.3
    0 -8 -4 39.6 13
    0 -8 4 53.29 14.6
    0 -8 4 44 24.4
    0 8 -4 40.8 17.7
    0 8 4 53.39 13.3
    0 8 -4 76.39 19.5
    1 -8 4 142.49 35.5
    1 -8 4 163.68 29.7
    -1 -8 -4 216.08 39
    1 -8 4 125.19 31.4
    -1 -8 -4 120.59 28.1
    -1 8 -4 218.88 34.3
    1 8 4 169.38 29.3
    -1 8 -4 168.88 32
    2 -8 4 35.9 24.6
    2 -8 4 60.29 19.6
    -2 -8 -4 94.59 27.9
    -2 -8 -4 100.99 20.7
    2 -8 4 75.49 21.3
    2 8 4 82.89 19.4
    -2 8 -4 94.39 22.1
    -2 8 -4 71.99 21.6
    3 -8 4 106.39 26.4
    -3 -8 -4 93.89 32
    3 -8 4 118.69 26.3
    3 -8 4 106.49 31.7
    -3 -8 -4 101.29 25.8
    -3 8 -4 86.69 23.9
    3 8 4 83.39 24.2
    4 -8 4 368.76 54.49
    -4 -8 -4 257.47 55.89
    4 -8 4 173.78 46.6
    4 -8 4 287.97 57.69
    -4 -8 -4 313.07 57.99
    -4 8 -4 243.88 49.1
    4 8 4 271.37 50.29
    5 -8 4 16 28.6
    -5 -8 -4 3.9 29.5
    5 -8 4 28.6 25.3
    5 8 4 -11.3 19.1
    -5 8 -4 -7.1 18
    -6 -8 -4 -20.8 24
    6 -8 4 57.69 34.4
    6 -8 4 14 29.3
    6 8 4 -11 23.4
    -6 8 -4 15.3 22.7
    7 -8 4 29.2 31
    7 -8 4 -14.9 34.1
    -7 -8 -4 90.19 40.8
    7 8 4 -10.7 27.1
    -7 8 -4 33.3 27.1
    8 -8 4 -44.6 36.9
    -8 -8 -4 27.1 41.7
    8 -8 4 37.1 43.2
    -8 8 -4 12.2 30.7
    8 8 4 -8 30.7
    -7 -9 4 -17.7 36
    7 -9 -4 25.3 41.4
    7 9 -4 -23 31.3
    -6 -9 4 100.19 38.7
    6 -9 -4 107.49 43.3
    6 9 -4 81.79 34
    5 -9 -4 112.79 41.6
    -5 -9 4 89.29 36.2
    5 9 -4 123.19 36.2
    4 -9 -4 -21.8 29.6
    4 9 -4 60.59 24
    3 -9 -4 24.3 30.4
    3 -9 -4 13.5 17.9
    3 9 -4 76.39 23.1
    -2 -9 4 13.2 19
    2 -9 -4 17.6 23.6
    2 -9 -4 19.5 17.9
    -2 -9 4 28.1 21.7
    -2 9 4 2.9 7
    2 9 -4 15.1 15.8
    1 -9 -4 52.79 21.1
    -1 -9 4 10.2 11.9
    -1 -9 4 -3.5 21.5
    1 -9 -4 -2.3 24.6
    -1 -9 4 22.9 15.5
    1 9 -4 4.9 14.6
    0 -9 4 7.7 20.2
    0 -9 4 23.2 14.1
    0 -9 -4 10.9 20.6
    0 -9 -4 17.4 8.1
    0 -9 4 15.9 14.7
    0 9 -4 22.1 14.7
    1 -9 4 87.49 20.9
    1 -9 4 73.09 23.1
    1 -9 4 36.7 25.3
    -1 -9 -4 127.69 31.3
    -1 9 -4 70.59 20.9
    1 9 4 70.59 16
    1 9 4 73.59 16.5
    2 -9 4 312.07 56.09
    -2 -9 -4 208.98 51.09
    2 -9 4 213.48 44.5
    -2 9 -4 236.88 44.7
    2 9 4 264.67 43
    3 -9 4 160.98 46.8
    -3 -9 -4 181.88 46.4
    3 -9 4 200.28 41.5
    -3 -9 -4 210.38 37.6
    3 9 4 197.68 38.1
    -3 9 -4 199.08 39.3
    -4 -9 -4 20.1 30.3
    4 -9 4 8.8 25.1
    4 -9 4 60.89 26.6
    -4 9 -4 59.99 20.6
    4 9 4 55.69 22.2
    -5 -9 -4 51.29 35.8
    5 -9 4 21.6 33.3
    5 -9 4 85.59 33
    -5 9 -4 51.79 24.9
    5 9 4 107.49 27.8
    6 -9 4 46 33.9
    6 -9 4 46.3 33.8
    -6 -9 -4 72.39 36
    -6 9 -4 -2.2 21.8
    6 9 4 -30.5 21.9
    -7 -9 -4 17 35.3
    7 -9 4 53.39 44.5
    7 -9 4 38 39.2
    7 9 4 -32.6 27.6
    -7 9 -4 68.29 31.5
    -7 -10 4 -51.79 32.6
    7 -10 -4 52.69 50.99
    7 10 -4 23.3 35
    6 -10 -4 -43.2 39.6
    -6 -10 4 27 37.6
    6 10 -4 12.5 28.6
    5 -10 -4 19.8 38.2
    -5 -10 4 14.2 29.8
    5 10 -4 10.7 25.7
    4 -10 -4 125.49 47
    4 10 -4 130.89 36.4
    3 -10 -4 42 33
    3 -10 -4 -14 19.4
    3 10 -4 -18.6 17.5
    2 -10 -4 253.17 47
    2 -10 -4 198.88 53.29
    -2 -10 4 352.36 53.69
    2 10 -4 169.88 42.7
    -1 -10 4 12.6 24.6
    1 -10 -4 -9.1 25.5
    1 -10 -4 2 20.5
    1 10 -4 -4 14.3
    0 -10 4 72.49 31.4
    0 -10 -4 44.7 28
    0 10 -4 82.49 21.3
    1 -10 4 -4 27
    -1 -10 -4 -5.7 23
    -1 10 -4 20 16.2
    -2 -10 -4 -10.7 25.1
    2 -10 4 16.6 24.9
    2 10 4 5.7 10.6
    -2 10 -4 -6.4 14.1
    -3 -10 -4 65.89 29.5
    3 -10 4 54.29 31.3
    -3 10 -4 20.8 16.1
    3 10 4 20.8 15.2
    4 -10 4 -28.8 26.5
    -4 -10 -4 38.2 30.3
    -4 10 -4 14 17.1
    4 10 4 -0.9 17.5
    5 -10 4 23.9 34.3
    -5 -10 -4 -46.6 30.7
    -5 10 -4 32 19.3
    5 10 4 9.3 21.4
    -6 -10 -4 24.8 36.9
    6 -10 4 -21.6 33.8
    6 10 4 17.5 26.4
    -6 10 -4 5.9 24.1
    7 -10 4 0.8 39.1
    6 -11 -4 1.6 46.8
    -6 -11 4 29.3 41.6
    6 11 -4 15.8 31.6
    5 -11 -4 9.1 35.2
    -5 -11 4 32.5 40.2
    5 11 -4 -14.9 24.7
    4 -11 -4 -45.7 35.2
    -4 -11 4 -22.3 27.2
    4 11 -4 -14.7 22.1
    3 -11 -4 116.59 41.7
    3 11 -4 73.69 27.2
    -2 -11 4 28.6 29.5
    2 -11 -4 44.7 32.4
    2 -11 -4 25.9 25.9
    2 11 -4 27.3 18.9
    1 -11 -4 68.99 29.5
    -1 -11 4 69.69 33.6
    1 -11 -4 47.2 33.5
    1 11 -4 60.99 21.2
    0 -11 4 19.3 31.5
    0 -11 -4 -23.7 23.9
    0 -11 -4 2.4 26.7
    0 11 -4 -12 13.4
    1 -11 4 5.8 28.2
    -1 -11 -4 2.1 27.3
    -1 11 -4 -0.4 14.5
    2 -11 4 10.6 28.9
    -2 -11 -4 26 31.5
    -2 11 -4 24.6 16.8
    3 -11 4 165.48 45.1
    -3 -11 -4 56.49 38.3
    3 11 4 97.49 22
    -3 11 -4 75.99 24.1
    4 -11 4 10.2 33.2
    -4 -11 -4 2.8 34.8
    4 11 4 3.8 17.5
    -4 11 -4 -10.4 16.4
    5 -11 4 37.8 39.2
    -5 -11 -4 85.49 44.8
    -5 11 -4 54.69 23.4
    5 11 4 17 25.1
    6 -11 4 30.5 50.59
    -6 -11 -4 4.6 39.4
    4 -12 -4 -19.7 38.2
    -4 -12 4 15.5 36.2
    4 12 -4 1.8 23.8
    3 -12 -4 0.7 35.9
    3 12 -4 -2.8 20.9
    -2 -12 4 63.89 37
    2 -12 -4 49.9 40.6
    2 12 -4 7.1 18.7
    1 -12 -4 -6.6 27.5
    1 -12 -4 26.9 32.8
    -1 -12 4 -6.8 32.6
    1 12 -4 13.3 15.9
    0 -12 -4 -2.2 28.4
    0 -12 4 -16.3 33.7
    0 -12 -4 -29.4 26.6
    0 12 -4 -21.7 20.4
    1 -12 4 22.1 36.3
    -1 -12 -4 10.4 25.4
    -1 -12 -4 11.7 33.4
    2 -12 4 132.89 45.7
    -2 -12 -4 82.69 41.3
    3 -12 4 -3.8 33.1
    -3 -12 -4 -31.5 34
    4 -12 4 19.7 37.9
    -4 -12 -4 11.9 41
    2 -13 -4 -11.1 41.8
    -2 -13 4 35.7 40.1
    1 -13 -4 1 30.4
    1 -13 -4 20.7 36.3
    -1 -13 4 102.89 46.6
    1 -13 -4 15.6 35.3
    0 -13 -4 -64.89 30.9
    0 -13 4 -26.3 37.9
    0 -13 -4 24.6 34
    0 -13 -4 4 35.3
    1 -13 4 60.99 42.9
    -1 -13 -4 60.49 41
    2 -13 4 40.8 46.6
    -2 -13 -4 -24.5 36.6
    10 0 -5 -52.29 42.2
    10 0 -5 -16.9 38
    9 0 -5 6.8 39.7
    9 0 -5 -4.9 34.8
    -9 0 5 -15 34.4
    -8 0 5 58.09 38.7
    8 0 -5 13.2 30.8
    8 0 -5 20.1 35
    -7 0 5 34.5 16
    7 0 -5 29.6 24.8
    -7 0 5 86.29 33.2
    7 0 -5 40.3 31.1
    6 0 -5 -10.1 18.1
    -6 0 5 4.4 21.2
    6 0 -5 28 23.8
    -6 0 5 -14.1 10.2
    -5 0 5 391.16 70.49
    5 0 -5 378.86 69.09
    5 0 -5 256.07 67.59
    -5 0 5 433.66 62.39
    -4 0 5 18.3 17.7
    4 0 -5 8.3 14.3
    4 0 -5 -1.7 16.3
    3 0 -5 31.4 20.4
    -3 0 5 101.59 20.9
    -3 0 5 65.99 21.5
    3 0 -5 67.39 20.6
    -3 0 5 69.49 22.3
    2 0 -5 -18.2 13.5
    2 0 -5 -3.4 10.2
    -2 0 5 -1.4 8.9
    -2 0 5 -12.8 13
    -2 0 5 36 16
    2 0 -5 25.4 14.5
    1 0 -5 62.89 19.6
    1 0 -5 60.59 20.6
    1 0 -5 79.19 17.8
    -1 0 5 90.49 22.4
    -1 0 5 53.59 16.6
    -1 0 5 51.79 18.7
    0 0 5 -0.3 10.4
    0 0 -5 -0.5 10.8
    0 0 5 28 15.1
    0 0 -5 -17.6 11.8
    0 0 -5 -12.3 12.4
    0 0 5 -15.4 11.5
    -1 0 -5 17.6 15.4
    -1 0 -5 32.7 15.9
    1 0 5 19.3 12.9
    -1 0 -5 26.7 13.1
    1 0 5 36.9 17.2
    -1 0 -5 -1.4 11.3
    1 0 5 46.4 17.9
    -2 0 -5 16.1 15.1
    2 0 5 19.6 14.6
    -2 0 -5 -23.8 10.1
    -2 0 -5 -14.5 11.9
    2 0 5 27.7 17.7
    2 0 5 12.8 15.7
    -2 0 -5 19.7 15
    3 0 5 479.75 73.69
    -3 0 -5 529.75 86.19
    -3 0 -5 364.16 71.09
    -3 0 -5 342.17 68.59
    -3 0 -5 430.46 68.59
    -3 0 -5 428.86 71.49
    -4 0 -5 5.6 16.8
    4 0 5 14.5 17.6
    -4 0 -5 6 10
    -4 0 -5 -3.6 14.4
    -5 0 -5 -22.8 14.6
    5 0 5 0.4 13.1
    -5 0 -5 52.59 22.9
    5 0 5 -12.2 19.8
    -5 0 -5 5.5 12.2
    -6 0 -5 -20.2 23.4
    6 0 5 6.2 14.8
    -6 0 -5 -2.1 18.6
    6 0 5 18 26.1
    -7 0 -5 187.38 45
    7 0 5 201.48 38.5
    7 0 5 187.68 48.7
    -7 0 -5 167.38 46.2
    8 0 5 -24 18.1
    -8 0 -5 -17.1 25.5
    8 0 5 -4.3 30.3
    -8 0 -5 -9.9 30
    -9 0 -5 10.2 30
    9 0 5 7.8 41
    -9 0 -5 107.29 41.2
    -10 0 -5 -1.6 36.4
    -10 0 -5 31.9 44.8
    10 0 5 -32 51.59
    10 -1 -5 -52.89 43.7
    10 -1 -5 14.7 40.1
    10 1 -5 25.8 51.29
    10 1 -5 -21 34.7
    -9 -1 5 18.9 35.2
    9 -1 -5 -17.4 32.1
    9 -1 -5 -19.4 37.9
    9 1 -5 18.3 34.2
    9 1 -5 5.8 37.9
    -9 1 5 -24.1 32.6
    8 -1 -5 2.4 27.6
    -8 -1 5 42 32.8
    8 -1 -5 -11.7 34.1
    8 1 -5 -40.8 29.8
    8 1 -5 12.2 26.2
    -8 1 5 -8.2 30.1
    -7 -1 5 32.2 24.7
    7 -1 -5 -1.8 23.8
    -7 -1 5 -7.6 15.4
    7 -1 -5 30 30.5
    7 1 -5 9.9 25.9
    -7 1 5 -8.6 23.6
    7 1 -5 27.6 27.5
    -6 -1 5 42.6 29.1
    -6 -1 5 105.29 22.8
    6 -1 -5 88.09 32.1
    6 -1 -5 89.09 30.8
    6 1 -5 39.4 26.4
    6 1 -5 80.59 31.9
    -6 1 5 94.09 31.4
    -6 1 5 94.49 16.8
    -5 -1 5 1.2 11.8
    5 -1 -5 17.8 20.6
    -5 -1 5 3.3 19.4
    5 -1 -5 25.8 19.7
    -5 1 5 -2.6 7
    5 1 -5 1.6 15.8
    5 1 -5 22.7 19.3
    -5 1 5 25.5 20.4
    4 -1 -5 45.1 20.3
    4 -1 -5 108.29 25.5
    -4 -1 5 36.1 21.4
    -4 -1 5 131.89 24.2
    -4 1 5 123.79 27
    -4 1 5 59.39 13.7
    4 1 -5 38.7 22.1
    -4 1 5 38.5 21.9
    4 1 -5 82.89 21.6
    -3 -1 5 160.28 35.9
    3 -1 -5 188.48 36.8
    3 -1 -5 167.58 35.9
    -3 -1 5 131.99 35
    -3 -1 5 187.08 33.8
    3 1 -5 141.09 36
    -3 1 5 187.98 35.6
    -3 1 5 170.78 29.1
    3 1 -5 165.28 33.6
    3 1 -5 197.98 37.2
    -3 1 5 199.98 36.8
    -3 1 5 134.19 34.5
    2 -1 -5 913.51 131.59
    -2 -1 5 932.81 130.99
    2 -1 -5 756.22 129.29
    -2 -1 5 876.01 128.09
    2 -1 -5 839.82 132.19
    -2 -1 5 569.64 129.79
    2 1 -5 810.92 132.99
    2 1 -5 776.62 127.79
    2 1 -5 883.61 133.49
    -2 1 5 836.02 132.39
    -2 1 5 837.32 132.29
    -2 1 5 812.92 126.79
    1 -1 -5 325.87 54.09
    -1 -1 5 274.37 52.79
    1 -1 -5 298.57 52.69
    -1 -1 5 324.37 52.99
    -1 -1 5 257.37 50.49
    1 -1 -5 299.67 51.89
    -1 1 5 339.47 53.79
    -1 1 5 298.57 53.39
    1 1 -5 383.96 55.59
    1 1 -5 326.27 54.19
    1 1 -5 248.68 49
    -1 1 5 268.47 49.4
    0 -1 -5 516.75 93.69
    0 -1 5 519.05 95.79
    0 -1 -5 690.13 97.39
    0 -1 5 663.93 95.79
    0 -1 5 596.34 96.49
    0 -1 -5 535.35 95.69
    0 1 5 647.34 97.39
    0 1 -5 733.93 99.19
    0 1 5 603.24 94.59
    0 1 5 576.84 95.89
    0 1 -5 535.35 95.79
    0 1 -5 491.15 94.19
    1 -1 5 601.84 93.29
    1 -1 5 802.42 97.59
    -1 -1 -5 723.33 95.79
    1 -1 5 496.55 92.99
    -1 -1 -5 451.45 91.39
    -1 -1 -5 610.14 94.49
    1 1 5 516.45 93.29
    -1 1 -5 483.45 93.09
    1 1 5 660.53 94.09
    1 1 5 526.15 93.09
    -1 1 -5 642.94 95.99
    -1 1 -5 538.55 92.09
    -1 1 -5 510.95 92.49
    -2 -1 -5 417.76 79.29
    2 -1 5 571.84 83.39
    -2 -1 -5 469.15 80.99
    2 -1 5 412.86 79.49
    -2 -1 -5 529.65 78.39
    2 -1 5 573.54 81.69
    -2 -1 -5 424.86 79.59
    2 1 5 394.86 78.39
    2 1 5 464.45 80.79
    -2 1 -5 453.05 79.29
    2 1 5 456.75 80.89
    -2 1 -5 482.35 78.49
    -2 1 -5 542.35 78.39
    -2 1 -5 545.85 82.59
    -2 1 -5 423.76 79.99
    3 -1 5 15.1 16.7
    -3 -1 -5 24.4 11.9
    -3 -1 -5 36.2 16.8
    3 -1 5 22.4 12.9
    -3 -1 -5 17.3 15.4
    -3 1 -5 43.8 18.9
    -3 1 -5 11.4 12.3
    3 1 5 44.3 19.3
    -3 1 -5 23.8 16.8
    -3 1 -5 24.3 17.3
    -3 1 -5 -3.8 10.9
    -4 -1 -5 116.69 26
    4 -1 5 158.58 34.4
    -4 -1 -5 98.29 30.8
    -4 -1 -5 160.08 33.6
    4 -1 5 138.89 28.7
    4 1 5 117.99 33
    -4 1 -5 123.89 29.6
    -4 1 -5 158.48 29.4
    -4 1 -5 130.89 33.8
    -4 1 -5 137.99 32.8
    5 -1 5 -18.9 18.8
    5 -1 5 21.3 15.6
    -5 -1 -5 32.2 23.2
    -5 -1 -5 -8.9 11
    -5 -1 -5 21 20.7
    -5 1 -5 45.1 21.5
    -5 1 -5 -10.5 17.2
    5 1 5 -14.3 18.3
    6 -1 5 80.79 30.1
    -6 -1 -5 40.4 28.8
    6 -1 5 46.7 20.2
    -6 -1 -5 62.79 25.3
    -6 1 -5 85.89 28.6
    -6 1 -5 4.7 23.9
    6 1 5 78.49 31.3
    -7 -1 -5 36.4 24.1
    7 -1 5 -37.1 25.9
    -7 -1 -5 48.9 27
    7 -1 5 7.5 17.5
    -7 1 -5 31.6 23.5
    -7 1 -5 19.6 27.3
    7 1 5 -12.8 28.5
    -8 -1 -5 21.6 26.6
    8 -1 5 41 22.6
    -8 -1 -5 72.39 34.5
    8 -1 5 -1 32.6
    -8 1 -5 -7.3 26
    -8 1 -5 42.4 32.4
    8 1 5 8.7 32.8
    -9 -1 -5 1.1 32.5
    9 -1 5 15.5 42.8
    -9 -1 -5 -17.8 39.3
    9 1 5 -60.59 39.1
    -9 1 -5 1.7 34.1
    -9 1 -5 -4.9 28.4
    10 -1 5 -54.69 48
    -10 -1 -5 -33.7 35.7
    -10 -1 -5 59.19 49.4
    -10 1 -5 6.5 42.7
    10 1 5 52.09 51.99
    -10 1 -5 0.2 34.1
    10 -2 -5 -31.8 38.8
    10 -2 -5 36.8 53.49
    10 2 -5 -15.1 36
    10 2 -5 27.6 51.49
    9 -2 -5 -12 37.2
    -9 -2 5 88.69 43.8
    9 -2 -5 46.8 44.1
    -9 2 5 12.3 31.7
    9 2 -5 20.7 34.1
    9 2 -5 75.59 41.8
    -8 -2 5 36.7 23.5
    8 -2 -5 64.19 34.6
    -8 -2 5 -18.2 29.6
    8 -2 -5 17.7 36.1
    -8 2 5 -14.4 28.3
    8 2 -5 49.7 35.5
    8 2 -5 51.69 31.6
    -7 -2 5 37.1 19.8
    7 -2 -5 2.3 27.7
    -7 -2 5 7.7 26.4
    7 -2 -5 2.2 26.4
    7 2 -5 18.9 27.2
    7 2 -5 53.19 27
    -7 2 5 -32.5 21.6
    -6 -2 5 34.8 27.4
    -6 -2 5 37.3 18.8
    6 -2 -5 47.9 25.6
    6 -2 -5 32.3 27.1
    -6 2 5 35.5 25
    6 2 -5 86.19 30.1
    6 2 -5 101.19 26.6
    5 -2 -5 -32.4 15.9
    5 -2 -5 11.4 19.9
    -5 -2 5 0.3 19.2
    -5 2 5 -3.1 17.3
    5 2 -5 26.3 20.3
    5 2 -5 -7.1 15.8
    4 -2 -5 33.5 18.6
    4 -2 -5 10.2 18.1
    -4 -2 5 12.8 15.1
    -4 -2 5 36 20.9
    -4 2 5 48.7 19.1
    4 2 -5 25.9 15.7
    4 2 -5 66.99 22.8
    -4 2 5 25.9 20
    3 -2 -5 59.39 24.8
    -3 -2 5 118.69 25
    3 -2 -5 117.99 28
    -3 -2 5 133.09 30.2
    3 2 -5 95.69 23.4
    -3 2 5 113.89 27.4
    3 2 -5 108.19 28.8
    -3 2 5 126.49 19.5
    -3 2 5 118.29 27.5
    3 2 -5 86.49 28.1
    2 -2 -5 76.19 22.2
    -2 -2 5 46.5 19.6
    -2 -2 5 92.89 22.6
    2 -2 -5 71.99 21.2
    -2 -2 5 64.79 15.6
    -2 2 5 47.8 18.8
    2 2 -5 45 20.5
    -2 2 5 57.99 19.6
    2 2 -5 98.49 22.3
    2 2 -5 62.49 15.6
    -2 2 5 48.6 13.4
    1 -2 -5 74.39 19.5
    1 -2 -5 62.19 15.1
    1 -2 -5 10.6 15.9
    1 -2 -5 86.19 20.7
    -1 -2 5 40 20
    -1 -2 5 67.79 19.8
    -1 2 5 28.2 16.5
    1 2 -5 75.19 19.8
    1 2 -5 51.29 20.3
    1 2 -5 68.29 19.7
    -1 2 5 65.69 19.7
    -1 2 5 53.69 14
    1 2 -5 60.59 13
    0 -2 5 16 15.4
    0 -2 5 58.69 17.7
    0 -2 -5 -2.3 12.3
    0 -2 -5 26.6 14.3
    0 -2 -5 43.3 13.5
    0 -2 5 13.2 15.4
    0 2 5 12.5 15.6
    0 2 5 25.1 12
    0 2 -5 46.3 16.6
    0 2 5 50.89 16.3
    0 2 -5 21.3 8.5
    0 2 -5 52.69 16.8
    0 2 -5 24.2 13.9
    1 -2 5 393.76 60.89
    1 -2 5 338.57 59.39
    -1 -2 -5 259.77 56.49
    -1 -2 -5 387.26 59.79
    1 -2 5 316.57 58.79
    -1 -2 -5 388.96 59.29
    -1 2 -5 339.67 53.89
    -1 2 -5 313.07 57.29
    -1 2 -5 413.66 61.39
    1 2 5 313.37 58.29
    1 2 5 432.96 59.49
    -1 2 -5 342.47 59.09
    1 2 5 209.68 55.99
    -2 -2 -5 81.89 20.2
    2 -2 5 60.89 20.5
    -2 -2 -5 30.7 17.3
    2 -2 5 28.8 21.4
    2 -2 5 72.49 19.9
    -2 2 -5 34.7 19.4
    2 2 5 61.49 20
    2 2 5 37.3 19.9
    -2 2 -5 84.89 21.7
    -2 2 -5 50.89 13.9
    -2 2 -5 76.29 18.7
    2 2 5 47.4 17.2
    3 -2 5 511.15 81.19
    3 -2 5 560.64 84.29
    -3 -2 -5 489.45 82.69
    -3 -2 -5 551.04 78.69
    -3 -2 -5 368.86 80.69
    -3 2 -5 472.95 78.89
    -3 2 -5 421.16 81.69
    3 2 5 445.86 81.99
    -3 2 -5 380.26 80.99
    -3 2 -5 565.94 84.59
    -3 2 -5 539.15 82.99
    -4 -2 -5 134.19 24.9
    4 -2 5 118.89 28.1
    4 -2 5 80.79 29.1
    -4 -2 -5 134.79 30.7
    -4 -2 -5 152.68 33.4
    -4 2 -5 92.69 29.4
    -4 2 -5 121.59 27.5
    4 2 5 102.39 30.3
    -4 2 -5 191.88 34.1
    -5 -2 -5 28.5 21.8
    -5 -2 -5 75.59 23.7
    5 -2 5 41 18.9
    5 -2 5 24.9 22.3
    -5 -2 -5 52.39 14.7
    -5 2 -5 14.2 19.5
    -5 2 -5 74.79 25.7
    5 2 5 50.39 23.5
    6 -2 5 3.2 16.1
    -6 -2 -5 36.5 26.2
    6 -2 5 21.9 25.1
    -6 -2 -5 10.4 21.9
    6 2 5 28.9 27
    -6 2 -5 18.5 23.2
    -6 2 -5 -7.5 20.1
    -7 -2 -5 12.9 24.1
    7 -2 5 -9.5 18.9
    -7 -2 -5 57.79 29.4
    7 -2 5 80.09 33.2
    -7 2 -5 -24 23.3
    7 2 5 71.19 31.9
    -7 2 -5 44.9 29.9
    8 -2 5 -19.1 20.6
    -8 -2 -5 -5.6 30.3
    8 -2 5 -16.3 34.4
    -8 -2 -5 9.6 28.9
    -8 2 -5 8.6 35
    8 2 5 -32.1 29.6
    -8 2 -5 -20.4 24.8
    -9 -2 -5 49 39.2
    9 -2 5 45.7 27.6
    9 -2 5 33.9 46
    -9 -2 -5 1.6 33
    9 2 5 -13.5 38.3
    -9 2 -5 45 40.6
    -9 2 -5 -16 30.1
    -10 -2 -5 -42 37.3
    -10 -2 -5 -52.49 43
    10 -2 5 -38.1 50.39
    -10 2 -5 -20.4 34.6
    10 2 5 -22.9 48.9
    -10 2 -5 -38 41.6
    10 -3 -5 -5 46.7
    9 -3 -5 -22.9 42.7
    -9 -3 5 16.7 36.8
    9 -3 -5 -50.29 33.3
    -9 3 5 14.2 35.2
    9 3 -5 -40.5 30.9
    9 3 -5 44.4 42.2
    8 -3 -5 16.6 37.7
    -8 -3 5 -18.7 30.4
    -8 -3 5 0.4 24.6
    8 -3 -5 -0.6 30.6
    -8 3 5 25.4 29.6
    8 3 -5 7.6 35.4
    8 3 -5 20.3 28.3
    -7 -3 5 172.38 48.4
    7 -3 -5 188.08 48.4
    7 -3 -5 121.39 43.9
    -7 -3 5 198.58 41.4
    7 3 -5 171.78 44.2
    7 3 -5 231.28 51.79
    -7 3 5 196.98 46.2
    6 -3 -5 462.05 87.79
    -6 -3 5 700.03 87.49
    6 -3 -5 544.95 91.79
    -6 -3 5 440.16 88.29
    6 3 -5 476.05 85.79
    6 3 -5 358.96 85.69
    -6 3 5 472.75 86.59
    5 -3 -5 -2.4 18.1
    5 -3 -5 -28.2 17.8
    -5 -3 5 2 19.9
    5 3 -5 -34.9 11.3
    5 3 -5 -15.1 18
    -5 3 5 -2.7 22.8
    -5 3 5 -27.3 16.7
    -4 -3 5 129.59 31
    4 -3 -5 222.48 36.4
    -4 -3 5 136.89 34.5
    4 -3 -5 110.99 33.7
    -4 3 5 126.69 33
    4 3 -5 165.38 36.2
    4 3 -5 131.49 30.7
    -4 3 5 177.08 34.7
    -3 -3 5 61.39 19.5
    -3 -3 5 87.29 24.3
    3 -3 -5 112.29 27.9
    3 -3 -5 121.29 24.8
    3 3 -5 76.79 24.6
    -3 3 5 42 20.9
    3 3 -5 122.09 29.4
    3 3 -5 36.7 17.7
    -3 3 5 110.39 25.5
    -3 3 5 94.19 14.2
    2 -3 -5 650.43 125.19
    2 -3 -5 670.93 123.79
    -2 -3 5 840.82 126.79
    2 -3 -5 801.32 119.59
    -2 -3 5 804.22 120.09
    2 3 -5 750.92 119.89
    2 3 -5 743.43 125.79
    -2 3 5 848.22 123.09
    2 3 -5 797.42 126.19
    -2 3 5 790.82 123.19
    2 3 -5 912.61 137.09
    -2 3 5 716.13 119.29
    1 -3 -5 -7.4 11.9
    1 -3 -5 -6 8.3
    1 -3 -5 -16.8 11.2
    1 -3 -5 -9.6 14.8
    -1 -3 5 1.2 13.7
    1 3 -5 -7.3 12.8
    -1 3 5 -10.5 12.3
    -1 3 5 6.7 8.7
    -1 3 5 9.3 12.9
    1 3 -5 -8.6 12.6
    1 3 -5 2.1 12.7
    1 3 -5 1.8 5.2
    0 -3 5 825.02 131.49
    0 -3 -5 901.21 131.09
    0 -3 5 652.93 131.79
    0 -3 -5 879.81 130.79
    0 -3 -5 819.22 129.79
    0 3 5 872.51 131.19
    0 3 5 852.61 129.59
    0 3 -5 982.1 132.69
    0 3 5 765.72 130.49
    0 3 -5 901.61 131.19
    0 3 -5 610.24 131.19
    -1 -3 -5 27.7 16.7
    1 -3 5 38.3 16.7
    1 -3 5 16.8 16.2
    -1 -3 -5 44.2 16.1
    -1 -3 -5 56.69 17.6
    -1 3 -5 15.3 16.1
    -1 3 -5 46.4 9.2
    -1 3 -5 17.3 16.7
    1 3 5 38.1 16.4
    1 3 5 18.2 15.1
    1 3 5 61.29 16.8
    -2 -3 -5 35.7 20
    2 -3 5 77.49 23.9
    2 -3 5 73.09 23.2
    -2 -3 -5 94.19 23.2
    2 3 5 99.79 27.1
    2 3 5 74.49 23.1
    2 3 5 86.39 23.4
    -2 3 -5 157.58 29.4
    -2 3 -5 109.29 19.2
    -2 3 -5 121.09 26.1
    3 -3 5 55.59 22.2
    -3 -3 -5 27 19.5
    3 -3 5 82.49 22.6
    -3 -3 -5 107.99 24.5
    -3 -3 -5 47.8 15.9
    3 3 5 107.49 26.1
    -3 3 -5 61.49 24.3
    -3 3 -5 86.79 23.4
    -3 3 -5 91.29 18.9
    -4 -3 -5 13.5 9.3
    4 -3 5 6.2 16.4
    -4 -3 -5 -15 12.7
    -4 -3 -5 10 17.9
    4 -3 5 28.8 19.7
    -4 3 -5 -9.9 14.6
    4 3 5 31 19.7
    -4 3 -5 36.5 15.3
    -4 3 -5 -16.9 19.5
    -5 -3 -5 12.6 17.4
    5 -3 5 -12.4 16.3
    5 -3 5 6 22.3
    -5 -3 -5 14 19
    -5 -3 -5 0.9 9
    5 -3 5 -13.2 16.1
    5 3 5 1.9 19.6
    -5 3 -5 -15.5 16.8
    -5 3 -5 -21.3 17.1
    6 -3 5 90.29 31.3
    -6 -3 -5 82.99 28.5
    -6 -3 -5 37.1 27.4
    6 -3 5 9 20.8
    6 -3 5 88.19 26.5
    -6 3 -5 52.79 24.3
    6 3 5 65.29 30.9
    -6 3 -5 56.49 25.8
    7 -3 5 20.7 24.7
    7 -3 5 16.5 29
    -7 -3 -5 -14.7 24.5
    7 -3 5 -20.3 19.6
    -7 -3 -5 -39.7 21.6
    -7 3 -5 39.5 25.9
    -7 3 -5 -14.2 19.5
    7 3 5 -23.1 25.6
    -8 -3 -5 10.6 33.1
    -8 -3 -5 -2.2 28.9
    8 -3 5 1.1 28.9
    8 -3 5 -2.8 24.3
    8 -3 5 10 36.4
    -8 3 -5 17.8 32.5
    -8 3 -5 8.2 24.2
    8 3 5 9.7 30.3
    9 -3 5 64.19 47.5
    9 -3 5 45.5 37.9
    -9 -3 -5 21.2 38.5
    9 -3 5 26 30
    -9 -3 -5 -14.9 31.6
    -9 3 -5 19.4 32.9
    -9 3 -5 42.3 39.2
    9 3 5 -1.9 41
    9 -4 -5 16 44
    -9 -4 5 58.19 56.09
    -9 -4 5 14.6 42.7
    9 4 -5 37.8 34.4
    9 4 -5 13 41.5
    -8 -4 5 118.19 45.1
    -8 -4 5 38.1 31
    8 -4 -5 49.8 40.1
    8 -4 -5 19.4 33.8
    -8 4 5 86.09 37.2
    8 4 -5 41.6 37.3
    8 4 -5 169.68 40.9
    7 -4 -5 75.09 38.8
    -7 -4 5 146.99 35.3
    -7 -4 5 130.29 39.2
    7 -4 -5 125.79 41.5
    7 4 -5 124.39 41.9
    7 4 -5 46.6 30.2
    -7 4 5 139.49 39.1
    -6 -4 5 42.4 23.1
    6 -4 -5 58.89 28.7
    -6 -4 5 43.4 26.4
    6 -4 -5 19.1 27.2
    -6 4 5 47.5 24.7
    6 4 -5 10.2 21.3
    -6 4 5 53.79 33.8
    6 4 -5 -1.7 24
    -5 -4 5 317.17 68.19
    5 -4 -5 314.07 66.19
    5 -4 -5 270.17 67.19
    5 4 -5 300.87 66.69
    -5 4 5 486.05 71.69
    5 4 -5 417.76 65.99
    -5 4 5 566.84 74.49
    -4 -4 5 -6.4 14.1
    4 -4 -5 -8.2 14.8
    4 -4 -5 21 20
    -4 -4 5 12.1 19.7
    4 4 -5 17.8 19
    -4 4 5 15.1 17
    4 4 -5 -0.7 12.4
    -4 4 5 -13.3 15.8
    -3 -4 5 31.7 18.6
    3 -4 -5 25.2 15
    -3 -4 5 22.1 12
    3 -4 -5 32.9 19.2
    3 4 -5 6 9.7
    -3 4 5 13.8 14.7
    3 4 -5 -18.3 13.8
    3 4 -5 18.6 19
    -3 4 5 17.2 16.2
    -2 -4 5 -3.5 14.3
    2 -4 -5 36.5 18.7
    2 -4 -5 11.4 8.6
    2 -4 -5 -6.5 12
    -2 -4 5 22.3 8.8
    -2 4 5 -13.9 12.1
    2 4 -5 -13.3 13.7
    2 4 -5 9.3 7.6
    2 4 -5 14.1 15.8
    -2 4 5 35.5 14.3
    -2 4 5 19.5 8.6
    1 -4 -5 67.99 15.8
    -1 -4 5 36.2 18.3
    1 -4 -5 54.29 21.1
    1 -4 -5 51.89 17.6
    1 4 -5 37.9 19.1
    1 4 -5 107.49 24
    -1 4 5 68.49 18.4
    -1 4 5 61.49 18
    -1 4 5 52.69 15.4
    0 -4 -5 68.29 16.6
    0 -4 5 14.6 15
    0 -4 -5 43.3 14.3
    0 4 -5 92.09 20.9
    0 4 5 35.1 15.8
    0 4 5 40.1 14.4
    0 4 5 33.5 16.2
    0 4 -5 23.7 15.8
    -1 -4 -5 62.79 18.5
    1 -4 5 70.79 20
    -1 -4 -5 69.49 19.5
    1 -4 5 75.09 20.1
    -1 4 -5 56.79 19.1
    1 4 5 53.99 18.9
    1 4 5 50.39 18.3
    -1 4 -5 99.49 23
    1 4 5 48.8 17.7
    2 -4 5 59.29 21
    -2 -4 -5 62.19 20.5
    2 -4 5 71.89 22.1
    -2 -4 -5 78.19 23.6
    -2 4 -5 57.49 23.2
    2 4 5 89.89 22.9
    -2 4 -5 61.69 21.6
    -2 4 -5 96.49 16.5
    3 -4 5 49.1 20.3
    -3 -4 -5 19.5 18.3
    3 -4 5 4.7 17.3
    -3 -4 -5 36.8 16.7
    -3 4 -5 13.4 16.5
    3 4 5 64.99 21.4
    -3 4 -5 84.39 22.7
    -3 4 -5 46.3 14
    4 -4 5 79.89 20.4
    -4 -4 -5 41.5 23.6
    4 -4 5 71.99 23
    -4 -4 -5 21.7 19.8
    4 -4 5 47.9 22.2
    -4 -4 -5 48.6 13.6
    -4 4 -5 69.19 18.9
    4 4 5 43.2 22.2
    -4 4 -5 55.39 21.7
    -4 4 -5 63.99 25.7
    5 -4 5 325.47 61.09
    -5 -4 -5 291.87 63.19
    -5 -4 -5 295.07 61.79
    -5 -4 -5 375.86 52.99
    5 -4 5 335.27 63.89
    5 -4 5 267.37 58.79
    5 4 5 294.27 61.99
    -5 4 -5 311.77 63.09
    6 -4 5 -3.4 21
    6 -4 5 -4.4 25.7
    -6 -4 -5 53.19 25.1
    6 -4 5 12.8 21.8
    -6 -4 -5 -14.6 22.5
    6 4 5 -15.2 22.1
    -6 4 -5 -16.9 20.1
    7 -4 5 142.79 42.4
    7 -4 5 192.88 42.6
    -7 -4 -5 272.87 51.69
    -7 -4 -5 130.49 41.5
    7 -4 5 222.68 50.69
    7 4 5 197.98 47.7
    -7 4 -5 95.59 40.4
    -8 -4 -5 32.2 32
    8 -4 5 10.3 31.7
    8 -4 5 33.3 38.7
    8 -4 5 -0.3 26.6
    -8 -4 -5 18.4 32.3
    8 4 5 2.9 34.1
    -8 4 -5 -0.7 29.5
    9 -4 5 0.4 30
    9 -4 5 -10.8 37
    9 -4 5 -30.8 45.5
    -9 -4 -5 72.39 44.1
    -9 -4 -5 -10.4 35.6
    -9 4 -5 -17.4 34.3
    9 4 5 -11.8 35.4
    9 -5 -5 8.8 43.4
    -9 -5 5 -43.1 42.3
    -9 -5 5 -42.2 33.5
    9 5 -5 17.7 34.2
    9 5 -5 -10.1 40.8
    8 -5 -5 46 39.8
    -8 -5 5 91.49 35.7
    -8 -5 5 64.59 42
    -8 5 5 -5.6 27
    8 5 -5 107.59 36.3
    8 5 -5 24 35
    7 -5 -5 43.6 33.1
    7 -5 -5 -2.8 32
    -7 -5 5 17.6 32.2
    -7 -5 5 -15.5 23.6
    7 5 -5 20.3 23.9
    -7 5 5 12.3 25.7
    7 5 -5 -24.6 28.7
    6 -5 -5 5.9 25.1
    -6 -5 5 -16.1 24.5
    6 -5 -5 13.9 28
    -6 -5 5 -4.2 20.2
    -6 5 5 -24 19.5
    6 5 -5 6 19.3
    6 5 -5 -23.8 24.5
    5 -5 -5 160.78 44.1
    5 -5 -5 145.49 47.3
    -5 -5 5 209.68 48.7
    5 5 -5 218.68 43.8
    -5 5 5 243.88 46.4
    -5 5 5 294.57 49.3
    5 5 -5 237.48 49
    -4 -5 5 226.48 45.6
    4 -5 -5 162.68 40.1
    -4 -5 5 272.87 40.9
    4 -5 -5 194.38 46.4
    4 5 -5 192.18 43.7
    4 5 -5 168.68 37.1
    -4 5 5 188.38 41
    -4 5 5 275.57 42.8
    4 5 -5 142.99 41.9
    3 -5 -5 87.29 30.1
    3 -5 -5 49.6 19.7
    -3 -5 5 70.69 22.5
    -3 -5 5 66.59 17.6
    3 -5 -5 99.49 14
    -3 5 5 48.1 20
    -3 5 5 10 18.8
    3 5 -5 69.59 24.6
    3 5 -5 51.19 22.7
    2 -5 -5 93.29 20.3
    2 -5 -5 59.49 14.9
    2 -5 -5 54.79 22.7
    -2 -5 5 57.39 20.5
    -2 -5 5 75.79 14.3
    -2 5 5 46.9 18.2
    -2 5 5 58.29 18.7
    2 5 -5 69.09 22
    2 5 -5 34.7 20.3
    1 -5 -5 88.59 27
    -1 -5 5 51.69 21.5
    1 -5 -5 76.89 19.6
    1 -5 -5 80.09 20.9
    1 5 -5 91.69 23.9
    1 5 -5 117.19 26.2
    -1 5 5 84.59 20.7
    -1 5 5 117.19 21.1
    -1 5 5 79.69 21
    0 -5 5 221.98 43.4
    0 -5 -5 247.28 42.7
    0 -5 -5 258.37 42.7
    0 -5 5 200.78 43.9
    0 5 -5 238.98 45.4
    0 5 5 215.48 41.9
    0 5 -5 229.08 44.7
    0 5 5 284.97 43.2
    0 5 5 190.58 41.3
    -1 -5 -5 25.4 14.6
    1 -5 5 -11.1 13.4
    1 -5 5 18.7 13.2
    -1 -5 -5 4.7 11.3
    -1 5 -5 -17 12.7
    1 5 5 -11.5 11.9
    -1 5 -5 -2 13.3
    1 5 5 7.4 14.8
    1 5 5 2.1 12.4
    2 -5 5 154.88 33
    2 -5 5 89.19 32
    -2 -5 -5 136.59 29.8
    -2 -5 -5 105.69 30.7
    2 5 5 141.49 30.9
    -2 5 -5 170.18 26
    -2 5 -5 127.19 31.8
    -2 5 -5 200.98 35.3
    3 -5 5 -4.4 17.2
    3 -5 5 58.79 15.1
    -3 -5 -5 28.5 18.5
    -3 -5 -5 23.9 16.5
    3 -5 5 21.5 15.9
    -3 5 -5 35.3 17.8
    -3 5 -5 25.1 12.6
    3 5 5 4.5 16.8
    -3 5 -5 26.1 19.9
    4 -5 5 -18.5 12.9
    -4 -5 -5 -6.4 18.1
    4 -5 5 -30.6 14.1
    4 -5 5 -15.7 17.1
    -4 -5 -5 0.3 17.7
    -4 -5 -5 4.1 9.2
    -4 5 -5 13.4 13.8
    -4 5 -5 -16.5 19.6
    -4 5 -5 -0.1 16.2
    4 5 5 -15.1 16
    5 -5 5 326.47 72.09
    -5 -5 -5 455.25 76.99
    5 -5 5 451.85 72.39
    5 -5 5 370.26 73.49
    5 5 5 486.05 76.69
    -5 5 -5 355.76 72.39
    -5 5 -5 408.96 76.59
    -6 -5 -5 29.3 26.3
    -6 -5 -5 24.1 25.7
    6 -5 5 59.99 27.9
    6 -5 5 66.99 26.8
    6 -5 5 107.59 29.6
    -6 5 -5 17.5 23.5
    6 5 5 27.1 26.8
    -7 -5 -5 -46 25
    7 -5 5 -14.7 29.5
    7 -5 5 18.3 25.7
    -7 -5 -5 -5.3 23.3
    7 -5 5 11.3 26.8
    -7 5 -5 0.6 25.2
    7 5 5 29.2 30.1
    -8 -5 -5 24.8 34.9
    -8 -5 -5 -8 32.8
    8 -5 5 30.1 33.5
    8 -5 5 56.79 31.5
    8 -5 5 28.9 40.9
    8 5 5 16.8 35.3
    -8 5 -5 18.4 30.2
    9 -5 5 -5.8 41.3
    9 -5 5 49.4 35.1
    -9 -5 -5 -16 32.2
    -9 -5 -5 50.69 42.9
    -9 5 -5 13.2 37.1
    9 5 5 -27.2 34
    -9 -6 5 13 46.7
    -9 -6 5 -6.7 39
    9 -6 -5 51.19 52.59
    9 6 -5 24.3 40.7
    8 -6 -5 20.9 42.9
    -8 -6 5 -23.9 35.4
    -8 -6 5 -26 32.5
    8 6 -5 -3.6 36
    -7 -6 5 48.8 35.6
    7 -6 -5 77.99 40.9
    -7 -6 5 122.09 33.1
    -7 6 5 14 26.1
    7 6 -5 21.7 33.1
    -6 -6 5 19 29.4
    -6 -6 5 26.7 24.4
    6 -6 -5 -18.1 26.7
    6 -6 -5 54.39 30
    6 6 -5 -13.9 27.2
    -6 6 5 -4.2 22.7
    5 -6 -5 462.05 70.69
    5 -6 -5 360.26 75.49
    -5 -6 5 474.95 74.19
    -5 6 5 290.17 65.69
    5 6 -5 308.57 68.39
    4 -6 -5 12.9 17.7
    -4 -6 5 23.5 21.3
    4 -6 -5 -1.7 24.9
    -4 -6 5 1.3 15
    4 6 -5 39.4 21.5
    -4 6 5 -9.1 17
    4 6 -5 7.7 22.9
    -4 6 5 -8.6 16
    -3 -6 5 700.93 106.79
    3 -6 -5 702.33 110.29
    -3 -6 5 623.34 112.29
    3 -6 -5 724.93 118.59
    3 -6 -5 569.24 105.09
    3 6 -5 796.22 115.49
    -3 6 5 645.94 110.59
    3 6 -5 743.63 114.39
    -3 6 5 798.02 111.59
    2 -6 -5 5.4 19.5
    -2 -6 5 5 14.5
    2 -6 -5 0.4 10.5
    2 -6 -5 -18.5 11.6
    -2 -6 5 11.3 8.5
    -2 6 5 4 12.1
    2 6 -5 0.1 14.9
    2 6 -5 -11.6 14.5
    -2 6 5 16.8 12.4
    1 -6 -5 111.59 35.7
    -1 -6 5 146.29 34
    1 -6 -5 156.08 32.1
    1 -6 -5 153.68 31.9
    -1 6 5 207.68 33.7
    1 6 -5 230.18 38
    -1 6 5 122.19 31.1
    1 6 -5 270.77 40.6
    0 -6 -5 28.1 12.4
    0 -6 5 28.2 15.8
    0 -6 -5 21.4 13.9
    0 -6 5 8.3 18.2
    0 6 5 6.3 13.4
    0 6 -5 5.8 16.9
    0 6 5 18.1 13
    0 6 5 2.5 12.1
    0 6 -5 29.5 16.6
    1 -6 5 55.99 27
    -1 -6 -5 111.39 26.1
    1 -6 5 105.19 25.1
    -1 -6 -5 117.49 23.9
    1 6 5 90.49 22.5
    -1 6 -5 104.09 26.6
    -1 6 -5 100.69 25.6
    2 -6 5 -9.2 13.5
    -2 -6 -5 -13.6 11.6
    2 -6 5 10.2 8.9
    2 -6 5 8.1 18.2
    -2 -6 -5 -3 15.9
    -2 6 -5 -18.8 15.4
    2 6 5 -19.4 11.1
    -2 6 -5 21.6 15.5
    3 -6 5 -3.9 10.4
    -3 -6 -5 12 19.7
    3 -6 5 -9.1 14.2
    -3 -6 -5 -29.5 13.2
    3 -6 5 36.2 21.1
    -3 6 -5 -7.8 9.8
    3 6 5 -18.4 15.5
    -3 6 -5 6 15.3
    -3 6 -5 -12.4 15.7
    4 -6 5 -17.4 17.8
    4 -6 5 -3 14.4
    -4 -6 -5 23.2 10.5
    -4 -6 -5 30 19.4
    -4 -6 -5 -1.5 17.9
    4 -6 5 -7.9 20.8
    4 6 5 0.9 16.7
    -4 6 -5 20.2 15.2
    -4 6 -5 18.4 24.1
    -4 6 -5 -18.3 16.1
    5 -6 5 760.32 123.49
    5 -6 5 800.42 120.69
    -5 -6 -5 752.62 125.19
    5 -6 5 639.24 121.09
    -5 -6 -5 607.74 119.69
    -5 6 -5 757.52 123.29
    5 6 5 745.73 123.19
    -6 -6 -5 -29.4 23.9
    6 -6 5 -11.2 23.4
    -6 -6 -5 8.4 27
    6 -6 5 -3.1 23.8
    6 -6 5 0.9 25.3
    -6 6 -5 20 23.7
    6 6 5 14.7 24.9
    -7 -6 -5 16.2 30.7
    7 -6 5 12.6 29.1
    -7 -6 -5 33.6 29.8
    7 -6 5 50.49 34.4
    7 -6 5 -21.2 27.6
    7 6 5 56.39 35.8
    -7 6 -5 91.69 32.3
    8 -6 5 -24 30.4
    8 -6 5 -1.4 35.4
    -8 -6 -5 -15.3 33.2
    8 6 5 -30.6 32.2
    -8 6 -5 11.4 29.5
    -9 -6 -5 27.6 43
    9 -6 5 41.7 44.5
    9 -6 5 7.1 38.1
    -9 6 -5 64.69 40.4
    9 6 5 20.2 41.7
    8 -7 -5 16.7 39.9
    -8 -7 5 -15.8 36
    8 7 -5 -7.8 37.1
    -7 -7 5 27.8 35.6
    7 -7 -5 -40.2 30
    -7 -7 5 20.3 30.7
    7 7 -5 38 36.1
    6 -7 -5 -16.4 32.7
    -6 -7 5 1.6 25.2
    -6 -7 5 10.5 30.1
    6 7 -5 3.1 23.7
    -6 7 5 -8.8 21.7
    5 -7 -5 105.99 44.9
    -5 -7 5 181.48 45.8
    -5 7 5 195.58 42.2
    5 7 -5 244.08 47.1
    4 -7 -5 63.89 33.9
    -4 -7 5 46.7 29.4
    4 -7 -5 105.89 29.1
    -4 -7 5 169.68 33.1
    4 7 -5 151.88 42.4
    4 7 -5 209.48 38.5
    -4 7 5 110.69 28.3
    3 -7 -5 154.18 29.4
    -3 -7 5 171.98 37.7
    3 -7 -5 214.58 46.4
    3 -7 -5 144.99 32.4
    -3 -7 5 169.88 31.7
    -3 7 5 169.18 33.6
    3 7 -5 128.39 36.9
    3 7 -5 108.69 35
    -3 7 5 166.88 32.7
    2 -7 -5 161.08 27.4
    2 -7 -5 135.09 26.5
    2 -7 -5 110.29 33
    -2 -7 5 125.89 22.8
    -2 -7 5 74.99 28
    2 7 -5 68.09 27.9
    2 7 -5 94.89 29.3
    -2 7 5 111.89 25.8
    -2 7 5 149.19 26.7
    1 -7 -5 -5.2 10.7
    -1 -7 5 8.2 15.8
    1 -7 -5 -12.4 12.3
    1 -7 -5 20.6 19
    -1 -7 5 15 16.1
    1 7 -5 -9.5 14.6
    -1 7 5 -0.4 11.4
    1 7 -5 -4.6 15.3
    -1 7 5 26.2 12.2
    0 -7 -5 45.5 15.7
    0 -7 5 58.99 22.7
    0 -7 -5 41.4 18.6
    0 -7 5 26.6 18.6
    0 7 -5 71.79 21.3
    0 7 5 41.1 15.2
    0 7 -5 55.99 21.2
    0 7 5 63.99 16
    1 -7 5 -11.6 20.2
    -1 -7 -5 6.5 11.7
    -1 -7 -5 8.8 16.9
    1 -7 5 24.7 15.2
    -1 7 -5 1.4 14
    1 7 5 10.6 12.2
    -1 7 -5 19.6 17
    2 -7 5 38.4 23.3
    -2 -7 -5 45.2 17.7
    -2 -7 -5 71.49 24.4
    2 -7 5 22.5 16.8
    2 -7 5 84.69 14.8
    2 7 5 53.69 18.1
    -2 7 -5 40.1 19
    -2 7 -5 38.8 20.7
    3 -7 5 -5 12.6
    -3 -7 -5 -7.3 19.6
    3 -7 5 -29.1 17.8
    -3 -7 -5 36.6 16.9
    3 -7 5 8.5 16.6
    3 7 5 -4.4 15
    -3 7 -5 -2.1 16.5
    -3 7 -5 33.3 18.1
    4 -7 5 10.8 17.3
    4 -7 5 10.8 23
    -4 -7 -5 41.5 25.1
    -4 -7 -5 36.7 21.8
    4 -7 5 10.1 19.3
    4 7 5 -12.7 18.1
    -4 7 -5 8.8 19.5
    5 -7 5 153.78 46.4
    5 -7 5 250.37 47.2
    5 -7 5 302.57 55.29
    -5 -7 -5 195.48 51.89
    -5 -7 -5 241.78 49.99
    -5 7 -5 212.38 47.7
    5 7 5 260.57 49.6
    6 -7 5 34.3 31.2
    6 -7 5 48.8 28.3
    -6 -7 -5 16.8 31.5
    -6 7 -5 36.1 26.9
    6 7 5 22 27.7
    -7 -7 -5 24.4 34.5
    7 -7 5 1.6 31.6
    7 -7 5 10 32.7
    -7 7 -5 4.4 26.7
    7 7 5 -24.7 26.9
    -8 -7 -5 97.99 45
    8 -7 5 -17.6 39.2
    8 -7 5 -6.8 37.5
    -8 7 -5 71.29 35
    8 7 5 6.8 34.1
    -8 -8 5 31.5 43.7
    8 -8 -5 -5.6 48.3
    8 8 -5 -29.1 37.8
    -7 -8 5 100.89 41.9
    7 -8 -5 112.59 52.99
    7 8 -5 110.39 43.3
    -6 -8 5 49.9 31.8
    6 -8 -5 55.29 36.8
    6 8 -5 3.4 30.2
    5 -8 -5 57.69 35.4
    -5 -8 5 51.59 35.7
    -5 8 5 63.49 24.6
    5 8 -5 43.5 28.7
    4 -8 -5 -12.6 29.3
    -4 -8 5 -9 23.3
    4 8 -5 -14.5 21
    -4 8 5 -8 15.8
    3 -8 -5 82.99 23.1
    -3 -8 5 80.19 29
    3 -8 -5 195.78 43.6
    -3 8 5 81.79 23.3
    3 8 -5 118.09 29
    2 -8 -5 -2.6 15.1
    2 -8 -5 9.1 22
    2 -8 -5 -1.9 15
    -2 -8 5 -16.6 15.5
    2 8 -5 6.4 17.7
    -2 8 5 -7.8 8.9
    -2 8 5 0.4 13
    -1 -8 5 -10.7 19.9
    1 -8 -5 -4.7 18.1
    -1 -8 5 -23.1 14.5
    1 -8 -5 -4.5 15.4
    1 -8 -5 8.1 11.5
    -1 8 5 11 10
    1 8 -5 7.8 16.4
    1 8 -5 -27.1 15.6
    -1 8 5 -3.5 11.4
    0 -8 5 115.39 30.7
    0 -8 -5 159.08 28.4
    0 -8 5 189.38 39.8
    0 -8 -5 199.88 36
    0 8 -5 184.38 35.2
    0 8 -5 120.29 32.2
    0 8 5 105.79 27.2
    1 -8 5 17.2 15.8
    -1 -8 -5 1.8 10.9
    -1 -8 -5 26.2 19.7
    1 -8 5 -46.3 20.5
    -1 8 -5 3.3 16.4
    -1 8 -5 -0.8 15.5
    1 8 5 6.6 11.7
    2 -8 5 3.9 23.6
    2 -8 5 4.1 15.6
    -2 -8 -5 19.4 21
    -2 -8 -5 8.5 13
    2 -8 5 -1.1 10.4
    -2 8 -5 18.7 15.2
    2 8 5 -14.6 11.4
    3 -8 5 1.6 18.5
    -3 -8 -5 59.09 26.6
    3 -8 5 31.3 15.9
    3 -8 5 29.3 27.3
    3 8 5 45.6 19.4
    -3 8 -5 26.1 18.2
    4 -8 5 36.6 20.4
    -4 -8 -5 26 25.9
    4 -8 5 -1.7 26.4
    4 8 5 7.5 19.1
    -4 8 -5 25.8 18.4
    5 -8 5 96.69 36.9
    -5 -8 -5 32.3 30.5
    5 -8 5 4.4 24.4
    -5 8 -5 58.89 25.8
    5 8 5 77.39 27.8
    -6 -8 -5 32.8 34
    6 -8 5 -28.1 28.1
    6 -8 5 41.7 33.5
    -6 8 -5 -19.1 22.8
    6 8 5 30.7 27.6
    -7 -8 -5 180.58 51.19
    7 -8 5 180.38 51.79
    -7 8 -5 166.48 44.9
    7 8 5 116.19 43.1
    8 -8 5 19.2 38.8
    -8 -8 -5 -17.3 39.6
    -8 8 -5 -6 28.2
    8 8 5 25.2 35.5
    7 -9 -5 85.59 52.69
    -7 -9 5 40.9 41.1
    7 9 -5 47.4 38.5
    -6 -9 5 210.18 55.99
    6 -9 -5 269.17 62.19
    6 9 -5 169.78 52.49
    -5 -9 5 6.4 27.4
    5 -9 -5 29.2 37.7
    5 9 -5 7.3 26.7
    4 -9 -5 18.1 31.4
    4 9 -5 28.2 24.2
    -4 9 5 51.49 19.8
    3 -9 -5 -2.5 17.5
    3 -9 -5 -16.3 29.5
    3 9 -5 0.9 18.8
    -3 9 5 -20.2 13.1
    2 -9 -5 245.38 50.19
    2 -9 -5 350.56 63.69
    2 9 -5 213.78 51.29
    -2 9 5 296.77 47
    1 -9 -5 -0.6 19.5
    -1 -9 5 29.6 26
    1 -9 -5 -17.3 23
    -1 9 5 15.1 11.7
    1 9 -5 20 17.9
    0 -9 5 174.08 41.7
    0 -9 -5 92.09 32.9
    0 9 5 141.99 26.7
    0 9 -5 146.29 33
    -1 -9 -5 77.19 26.6
    1 -9 5 -47.2 22.1
    1 9 5 60.49 16
    -1 9 -5 37.4 20.3
    -2 -9 -5 59.69 26.9
    2 -9 5 2.2 24.4
    2 9 5 26.6 14.7
    -2 9 -5 30.2 18.1
    -3 -9 -5 27.5 28.6
    3 -9 5 6.2 29.1
    -3 9 -5 17.9 17.9
    3 9 5 -7 14.8
    -4 -9 -5 49 30.1
    4 -9 5 -13.6 26
    4 9 5 -14.7 18.3
    -4 9 -5 10 19.1
    -5 -9 -5 -18.7 27
    5 -9 5 15.8 30.9
    5 9 5 14.7 23.6
    -5 9 -5 22.5 21.5
    -6 -9 -5 34 35.8
    6 -9 5 43.7 37
    -6 9 -5 12.3 24.8
    6 9 5 44.5 29.8
    -7 -9 -5 81.19 42.5
    7 -9 5 1.8 36.3
    7 9 5 4.5 31.5
    -7 9 -5 2.6 28.7
    -6 -10 5 -44.8 33.3
    6 -10 -5 36.1 47.6
    6 10 -5 -12.8 31
    -5 -10 5 35 36.9
    5 -10 -5 3.9 39.5
    5 10 -5 45.1 29.4
    4 -10 -5 -41.9 35.7
    4 10 -5 20.2 24.4
    3 -10 -5 -2.5 31
    3 10 -5 6.1 22.1
    2 -10 -5 6.9 28.3
    2 -10 -5 -4.1 21.6
    2 10 -5 31 21.6
    1 -10 -5 18.4 24
    1 -10 -5 49 30.9
    -1 -10 5 -27.6 24.4
    1 10 -5 7.8 17.9
    0 -10 -5 -14.4 22.1
    0 -10 5 -8.3 26.1
    0 10 -5 4 17
    0 10 5 -7.4 7.6
    -1 -10 -5 33.3 26.2
    1 -10 5 -8.8 25.8
    -1 10 -5 4 16.6
    1 10 5 -7.6 10.2
    -2 -10 -5 4.2 25.2
    2 -10 5 -7.8 28.9
    -2 10 -5 18.7 17.4
    2 10 5 -12.7 12.4
    -3 -10 -5 50.49 32.8
    3 -10 5 38 31.3
    3 10 5 4.4 16
    -3 10 -5 31.3 19
    -4 -10 -5 -5 34
    4 -10 5 -10.4 31.8
    4 10 5 19.6 19.8
    -4 10 -5 -19.2 16.4
    5 -10 5 5.6 36.2
    -5 -10 -5 -20.7 35.1
    5 10 5 -10.9 23
    -5 10 -5 -11.4 21.1
    -6 -10 -5 -71.19 37.1
    6 -10 5 32.3 41.8
    6 10 5 69.09 31.4
    -6 10 -5 40.2 26.7
    -5 -11 5 -19.1 35.9
    5 -11 -5 -79.19 41.6
    5 11 -5 9.5 29.2
    4 -11 -5 46.4 40.4
    4 11 -5 37.8 28.2
    3 -11 -5 1.7 34.1
    3 11 -5 4 23.5
    2 -11 -5 47.5 35.5
    2 11 -5 13.1 21.8
    1 -11 -5 4.7 30
    1 -11 -5 3 25.5
    -1 -11 5 15.2 32.7
    1 11 -5 19.9 19
    0 -11 -5 41.2 33.6
    0 -11 5 81.59 40.8
    0 -11 -5 142.39 43.7
    0 11 -5 146.69 29.9
    1 -11 5 -6.8 32.4
    -1 -11 -5 50.79 31.7
    -1 11 -5 7.6 17.9
    2 -11 5 54.99 34.1
    -2 -11 -5 35.7 33.1
    -2 11 -5 39 21.9
    -3 -11 -5 -32.6 30.9
    3 -11 5 9.3 36.3
    3 11 5 22.6 15.7
    -3 11 -5 13.9 19.6
    -4 -11 -5 23.4 38.2
    4 -11 5 17.7 37.2
    -4 11 -5 40.9 22.3
    4 11 5 40.6 21.3
    -5 -11 -5 58.49 42.9
    5 -11 5 29.1 41.9
    5 11 5 -11.6 23.1
    -5 11 -5 13.5 23.7
    4 -12 -5 -11 43.8
    3 -12 -5 18 44.7
    3 12 -5 36.1 26.6
    2 -12 -5 -36.1 32.7
    2 12 -5 -15 21.1
    1 -12 -5 -26.5 34.2
    -1 -12 5 0.3 34.9
    1 -12 -5 20 31.9
    1 12 -5 3.4 19.5
    0 -12 5 42 37
    0 -12 -5 -13.5 27.4
    0 -12 -5 -46.4 27.1
    0 12 -5 0.2 19.3
    -1 -12 -5 -28.8 30.9
    1 -12 5 -54.69 30.2
    -1 12 -5 -1.2 18.9
    -2 -12 -5 28.4 35.8
    2 -12 5 65.39 35.7
    -2 12 -5 4.7 19.5
    -3 -12 -5 61.59 37.4
    3 -12 5 -20.1 37.6
    -3 12 -5 6.6 21
    4 -12 5 40.9 49
    -1 -13 5 -0.3 43.5
    0 -13 -5 58.69 42.9
    0 -13 5 -9.5 43.4
    0 -13 -5 -26.8 36.5
    -9 0 6 12.1 38.6
    9 0 -6 15.9 46.3
    9 0 -6 -2 34.5
    -8 0 6 38.9 35.9
    8 0 -6 90.99 41.1
    8 0 -6 66.49 37.5
    -7 0 6 -43.3 22.8
    7 0 -6 -2.6 28.2
    7 0 -6 14.1 27.3
    -6 0 6 79.09 18.6
    6 0 -6 73.79 27.9
    6 0 -6 36.4 30
    -6 0 6 57.49 31.5
    5 0 -6 -4.6 17.6
    -5 0 6 56.39 25.6
    5 0 -6 17.3 23.1
    4 0 -6 245.58 56.39
    -4 0 6 347.77 59.29
    4 0 -6 292.77 55.09
    -3 0 6 -6.7 14.8
    3 0 -6 -24.8 15.4
    -3 0 6 0.6 10.1
    -3 0 6 -6.1 13.8
    3 0 -6 -9.7 12.9
    -2 0 6 2291.67 347.87
    -2 0 6 2358.86 345.17
    2 0 -6 2326.47 346.27
    -2 0 6 1986.7 347.57
    2 0 -6 2150.78 348.27
    -1 0 6 12.2 16.7
    1 0 -6 -10 9.9
    -1 0 6 -14.8 10.6
    -1 0 6 15.6 15
    1 0 -6 26.2 16.3
    0 0 -6 295.07 49.5
    0 0 -6 215.38 45.7
    0 0 6 242.08 46.3
    0 0 6 236.18 46.3
    0 0 6 227.88 44.1
    -1 0 -6 -3.5 12.6
    -1 0 -6 2.7 11.8
    1 0 6 24.2 18.5
    1 0 6 3.6 13.8
    -1 0 -6 31.9 17.1
    1 0 6 1.4 16.5
    -2 0 -6 88.59 22.6
    -2 0 -6 132.59 22.9
    2 0 6 3.2 19.4
    -2 0 -6 51.79 21.3
    2 0 6 80.39 26.1
    -3 0 -6 -7.9 11.2
    -3 0 -6 19.4 18.1
    3 0 6 -10.5 18
    -3 0 -6 8.7 16.4
    -3 0 -6 6.6 13.7
    4 0 6 -9.3 18.9
    -4 0 -6 -9.5 15.2
    -4 0 -6 -1.5 18.1
    -4 0 -6 21.9 14.5
    5 0 6 13.3 23
    -5 0 -6 -10.3 18.5
    -5 0 -6 3.5 21.8
    -6 0 -6 274.87 55.09
    6 0 6 195.78 52.99
    -6 0 -6 243.58 50.49
    -7 0 -6 4.8 26.2
    7 0 6 -19.2 30.1
    -7 0 -6 3.4 25.9
    7 0 6 2 17.8
    8 0 6 -81.09 30.9
    -8 0 -6 29 35.2
    -8 0 -6 -7.7 30.1
    8 0 6 22.8 24.4
    9 0 6 58.09 46.6
    -9 0 -6 -10.5 43.3
    -9 0 -6 -5.3 31.3
    9 -1 -6 104.39 45.4
    9 -1 -6 63.19 50.19
    -9 -1 6 8.8 40.6
    9 1 -6 182.08 54.79
    9 1 -6 59.89 40.7
    -9 1 6 47.3 42.5
    8 -1 -6 -9.7 33.2
    8 -1 -6 14.5 30.2
    -8 -1 6 38 37.3
    8 1 -6 14.4 29.2
    8 1 -6 11.5 37.4
    -8 1 6 21.3 31.9
    -7 -1 6 197.68 32
    -7 -1 6 144.09 43.8
    7 -1 -6 112.19 39.6
    7 -1 -6 127.09 42.1
    7 1 -6 44.6 34.1
    7 1 -6 185.28 47
    -7 1 6 79.49 35.1
    6 -1 -6 -14.5 20
    6 -1 -6 -14.6 22.1
    -6 -1 6 33 25.9
    -6 -1 6 35 16.2
    6 1 -6 7.3 20.2
    -6 1 6 0.8 7.8
    6 1 -6 -14.8 24.1
    -6 1 6 48.6 26.9
    5 -1 -6 139.19 33.9
    -5 -1 6 70.69 31.6
    5 -1 -6 92.79 33.1
    -5 1 6 87.99 33.4
    -5 1 6 138.19 21.5
    5 1 -6 137.29 31.7
    -5 1 6 109.69 21
    5 1 -6 57.19 30.6
    4 -1 -6 -11.2 16.8
    -4 -1 6 7.8 18.1
    4 -1 -6 19 19.1
    4 1 -6 8 18.9
    -4 1 6 -4.3 8.1
    -4 1 6 -8.7 16.6
    4 1 -6 21.1 15
    3 -1 -6 74.89 24.2
    3 -1 -6 85.19 27.3
    -3 -1 6 81.59 22.8
    -3 -1 6 44.5 23.8
    3 1 -6 90.29 22.4
    -3 1 6 64.09 24.4
    3 1 -6 64.49 25.3
    -3 1 6 135.49 19.8
    -3 1 6 95.39 26.6
    2 -1 -6 2.1 17.3
    -2 -1 6 14.9 13.1
    -2 -1 6 2.8 16.5
    2 -1 -6 -2.8 13.5
    2 1 -6 5.1 10.6
    2 1 -6 -16.9 17.3
    -2 1 6 -1.4 15.6
    -2 1 6 10.6 17.2
    -2 1 6 -1.4 9.2
    1 -1 -6 77.79 22.9
    1 -1 -6 57.79 20.9
    -1 -1 6 43.3 19.1
    -1 -1 6 69.79 24.7
    -1 -1 6 63.29 23.9
    1 1 -6 93.99 19.9
    -1 1 6 89.19 25.3
    -1 1 6 165.88 27.4
    1 1 -6 99.09 25.7
    -1 1 6 95.99 20
    1 1 -6 98.69 26.1
    0 -1 6 39.9 16.3
    0 -1 6 55.29 19.9
    0 -1 6 27.4 19
    0 -1 -6 67.79 17.4
    0 -1 -6 21.2 17.1
    0 1 -6 31.1 19
    0 1 6 52.39 15.6
    0 1 6 52.09 20
    0 1 -6 82.29 22.3
    0 1 6 57.09 20.6
    1 -1 6 -20 29.2
    1 -1 6 -0.6 14.6
    -1 -1 -6 2.7 14.1
    -1 -1 -6 3 12.4
    -1 1 -6 -6.7 15.3
    1 1 6 2.4 14.4
    1 1 6 -1.2 11.8
    -1 1 -6 -8.8 13.4
    1 1 6 16.8 16.9
    -2 -1 -6 46.2 19.5
    -2 -1 -6 53.09 18
    -2 -1 -6 70.39 21.4
    2 -1 6 62.09 22.4
    2 1 6 69.79 23.4
    -2 1 -6 41.6 18.3
    -2 1 -6 21.7 14.2
    -2 1 -6 37.2 19.7
    2 1 6 57.49 21
    -3 -1 -6 340.57 62.39
    -3 -1 -6 411.96 58.89
    -3 -1 -6 232.68 58.19
    3 -1 6 442.66 65.69
    3 1 6 378.76 64.99
    -3 1 -6 331.07 57.99
    -3 1 -6 248.38 58.79
    -3 1 -6 373.16 63.19
    -4 -1 -6 41.5 14.7
    -4 -1 -6 22.2 17.5
    4 -1 6 16.7 22.4
    -4 -1 -6 4.8 19.9
    4 1 6 29.5 21
    -4 1 -6 -3.9 16.2
    -4 1 -6 34 22.9
    5 -1 6 216.68 37.1
    5 -1 6 150.58 40.7
    -5 -1 -6 129.09 32.7
    -5 -1 -6 126.99 42.1
    -5 -1 -6 183.78 41.5
    -5 1 -6 219.78 44.5
    5 1 6 194.98 42.6
    -5 1 -6 153.28 38.2
    -6 -1 -6 -30.2 21.5
    -6 -1 -6 36.7 26.9
    6 -1 6 21 17.9
    6 -1 6 22.8 29.1
    6 1 6 11.1 26.3
    -6 1 -6 9.9 21.1
    -6 1 -6 -14.9 23.7
    7 -1 6 81.59 28.5
    -7 -1 -6 57.59 35.7
    -7 -1 -6 85.19 36.7
    7 -1 6 192.78 46.8
    7 1 6 80.19 37.3
    -7 1 -6 108.39 33.7
    -7 1 -6 52.89 34.1
    8 -1 6 50.69 40
    8 -1 6 -24.5 22.7
    -8 -1 -6 14.1 35.5
    -8 -1 -6 9.3 32.2
    -8 1 -6 29.5 32
    8 1 6 67.99 37.2
    -8 1 -6 3.1 34.7
    -9 -1 -6 -14.1 41.1
    9 -1 6 31.8 46.7
    -9 -1 -6 1.3 35.3
    -9 1 -6 16.4 33.8
    9 1 6 50.39 45.2
    -9 1 -6 22.7 41.6
    9 -2 -6 -36.6 46.1
    -9 -2 6 -27.6 36.1
    9 -2 -6 -17.8 36.7
    9 2 -6 -4.5 33.7
    -9 2 6 6.5 38.9
    9 2 -6 14.3 44.1
    -8 -2 6 8.4 35.7
    8 -2 -6 -19.1 32.2
    8 -2 -6 -18.1 35.9
    8 2 -6 9.4 28.4
    -8 2 6 22.1 31.6
    8 2 -6 57.49 39
    7 -2 -6 -13.7 23.4
    7 -2 -6 -1 30.8
    -7 -2 6 -21.7 29
    -7 -2 6 19.6 21.6
    7 2 -6 57.49 28.5
    -7 2 6 12.4 27.4
    7 2 -6 9.2 30.8
    -6 -2 6 11.7 27.3
    -6 -2 6 88.39 22.7
    6 -2 -6 132.39 36.9
    6 -2 -6 70.49 34
    -6 2 6 56.69 29
    6 2 -6 59.39 26.5
    6 2 -6 45.6 29.3
    5 -2 -6 -0.2 22
    -5 -2 6 6.2 22.6
    5 -2 -6 11.9 22
    -5 2 6 40.9 22.4
    5 2 -6 27.9 25.9
    5 2 -6 32.5 18.8
    -4 -2 6 91.79 28.2
    4 -2 -6 133.09 33.2
    4 -2 -6 156.68 34.8
    -4 -2 6 97.39 31.6
    4 2 -6 158.68 34.5
    -4 2 6 86.49 30.6
    -4 2 6 98.39 31.3
    4 2 -6 75.29 26.5
    -4 2 6 130.19 20
    3 -2 -6 84.19 24.5
    -3 -2 6 110.89 20.9
    3 -2 -6 60.49 23.4
    -3 -2 6 9 20.9
    -3 2 6 102.99 26.1
    3 2 -6 54.09 17.5
    -3 2 6 60.39 13.9
    -3 2 6 51.29 21.4
    3 2 -6 56.39 24.1
    -2 -2 6 37 18.7
    2 -2 -6 26.8 20.3
    2 -2 -6 23.6 17.3
    2 2 -6 53.79 22.7
    2 2 -6 34.6 12.6
    -2 2 6 38.2 11.8
    -2 2 6 11.3 17.4
    2 2 -6 -12.1 18.5
    -2 2 6 62.49 21.1
    -1 -2 6 -2.6 15.4
    1 -2 -6 8.6 14.2
    -1 -2 6 0.3 13.9
    1 -2 -6 23.1 16
    1 -2 -6 0.4 9.7
    1 2 -6 -6.5 7.7
    1 2 -6 -3 17
    -1 2 6 16.2 16.3
    1 2 -6 -15.1 15.3
    -1 2 6 8 10.4
    -1 2 6 8.8 15
    0 -2 6 926.91 128.79
    0 -2 6 648.44 125.39
    0 -2 -6 895.11 127.79
    0 -2 -6 798.32 122.89
    0 2 6 738.63 125.89
    0 2 -6 765.52 126.89
    0 2 -6 785.82 120.19
    0 2 -6 886.51 128.79
    0 2 6 786.32 122.59
    0 2 6 583.04 124.59
    1 -2 6 0.1 16.9
    -1 -2 -6 55.19 17.3
    -1 -2 -6 46.3 17.5
    1 2 6 14.6 18.1
    -1 2 -6 79.79 21.6
    1 2 6 44.6 18.6
    -1 2 -6 41.9 21.1
    1 2 6 46 17.2
    2 -2 6 27 18.2
    -2 -2 -6 11 15.9
    -2 -2 -6 -8.8 14.9
    -2 2 -6 13.9 16.4
    -2 2 -6 -4.3 8.7
    2 2 6 12 16.4
    2 2 6 -12.9 17.3
    -2 2 -6 18.5 17.9
    -3 -2 -6 126.39 26.3
    3 -2 6 135.89 33.1
    3 -2 6 85.49 28
    -3 -2 -6 122.89 30.2
    -3 -2 -6 71.89 26.3
    -3 2 -6 154.88 26.4
    -3 2 -6 80.29 27.9
    -3 2 -6 159.48 30
    3 2 6 82.29 30.2
    4 -2 6 263.37 52.29
    -4 -2 -6 334.47 56.69
    -4 -2 -6 356.76 50.39
    -4 -2 -6 207.88 51.39
    4 -2 6 194.18 53.79
    -4 2 -6 396.56 60.09
    4 2 6 255.47 56.29
    -4 2 -6 220.28 52.79
    -4 2 -6 313.17 52.39
    5 -2 6 12 24.9
    5 -2 6 20.7 17.6
    -5 -2 -6 17.9 13.7
    -5 -2 -6 31.4 20.5
    -5 -2 -6 38.4 25.6
    5 2 6 47.3 27.2
    -5 2 -6 44.5 23
    -5 2 -6 65.39 27.5
    -6 -2 -6 -4.4 24
    6 -2 6 -43.6 20.9
    6 -2 6 20.3 19.9
    -6 -2 -6 -19.1 21.3
    6 2 6 -4.8 25.5
    -6 2 -6 -11.3 22.8
    -6 2 -6 27.8 25.5
    -7 -2 -6 46.7 33.2
    7 -2 6 80.39 27.7
    7 -2 6 32.7 34.4
    -7 -2 -6 33.8 29.3
    -7 2 -6 65.09 31.5
    7 2 6 64.79 37.7
    -7 2 -6 34 30.2
    8 -2 6 -23.3 34.9
    8 -2 6 -28.2 22.6
    -8 -2 -6 6.7 31.3
    -8 -2 -6 -21.4 34.1
    -8 2 -6 -10.2 27.2
    8 2 6 8.9 33.5
    -8 2 -6 -3.9 30.9
    -9 -2 -6 20.1 38.2
    -9 -2 -6 -67.69 36.9
    9 -2 6 -10.1 43.8
    -9 2 -6 -41.8 30.2
    9 2 6 -9.8 39.6
    -9 2 -6 29.9 39.8
    9 -3 -6 158.18 58.49
    9 -3 -6 207.88 59.39
    -9 -3 6 91.79 51.49
    -9 3 6 140.19 49.4
    9 3 -6 162.88 55.79
    9 3 -6 117.49 47.6
    -8 -3 6 35 37.9
    8 -3 -6 -12.3 34.6
    8 -3 -6 -38.3 33.9
    -8 -3 6 38.1 28.3
    -8 3 6 38.9 34.1
    8 3 -6 23.4 27
    8 3 -6 54.59 38.9
    7 -3 -6 14.7 30.1
    -7 -3 6 -13.2 26.6
    -7 -3 6 23.3 24.1
    7 -3 -6 55.29 33.3
    7 3 -6 -8 23
    -7 3 6 42.8 28.8
    7 3 -6 7.7 30.8
    -6 -3 6 -2.9 28.3
    -6 -3 6 17.4 19
    6 -3 -6 -36.5 23.5
    6 -3 -6 22.8 26
    -6 3 6 -41.1 20.7
    6 3 -6 -7 18.9
    6 3 -6 -19.7 27.1
    5 -3 -6 26.1 27.6
    -5 -3 6 84.39 30.6
    5 -3 -6 105.79 31
    5 3 -6 95.69 24.8
    5 3 -6 77.29 29.4
    -5 3 6 71.99 27.4
    4 -3 -6 26.2 22.2
    -4 -3 6 0 21.2
    -4 -3 6 45 18.7
    4 -3 -6 19.7 20.3
    -4 3 6 40.1 23.3
    4 3 -6 7.5 21.2
    -4 3 6 4.2 17.8
    4 3 -6 27.5 15.9
    -3 -3 6 4.2 13.1
    3 -3 -6 10.5 17.1
    3 -3 -6 41 19.9
    -3 -3 6 12.4 18.6
    -3 3 6 20.2 17.2
    3 3 -6 -13.6 16.2
    -3 3 6 26.7 8.3
    -3 3 6 2.6 18.2
    3 3 -6 11.7 11.3
    2 -3 -6 6.6 17.8
    -2 -3 6 5.9 17.8
    2 -3 -6 35.7 19.9
    2 -3 -6 63.79 13.8
    -2 3 6 60.39 21.2
    -2 3 6 32.1 11.6
    2 3 -6 18.1 20.5
    2 3 -6 10.8 19.5
    2 3 -6 61.29 13.2
    -2 3 6 40.9 17.9
    1 -3 -6 47.1 19.2
    1 -3 -6 61.99 21.3
    1 -3 -6 64.19 15.9
    -1 -3 6 22.4 18.6
    -1 3 6 37.9 19.1
    1 3 -6 20.6 19.9
    1 3 -6 45.5 20.8
    -1 3 6 47.8 14.7
    -1 3 6 87.59 22
    1 3 -6 43.4 10.8
    0 -3 -6 698.73 111.49
    0 -3 -6 754.72 113.39
    0 -3 6 650.43 113.19
    0 3 -6 655.93 105.79
    0 3 -6 709.03 114.39
    0 3 6 715.33 111.29
    0 3 6 882.11 115.49
    0 3 6 549.15 111.19
    0 3 -6 785.12 115.79
    -1 -3 -6 152.98 35.2
    -1 -3 -6 140.69 33.7
    1 -3 6 149.49 34.9
    -1 3 -6 183.98 39.2
    1 3 6 180.68 36.2
    1 3 6 247.68 39.6
    -1 3 -6 128.19 34.5
    1 3 6 159.38 34.7
    -1 3 -6 179.28 28.5
    -2 -3 -6 20.8 16.5
    2 -3 6 14.6 17.4
    -2 -3 -6 -14.8 14.2
    2 -3 6 -5.1 15.2
    -2 3 -6 -8.7 17.4
    -2 3 -6 11.6 8.8
    2 3 6 3.3 14.7
    -2 3 -6 5.7 15.2
    2 3 6 22.6 17.7
    -3 -3 -6 8.5 12.2
    -3 -3 -6 -11.3 16
    3 -3 6 9.4 15.1
    -3 -3 -6 -13.7 14.6
    3 -3 6 26.5 17.8
    -3 3 -6 -7.1 10.3
    -3 3 -6 -9.6 14.5
    3 3 6 -24.6 15.7
    -3 3 -6 -19.2 19.2
    -4 -3 -6 15.7 20.3
    4 -3 6 18.6 18.7
    -4 -3 -6 5.5 12.2
    4 -3 6 5.7 19.6
    -4 -3 -6 1.8 18.9
    4 3 6 48.2 22.9
    -4 3 -6 -18.1 16.5
    -4 3 -6 44.7 16.5
    5 -3 6 83.09 27.5
    -5 -3 -6 137.79 22.2
    -5 -3 -6 50.79 26.5
    5 -3 6 49.1 29.6
    -5 -3 -6 144.79 36
    -5 3 -6 72.89 29.4
    5 3 6 89.39 31.2
    6 -3 6 -3.4 20.1
    -6 -3 -6 -16.4 21
    6 -3 6 85.69 32.2
    -6 -3 -6 67.69 29
    6 3 6 63.99 30.5
    -6 3 -6 -1.3 23
    -6 3 -6 117.39 30.7
    -7 -3 -6 -18 27.3
    -7 -3 -6 5.3 28
    7 -3 6 -2.4 22.2
    7 -3 6 -21.2 30.4
    -7 3 -6 -7.9 26.2
    -7 3 -6 -20.8 25.9
    7 3 6 34.7 30.9
    -8 -3 -6 33.2 39
    8 -3 6 22.4 40.8
    8 -3 6 -0.9 26.9
    -8 -3 -6 -25.9 32.4
    -8 3 -6 22.4 32
    -8 3 -6 3.3 28.7
    8 3 6 41.9 34.4
    -9 -3 -6 -11.1 33.7
    9 -3 6 103.59 54.29
    9 -3 6 12 33.4
    -9 -3 -6 20.5 46.3
    9 3 6 87.29 43.4
    -9 3 -6 94.39 38.4
    -9 3 -6 73.59 42.1
    9 -4 -6 50.29 48.5
    -9 -4 6 5.1 47.2
    9 4 -6 -3.1 48.4
    -9 4 6 61.79 43.1
    9 4 -6 46.7 37.5
    8 -4 -6 12.4 38.6
    -8 -4 6 31.4 29.8
    -8 -4 6 21.6 40
    8 -4 -6 48 43.4
    -8 4 6 12.2 31.7
    8 4 -6 18.2 29.2
    8 4 -6 -30 35.4
    7 -4 -6 -40.6 31
    -7 -4 6 -27.4 29.7
    7 -4 -6 15.3 33.5
    -7 -4 6 30.5 24.4
    -7 4 6 -0.5 27.1
    7 4 -6 53.09 33.7
    7 4 -6 -7.7 24.7
    6 -4 -6 -1 27.3
    -6 -4 6 17 22.2
    -6 -4 6 7.4 27.7
    6 -4 -6 8.6 25.2
    6 4 -6 -31.1 24.3
    6 4 -6 46.9 22.3
    -6 4 6 -23.9 20.8
    -5 -4 6 34.7 25.4
    5 -4 -6 -2.7 22.1
    5 -4 -6 8.8 22.5
    -5 4 6 22.1 24.7
    -5 4 6 -10 20.7
    5 4 -6 15.7 23.4
    5 4 -6 -8.6 15.3
    -4 -4 6 119.39 41.9
    -4 -4 6 220.78 40.8
    4 -4 -6 209.98 44.4
    4 -4 -6 276.37 50.89
    4 4 -6 148.09 43.3
    4 4 -6 236.18 40.2
    -4 4 6 249.48 46.3
    -4 4 6 221.68 44.6
    -3 -4 6 76.49 30.1
    3 -4 -6 130.09 31.2
    3 -4 -6 72.79 29.5
    -3 -4 6 129.49 25.5
    3 4 -6 140.99 24.5
    -3 4 6 155.18 31.8
    3 4 -6 169.58 34.7
    -3 4 6 78.09 26.7
    2 -4 -6 817.92 117.09
    2 -4 -6 724.53 106.09
    -2 -4 6 622.74 112.09
    2 -4 -6 616.94 110.39
    2 4 -6 681.03 113.49
    -2 4 6 904.11 114.39
    2 4 -6 650.23 104.59
    2 4 -6 632.84 113.19
    -2 4 6 623.34 105.59
    -2 4 6 631.14 111.09
    1 -4 -6 9.1 17.4
    -1 -4 6 -10.7 15.2
    1 -4 -6 13.6 12.2
    1 -4 -6 -3.9 14
    1 4 -6 -3.2 17.6
    -1 4 6 26.5 12.1
    -1 4 6 14.6 16.4
    -1 4 6 22.9 14.9
    1 4 -6 16.2 16.7
    0 -4 -6 91.59 24.2
    0 -4 6 83.49 25.2
    0 -4 -6 105.49 23.3
    0 4 -6 91.69 26.3
    0 4 6 81.89 22.1
    0 4 -6 105.99 26.9
    0 4 6 97.79 24.4
    0 4 6 82.09 25.9
    -1 -4 -6 32.4 16.3
    1 -4 6 1.3 13.3
    -1 -4 -6 5.2 14.1
    -1 4 -6 -19.7 14.1
    1 4 6 -9.9 12.9
    -1 4 -6 29.6 19.5
    1 4 6 2.5 16.4
    -2 -4 -6 4.9 15.8
    -2 -4 -6 -6.7 13.3
    2 -4 6 -4.7 15.7
    2 -4 6 26.5 17.1
    -2 4 -6 9.5 7.8
    -2 4 -6 -11.7 14.4
    2 4 6 -2.5 16
    2 4 6 4.6 15.1
    -2 4 -6 -11.9 15.8
    -3 -4 -6 103.79 30.3
    -3 -4 -6 125.19 31.9
    3 -4 6 148.09 32.1
    3 -4 6 53.99 27.8
    -3 4 -6 136.49 25.7
    3 4 6 123.39 31.8
    -3 4 -6 165.38 33.8
    -3 4 -6 173.58 38.4
    -4 -4 -6 -9.3 18.6
    4 -4 6 -0.9 16
    4 -4 6 -15.2 18.4
    -4 -4 -6 25.8 20.1
    -4 -4 -6 -9.9 11
    -4 4 -6 25.6 14.9
    4 4 6 -11.5 19
    -4 4 -6 5.8 17.8
    5 -4 6 -9.5 18.4
    -5 -4 -6 5.6 10.6
    -5 -4 -6 4 22.5
    5 -4 6 33.1 25.8
    -5 -4 -6 -40.8 19.5
    5 4 6 -28.7 20.3
    -5 4 -6 -14.5 21.2
    6 -4 6 -29.4 23.9
    6 -4 6 24.7 23
    -6 -4 -6 19.9 27.1
    -6 -4 -6 12.3 23.8
    6 4 6 56.69 28.7
    -6 4 -6 23.9 24.6
    -7 -4 -6 24.4 27.6
    7 -4 6 85.59 36.4
    -7 -4 -6 61.19 33.8
    7 -4 6 70.59 29.5
    7 4 6 132.79 38.3
    -7 4 -6 47.2 31.7
    -8 -4 -6 14.5 35.9
    8 -4 6 50.59 32.4
    -8 -4 -6 32 35.1
    8 -4 6 -6.7 40.6
    8 4 6 69.59 40.7
    -8 4 -6 70.29 34.8
    9 -4 6 24.7 50.19
    9 -4 6 34.4 35
    -9 -4 -6 11.3 37.3
    -9 -4 -6 -8.1 42.1
    9 4 6 72.19 43.8
    -9 4 -6 -8.6 36.8
    9 -5 -6 -10.3 41.9
    -9 -5 6 -29.4 45.7
    9 5 -6 14.6 46.5
    9 5 -6 -12 35
    -8 -5 6 -3.2 31
    -8 -5 6 85.29 46.5
    8 -5 -6 22.1 38.5
    8 5 -6 19.9 29.7
    -8 5 6 4.7 31.6
    8 5 -6 9.5 39.8
    7 -5 -6 35.3 38.6
    -7 -5 6 26.8 33.2
    -7 -5 6 82.79 31.5
    7 5 -6 34.2 31.8
    7 5 -6 31.1 27.5
    -7 5 6 4 30
    6 -5 -6 6.2 26.8
    -6 -5 6 2.5 22.1
    6 -5 -6 11.9 31.4
    -6 -5 6 61.39 32.7
    6 5 -6 17.7 20.2
    6 5 -6 -0.4 26.8
    -6 5 6 12.9 25
    -5 -5 6 23.7 32.7
    5 -5 -6 167.28 38.2
    5 -5 -6 197.28 46.7
    5 5 -6 117.09 35.3
    5 5 -6 149.79 31
    -5 5 6 115.99 34.3
    4 -5 -6 554.04 106.49
    -4 -5 6 621.14 106.09
    4 -5 -6 638.94 103.69
    -4 -5 6 617.04 100.19
    -4 5 6 652.63 104.49
    -4 5 6 587.54 103.49
    4 5 -6 561.04 104.89
    4 5 -6 608.94 99.59
    3 -5 -6 -3.5 20.1
    3 -5 -6 -5.9 15.5
    -3 -5 6 4.4 12
    -3 -5 6 4.8 18.7
    3 -5 -6 12.4 8.3
    3 5 -6 -4.3 21.4
    3 5 -6 1.9 18
    -3 5 6 11.1 15.7
    -3 5 6 -5.9 16.2
    2 -5 -6 18.8 11.7
    -2 -5 6 1.4 17.8
    2 -5 -6 24.8 17.2
    2 -5 -6 31.9 20.5
    -2 5 6 16.1 16.1
    -2 5 6 32.4 17.1
    2 5 -6 14.2 20.7
    2 5 -6 41.6 21.9
    -2 5 6 46.7 13
    1 -5 -6 356.06 55.09
    1 -5 -6 341.67 63.69
    1 -5 -6 234.58 54.99
    -1 -5 6 330.17 58.89
    -1 5 6 256.27 55.79
    -1 5 6 366.66 55.49
    -1 5 6 406.96 59.09
    1 5 -6 299.47 59.69
    1 5 -6 312.37 59.79
    0 -5 -6 40 16.6
    0 -5 -6 31.9 16.6
    0 -5 6 81.99 22.7
    0 5 6 54.09 17.3
    0 5 -6 22.1 19.5
    0 5 6 44 19.2
    0 5 -6 38.1 20.8
    0 5 6 41.5 18.8
    1 -5 6 1.2 15.3
    1 -5 6 2.7 17.3
    -1 -5 -6 7.8 14.7
    -1 -5 -6 9.4 13.9
    1 5 6 15 16.8
    -1 5 -6 40.7 20.6
    1 5 6 -13.4 12
    -1 5 -6 -8 14
    2 -5 6 40.6 19.8
    2 -5 6 23.9 21.9
    -2 -5 -6 18.3 17.4
    -2 -5 -6 31.3 17
    -2 5 -6 45.8 23.6
    -2 5 -6 37.3 9.6
    2 5 6 22.1 17.2
    -2 5 -6 20.9 17.4
    3 -5 6 76.79 27.1
    -3 -5 -6 87.19 27
    3 -5 6 74.69 26
    -3 -5 -6 108.69 29
    -3 5 -6 140.69 23.3
    -3 5 -6 112.49 33
    -3 5 -6 113.79 28.7
    3 5 6 93.49 28.9
    -4 -5 -6 63.99 26.6
    4 -5 6 16.2 25.6
    -4 -5 -6 77.09 27.2
    -4 -5 -6 103.29 20.1
    4 -5 6 44 27.1
    -4 5 -6 68.09 32.7
    -4 5 -6 66.79 21.3
    4 5 6 90.69 29.1
    -4 5 -6 88.59 29.5
    -5 -5 -6 173.48 37.1
    5 -5 6 100.79 30.8
    -5 -5 -6 56.59 29.2
    5 -5 6 58.89 30
    -5 5 -6 46.8 27.7
    5 5 6 166.48 34.6
    -6 -5 -6 103.79 33.2
    6 -5 6 62.39 30.8
    6 -5 6 30.7 29.8
    6 -5 6 109.39 32.6
    -6 -5 -6 60.99 31.4
    -6 5 -6 56.09 28.9
    6 5 6 92.29 34.6
    7 -5 6 141.29 45
    7 -5 6 160.58 41.6
    7 -5 6 124.59 41.4
    -7 -5 -6 80.59 39.6
    -7 -5 -6 137.09 44.3
    -7 5 -6 142.69 42.7
    7 5 6 81.59 39.9
    -8 -5 -6 -24.3 33.7
    8 -5 6 -6.8 36.7
    8 -5 6 36 37.5
    8 -5 6 33.9 34.6
    -8 -5 -6 43.6 40.1
    8 5 6 44.5 39.1
    -8 5 -6 60.59 35.2
    -9 -5 -6 -5.3 40
    9 -5 6 -0.4 36.9
    -9 5 -6 -43.4 37.6
    -8 -6 6 -13.4 42
    8 -6 -6 7.6 38.3
    -8 -6 6 26.6 35.3
    -8 6 6 38.8 35.3
    8 6 -6 46.8 40.6
    7 -6 -6 -7.1 32.9
    -7 -6 6 51.69 33
    -7 -6 6 52.09 40.7
    -7 6 6 9 28.8
    7 6 -6 34 35.7
    6 -6 -6 66.59 40.4
    -6 -6 6 73.39 29.6
    -6 -6 6 53.89 35.6
    -6 6 6 22.6 27.1
    6 6 -6 20.7 30
    5 -6 -6 26.5 30.3
    5 -6 -6 -14.6 22.6
    -5 -6 6 -5.2 25.8
    -5 6 6 -12.2 20.6
    5 6 -6 -2 22.3
    4 -6 -6 246.88 62.69
    -4 -6 6 272.97 59.39
    4 -6 -6 305.57 57.29
    -4 -6 6 340.57 63.79
    4 6 -6 326.67 61.39
    -4 6 6 282.07 56.29
    3 -6 -6 31.2 28.4
    3 -6 -6 72.39 15.6
    -3 -6 6 77.69 18.3
    -3 -6 6 51.49 27.4
    3 -6 -6 47.7 21.5
    -3 6 6 48.9 21.9
    3 6 -6 49.99 28.5
    -3 6 6 70.79 22.3
    3 6 -6 52.59 25.5
    2 -6 -6 539.95 84.09
    2 -6 -6 551.54 93.89
    2 -6 -6 602.74 88.19
    -2 -6 6 436.66 88.79
    2 6 -6 486.45 88.79
    -2 6 6 657.93 89.09
    -2 6 6 351.06 84.69
    2 6 -6 595.34 91.89
    -1 -6 6 5.8 17.7
    1 -6 -6 15.5 14.2
    1 -6 -6 31.3 21.4
    1 -6 -6 57.09 18.7
    -1 6 6 39.8 15.2
    -1 6 6 25.7 16.7
    1 6 -6 1.4 18.6
    -1 6 6 56.19 18
    1 6 -6 57.09 23.3
    0 -6 -6 36.5 17.4
    0 -6 6 56.49 21.6
    0 -6 6 44.5 21
    0 -6 -6 42.4 18.4
    0 6 6 38.9 17.9
    0 6 -6 38.8 23.6
    0 6 6 40.6 19.4
    0 6 -6 43.4 21
    -1 -6 -6 -23.6 12.8
    1 -6 6 -0.8 18.7
    -1 -6 -6 4.3 16.1
    1 -6 6 20.1 18
    1 6 6 3.3 13.4
    1 6 6 8.2 14.3
    -1 6 -6 -27.8 17.8
    -1 6 -6 7.2 15.7
    2 -6 6 173.78 43.7
    2 -6 6 205.78 42.1
    -2 -6 -6 270.97 46.3
    -2 -6 -6 237.28 42
    -2 6 -6 184.48 43.7
    -2 6 -6 246.18 44.9
    2 6 6 165.48 40.4
    3 -6 6 16.7 17.8
    -3 -6 -6 15.6 18.1
    3 -6 6 -12 20.4
    -3 -6 -6 13.9 21.3
    -3 6 -6 -1.7 16.4
    3 6 6 32.5 20
    -3 6 -6 37.4 22.9
    -3 6 -6 -1 10.4
    -4 -6 -6 15.7 25.9
    4 -6 6 -4.5 21.8
    -4 -6 -6 5.3 22
    4 -6 6 18.2 25
    -4 6 -6 24.9 26.7
    4 6 6 49.99 25.1
    -4 6 -6 24.2 21
    -5 -6 -6 -8.5 22.9
    5 -6 6 25.2 26.3
    5 -6 6 3 21.5
    -5 -6 -6 4.3 21.8
    5 -6 6 18.3 24.8
    -5 6 -6 -12.4 19.9
    5 6 6 -14.7 21.9
    -6 -6 -6 110.89 36
    6 -6 6 121.39 39.6
    6 -6 6 60.69 33.9
    -6 -6 -6 58.19 37.4
    6 -6 6 115.69 35.4
    6 6 6 56.59 32.9
    -6 6 -6 100.39 35.4
    7 -6 6 4.2 31.4
    -7 -6 -6 -42.4 30
    7 -6 6 51.09 44
    7 -6 6 -50.89 27.8
    -7 6 -6 27.5 28.9
    7 6 6 -13.5 27.6
    -8 -6 -6 -8.2 34.5
    8 -6 6 31.7 37.8
    8 -6 6 -40.6 32
    -8 6 -6 -18.3 29.2
    8 6 6 -32.2 30.8
    -8 -7 6 -0.6 36.5
    8 -7 -6 -27 41.9
    8 7 -6 -32.2 39.1
    7 -7 -6 40.6 42.8
    -7 -7 6 95.59 52.19
    -7 -7 6 108.59 40.1
    -7 7 6 41.5 32
    7 7 -6 27.1 37.3
    6 -7 -6 5.8 36.2
    -6 -7 6 91.29 37.1
    -6 -7 6 54.29 32
    6 7 -6 -5.3 27.4
    -6 7 6 -14.9 24.8
    -5 -7 6 -19.2 27.3
    5 -7 -6 -24.7 29.6
    -5 7 6 9.9 21.1
    5 7 -6 43 30.5
    4 -7 -6 426.46 87.79
    -4 -7 6 494.15 84.39
    -4 7 6 424.16 80.49
    4 7 -6 472.15 84.39
    3 -7 -6 -10.2 11.5
    -3 -7 6 7.2 20.8
    3 -7 -6 28.3 27
    3 -7 -6 13 17.9
    3 7 -6 -38.2 32.7
    3 7 -6 13.4 21.3
    -3 7 6 2.9 16.8
    2 -7 -6 -13.8 15
    2 -7 -6 -12 13.2
    -2 -7 6 12.8 18.6
    2 -7 -6 1.7 23.7
    -2 7 6 -4.1 16.9
    2 7 -6 3.1 20.1
    -2 7 6 23.3 15.7
    2 7 -6 20.7 22.8
    -1 -7 6 38.7 21.1
    1 -7 -6 61.79 28.8
    1 -7 -6 70.29 21.4
    1 -7 -6 66.89 20.9
    1 7 -6 29.1 24.4
    -1 7 6 42.8 18.4
    -1 7 6 56.99 18.6
    1 7 -6 102.09 27.4
    0 -7 6 140.79 41.1
    0 -7 -6 197.78 42.2
    0 -7 -6 253.97 41.5
    0 -7 6 196.28 45.5
    0 7 -6 249.97 46.4
    0 7 -6 243.88 44.9
    0 7 6 203.68 40.2
    0 7 6 195.78 39.6
    -1 -7 -6 42.5 21
    1 -7 6 -25.1 21.4
    1 -7 6 16.8 17.8
    -1 -7 -6 35 16.5
    -1 7 -6 -17.4 14.4
    1 7 6 14 14.3
    -1 7 -6 14 20.1
    2 -7 6 6.3 15.8
    -2 -7 -6 -3.2 14.6
    -2 -7 -6 34.9 23.4
    2 -7 6 39.2 24.9
    -2 7 -6 18.5 22.5
    2 7 6 21.6 16.5
    -2 7 -6 -7 17.7
    -3 -7 -6 15 18.4
    -3 -7 -6 11.6 22.5
    3 -7 6 39.2 21.8
    3 -7 6 -61.49 20.5
    -3 7 -6 1.5 17.9
    3 7 6 0.4 17.2
    4 -7 6 97.59 23.6
    -4 -7 -6 40.9 24.4
    4 -7 6 10.5 24.7
    4 -7 6 56.59 25.1
    -4 -7 -6 39.6 25.4
    -4 7 -6 52.59 23.6
    4 7 6 47.8 24.8
    -5 -7 -6 62.69 33.6
    5 -7 6 90.89 29.8
    5 -7 6 57.49 28.3
    5 -7 6 81.19 33.6
    5 7 6 31.4 27.9
    -5 7 -6 79.79 28.4
    6 -7 6 -4.6 28.7
    -6 -7 -6 24.5 31.6
    6 -7 6 -7.2 32
    -6 7 -6 39.8 28.1
    6 7 6 37.3 31.2
    -7 -7 -6 222.78 54.99
    7 -7 6 120.99 48
    -7 7 -6 267.37 52.29
    7 7 6 77.29 41.9
    8 -7 6 -0.5 41.5
    -8 -7 -6 -28.6 41.7
    -8 7 -6 20 36.7
    8 7 6 1.4 37.7
    -7 -8 6 -37.8 34.4
    7 -8 -6 44.3 45.2
    7 8 -6 23.6 39.4
    -6 -8 6 -15.7 25.9
    6 -8 -6 39.8 43.5
    -6 8 6 -2.7 24
    6 8 -6 17.2 31.1
    5 -8 -6 34.8 35
    -5 8 6 -19.3 20.5
    5 8 -6 14.6 30.4
    4 -8 -6 227.68 56.69
    -4 -8 6 47.2 38.8
    4 8 -6 163.98 42.2
    -4 8 6 234.28 39
    -3 -8 6 13.4 23.7
    3 -8 -6 -17.8 27.3
    -3 8 6 -16.5 16.6
    3 8 -6 6.1 22.3
    -2 -8 6 378.76 68.09
    2 -8 -6 301.07 70.09
    2 -8 -6 429.36 64.99
    2 8 -6 343.97 66.79
    -2 8 6 342.47 63.29
    1 -8 -6 36.4 26.3
    1 -8 -6 25 19.1
    -1 -8 6 35.4 21.5
    1 8 -6 33.2 20.6
    -1 8 6 30.2 16.7
    0 -8 6 65.49 26.1
    0 -8 6 100.69 31.7
    0 -8 -6 171.88 31.8
    0 8 6 76.09 22.3
    0 8 -6 75.39 28.3
    -1 -8 -6 26.8 21.5
    1 -8 6 -2.7 22.7
    1 -8 6 57.49 22.7
    1 8 6 8.9 13.9
    -1 8 -6 0.8 18.7
    -2 -8 -6 52.89 26.5
    2 -8 6 -4.7 25.9
    2 -8 6 18.9 20
    -2 8 -6 19.3 19.8
    2 8 6 0.9 15.1
    -3 -8 -6 34.2 26.7
    3 -8 6 -0.7 28
    3 -8 6 40.2 27.2
    3 8 6 62.39 21.2
    -3 8 -6 0.4 18.3
    -4 -8 -6 4.8 24.9
    4 -8 6 6.9 29
    4 8 6 2.2 19.5
    -4 8 -6 -18.8 18.3
    5 -8 6 -0.9 33
    -5 -8 -6 4.1 27.1
    -5 8 -6 -29.4 20
    5 8 6 -5.4 24.9
    6 -8 6 4.7 30.4
    -6 -8 -6 0.9 36.5
    -6 8 -6 40.9 27.7
    6 8 6 0.4 27.9
    7 -8 6 71.99 43.7
    -7 -8 -6 31.7 40.6
    -7 8 -6 39.8 33.3
    7 8 6 104.09 40.3
    -6 -9 6 56.39 34.6
    6 -9 -6 19.9 43.5
    6 9 -6 39.6 34.2
    5 -9 -6 90.09 46.1
    5 9 -6 52.09 31.2
    -5 9 6 20 23.4
    4 -9 -6 48 38
    -4 9 6 49.6 23.2
    4 9 -6 29.9 28.2
    3 -9 -6 8.7 29.8
    3 9 -6 14.5 24.4
    -3 9 6 33.6 18.3
    2 -9 -6 38.6 21.1
    2 -9 -6 67.29 33
    -2 9 6 40.4 18.2
    2 9 -6 15.3 21.5
    1 -9 -6 0.4 24.3
    1 -9 -6 -3.7 20.8
    1 9 -6 -6 20.2
    -1 9 6 22.7 14.8
    0 -9 6 -20.5 26.9
    0 -9 -6 10.3 22.7
    0 9 6 -3.3 13.7
    0 9 -6 24.9 21.6
    -1 -9 -6 2.8 21.1
    1 -9 6 13.1 30.2
    -1 9 -6 -34.2 17.7
    1 9 6 31.2 16.7
    2 -9 6 65.09 31.3
    -2 -9 -6 11.1 25.5
    -2 9 -6 1.8 17.7
    2 9 6 -6.5 13.6
    -3 -9 -6 -9.5 23.9
    3 -9 6 8.7 28.4
    3 9 6 9.1 17.7
    -3 9 -6 0.3 19.2
    4 -9 6 15.9 31.6
    -4 -9 -6 -14.5 25.7
    -4 9 -6 -13.5 19.9
    4 9 6 5.9 20.1
    5 -9 6 32.8 37.4
    -5 -9 -6 -11.4 29
    -5 9 -6 14.8 24.5
    5 9 6 20.5 25.9
    6 -9 6 10.5 35.7
    -6 -9 -6 4.9 39.6
    6 9 6 -30.7 28.8
    -6 9 -6 16.5 28.4
    6 -10 -6 -55.89 44.6
    5 -10 -6 -17.9 36.1
    5 10 -6 40.7 32.3
    4 -10 -6 95.49 47.8
    4 10 -6 39.9 30.2
    3 -10 -6 -19.4 33.1
    3 10 -6 10.7 24
    -3 10 6 -10.2 15.7
    2 -10 -6 49.9 37.7
    2 10 -6 99.79 33.6
    -2 10 6 129.29 25.1
    1 -10 -6 5.4 32.2
    1 -10 -6 -32.5 23.2
    1 10 -6 45.5 23.9
    -1 10 6 20.4 14.4
    0 -10 6 57.09 35.4
    0 -10 -6 115.29 34.4
    0 10 6 127.59 23.3
    0 10 -6 47.5 27.1
    -1 -10 -6 23.5 27.4
    1 -10 6 -24.4 25.2
    1 10 6 -10 13.4
    -1 10 -6 8.3 19.7
    2 -10 6 -6.7 31.9
    -2 -10 -6 -4.9 26.4
    2 10 6 11.1 15
    -2 10 -6 -3.1 17.8
    -3 -10 -6 3.3 32.2
    3 -10 6 -46 27.3
    -3 10 -6 28.5 21.7
    3 10 6 2.8 17.3
    4 -10 6 76.49 42.5
    -4 -10 -6 9.2 35.6
    -4 10 -6 82.09 27
    4 10 6 30 24.3
    -5 -10 -6 -8 38.6
    5 -10 6 34.5 41.9
    5 10 6 -28.8 23.4
    -5 10 -6 2.4 23.7
    4 -11 -6 67.89 44.4
    4 11 -6 -8.4 28.7
    3 -11 -6 -30.5 39.2
    3 11 -6 13.1 26.6
    2 -11 -6 -32.9 28.2
    2 11 -6 -10.9 22.2
    -1 -11 6 -10.1 31.5
    1 -11 -6 54.29 37.1
    1 -11 -6 15.7 29.1
    1 11 -6 30.5 23.3
    0 -11 6 -29.5 30.8
    0 -11 -6 2.1 28
    0 -11 -6 -11.2 27
    0 11 -6 -10.8 19.7
    1 -11 6 -11.5 30.8
    -1 -11 -6 24.1 30.5
    -1 11 -6 1.6 21.7
    -2 -11 -6 15.1 31.7
    2 -11 6 -27.2 34.1
    -2 11 -6 2.7 20.7
    -3 -11 -6 89.29 42.7
    3 -11 6 25.9 41
    3 11 6 77.09 23.8
    -3 11 -6 43.5 26.7
    4 -11 6 42.6 37.1
    -4 -11 -6 37.6 37.8
    -4 11 -6 -34.6 20
    4 11 6 19.3 22.7
    2 -12 -6 85.89 51.49
    2 12 -6 93.19 33.2
    1 -12 -6 56.99 40.5
    -1 -12 6 12.9 38.1
    1 12 -6 -17.3 22.6
    0 -12 -6 119.79 43.8
    0 -12 -6 124.89 47.1
    0 -12 6 89.59 48
    0 12 -6 60.79 28.3
    -1 -12 -6 39.2 37.6
    1 -12 6 -36.8 41.1
    -1 12 -6 1.7 22.5
    -2 -12 -6 -7.3 36.9
    2 -12 6 18.2 44.2
    -2 12 -6 86.59 29.2
    9 0 -7 92.99 54.09
    9 0 -7 36.2 42.5
    -9 0 7 93.69 49.1
    -8 0 7 -2.2 35
    8 0 -7 -5.6 31.8
    8 0 -7 14.6 39.5
    7 0 -7 222.78 48.6
    7 0 -7 153.88 46.9
    -7 0 7 89.59 43.2
    -6 0 7 -2.7 28.4
    -6 0 7 -4.1 13.3
    6 0 -7 18.1 29.6
    6 0 -7 2.3 22.8
    -5 0 7 182.48 32.3
    5 0 -7 154.78 39.5
    -5 0 7 113.99 40.1
    5 0 -7 192.28 45.5
    4 0 -7 -7.1 20
    -4 0 7 -14.5 11.9
    4 0 -7 4.7 17.4
    -4 0 7 -9.9 17.1
    -3 0 7 40.8 16.2
    3 0 -7 71.09 21.3
    3 0 -7 40.6 25.4
    -3 0 7 40.8 23.8
    2 0 -7 -10.3 11.9
    -2 0 7 -6.7 12.3
    2 0 -7 -20.2 18.1
    -2 0 7 1 17.4
    -1 0 7 64.79 19.9
    1 0 -7 65.69 24
    1 0 -7 48.6 17.2
    -1 0 7 59.49 24.6
    0 0 -7 -7.9 16
    0 0 7 -8.8 16.4
    -1 0 -7 431.76 73.09
    -1 0 -7 389.66 70.29
    1 0 7 400.86 72.29
    2 0 7 2.1 17.8
    -2 0 -7 -1.1 17
    -2 0 -7 17.8 16
    -3 0 -7 102.79 27.7
    -3 0 -7 79.89 28
    3 0 7 83.69 28.6
    4 0 7 43.3 26.1
    -4 0 -7 25.7 24.4
    -4 0 -7 19.2 19.9
    5 0 7 280.87 67.99
    -5 0 -7 382.16 69.99
    -5 0 -7 423.16 73.89
    -6 0 -7 7 22
    -6 0 -7 0.4 26
    6 0 7 -12.9 29
    -7 0 -7 21.7 27.7
    -7 0 -7 -15.7 29.5
    7 0 7 63.69 37.2
    8 0 7 -39.6 36.3
    -8 0 -7 46 39.5
    -8 0 -7 -7.8 30.2
    -9 0 -7 21.5 36.7
    9 0 7 48.8 49.8
    -9 0 -7 84.09 48.9
    9 -1 -7 -79.59 50.79
    9 -1 -7 10.9 39.9
    -9 -1 7 -4.4 42.5
    -9 1 7 36 47.3
    9 1 -7 -22.3 47.7
    9 1 -7 23.8 35.6
    8 -1 -7 0.4 33.7
    8 -1 -7 -22.4 34.5
    -8 -1 7 -11.5 33.3
    -8 1 7 35.1 35.7
    8 1 -7 -61.39 26.3
    8 1 -7 37.4 39.5
    7 -1 -7 -23 25
    7 -1 -7 35.1 32.9
    -7 -1 7 44.6 33
    -7 1 7 9.2 30.3
    7 1 -7 9.2 24.7
    7 1 -7 23.5 34.3
    -6 -1 7 35.4 29.6
    -6 -1 7 45.8 19.2
    6 -1 -7 43.4 26.3
    6 -1 -7 26.5 29.3
    -6 1 7 -18.8 25.5
    6 1 -7 8.1 23.2
    6 1 -7 60.29 30.4
    -5 -1 7 42.4 28.5
    5 -1 -7 -17.9 18.7
    5 -1 -7 -2.4 25.7
    5 1 -7 -4.8 26.3
    -5 1 7 9 24.4
    5 1 -7 35 21
    -5 1 7 15.9 11.7
    -4 -1 7 195.88 46.6
    4 -1 -7 269.27 48.7
    4 -1 -7 185.18 47.8
    -4 1 7 214.78 47.2
    4 1 -7 168.98 41.8
    4 1 -7 189.98 47
    -4 1 7 261.97 38.7
    -3 -1 7 37.9 23.9
    3 -1 -7 45.5 22.6
    3 -1 -7 63.99 21.2
    -3 -1 7 43.6 16.3
    -3 1 7 36.5 13.4
    3 1 -7 18.2 15.5
    3 1 -7 39.7 24.1
    -3 1 7 3.8 18.5
    2 -1 -7 66.19 24.3
    -2 -1 7 64.19 19.4
    -2 -1 7 50.79 22.4
    2 -1 -7 11 17.2
    -2 1 7 36.5 21.1
    -2 1 7 32.7 14.8
    2 1 -7 82.39 18.5
    2 1 -7 38.8 23
    1 -1 -7 27.7 19.6
    -1 -1 7 -3.1 17.9
    1 -1 -7 31.1 15.4
    -1 -1 7 -10.5 13.8
    -1 1 7 6.4 18.2
    -1 1 7 2.8 12.3
    1 1 -7 11.5 12.1
    1 1 -7 13.9 19
    -1 1 7 17.1 19.4
    0 -1 -7 229.78 47.4
    0 -1 7 288.67 53.59
    0 -1 -7 338.67 54.29
    0 1 7 261.47 52.09
    0 1 7 244.78 47.8
    0 1 -7 316.17 47.7
    0 1 7 227.08 50.39
    0 1 -7 229.68 51.49
    1 -1 7 9.7 16.2
    -1 -1 -7 -4 14.5
    -1 -1 -7 -9.5 16.7
    1 1 7 45.1 39.2
    1 1 7 9.6 17.1
    -1 1 -7 3.9 17.5
    -2 -1 -7 230.88 38.4
    -2 -1 -7 130.29 32.4
    2 -1 7 153.08 36.3
    -2 1 -7 169.78 34.3
    -2 1 -7 147.19 35.4
    2 1 7 84.09 33.2
    3 -1 7 27.2 21.3
    -3 -1 -7 50.49 22.3
    -3 -1 -7 107.49 26.3
    -3 1 -7 5.5 20.3
    -3 1 -7 90.99 21.6
    -3 1 -7 3.6 20.4
    3 1 7 67.29 25.2
    4 -1 7 110.49 38.3
    -4 -1 -7 186.28 38.2
    -4 -1 -7 139.39 39.5
    -4 1 -7 150.38 37.4
    4 1 7 153.68 39.3
    -4 1 -7 142.49 38.6
    5 -1 7 24.6 27.1
    -5 -1 -7 -5.1 23.2
    -5 -1 -7 -14.7 18
    -5 1 -7 -12.1 21.8
    -5 1 -7 -23.2 23.5
    5 1 7 -10.4 24.2
    -6 -1 -7 25.8 30.1
    -6 -1 -7 -15.7 21.6
    6 -1 7 23.3 32.6
    6 1 7 -17.1 26.5
    -6 1 -7 -12 25.6
    -6 1 -7 7.7 26.3
    -7 -1 -7 -28.4 32
    -7 -1 -7 -20.4 28.3
    7 -1 7 18.9 36.7
    -7 1 -7 -25.8 26.2
    7 1 7 12.6 35
    -7 1 -7 3.8 24.9
    -8 -1 -7 65.59 38.5
    8 -1 7 58.59 44.7
    8 -1 7 32.3 27.7
    -8 -1 -7 48.9 42.5
    -8 1 -7 -21 34.8
    -8 1 -7 60.99 38.4
    8 1 7 58.89 43.3
    -9 -1 -7 9.1 35.6
    9 -1 7 36.1 52.59
    -9 -1 -7 -12.1 40.3
    9 1 7 35.1 45.7
    -9 1 -7 -63.79 33.7
    -9 1 -7 56.89 48.1
    9 -2 -7 164.08 53.19
    9 -2 -7 98.09 58.69
    -9 -2 7 134.09 56.49
    9 2 -7 188.88 51.79
    -9 2 7 60.89 45.2
    9 2 -7 59.79 54.09
    8 -2 -7 6.5 40.9
    8 -2 -7 17 32.3
    -8 -2 7 10.4 37.3
    8 2 -7 5.9 36.5
    8 2 -7 1.5 30
    -8 2 7 20.8 36.5
    7 -2 -7 -8.3 26.4
    7 -2 -7 5.8 33.4
    -7 -2 7 36.9 33.2
    -7 -2 7 -4.4 20.9
    7 2 -7 29.6 26.7
    7 2 -7 -13.4 28
    -7 2 7 -48.6 26.9
    -6 -2 7 161.98 42.9
    -6 -2 7 195.08 36
    6 -2 -7 99.19 42.8
    6 -2 -7 143.89 41.4
    6 2 -7 85.79 39.4
    6 2 -7 130.19 36.5
    -6 2 7 164.08 43.3
    -5 -2 7 75.29 31.5
    5 -2 -7 76.89 30.3
    5 -2 -7 -1.9 27.1
    5 2 -7 38.5 30.8
    -5 2 7 93.59 29.5
    5 2 -7 100.79 27.2
    -4 -2 7 28.1 24.4
    4 -2 -7 27.1 22.7
    4 -2 -7 29.1 22.9
    -4 2 7 -8.9 18.5
    -4 2 7 45 10.8
    4 2 -7 19.3 17.9
    4 2 -7 51.99 26.7
    3 -2 -7 0.9 18.9
    3 -2 -7 54.79 22.5
    -3 -2 7 11.3 19.9
    3 2 -7 9.3 13.7
    3 2 -7 34.6 22.1
    -3 2 7 21.8 19.2
    -3 2 7 26.2 10.6
    2 -2 -7 -1.3 16.5
    2 -2 -7 6 17.9
    -2 -2 7 18.7 20.1
    2 2 -7 4.3 10.3
    -2 2 7 0.9 10.2
    -2 2 7 15.7 17.6
    2 2 -7 11.8 21.8
    -2 2 7 19.9 18.9
    -1 -2 7 -9.1 18.4
    1 -2 -7 24.7 18.6
    1 -2 -7 29.3 13.8
    1 -2 -7 36.6 18.4
    1 2 -7 17.3 19.5
    -1 2 7 25.8 19
    -1 2 7 -0.4 17.9
    -1 2 7 41.9 14.4
    1 2 -7 27.6 11.3
    0 -2 7 64.59 25.2
    0 -2 -7 82.69 23.1
    0 -2 -7 56.79 24.9
    0 2 7 76.19 27
    0 2 -7 89.79 26.8
    0 2 -7 100.59 19.2
    0 2 7 147.29 26.5
    0 2 7 95.99 27
    -1 -2 -7 -3.2 17.3
    -1 -2 -7 -8.3 14.7
    1 -2 7 19.4 18
    -1 2 -7 -8.9 16.7
    1 2 7 8.1 20.6
    1 2 7 -13.2 14.2
    2 -2 7 27.8 19.6
    -2 -2 -7 23.9 19.1
    -2 -2 -7 61.39 19.6
    2 2 7 21.5 20.5
    2 2 7 41.5 23.2
    -2 2 -7 -5 17.2
    -2 2 -7 7.8 11.7
    -3 -2 -7 96.19 25.5
    -3 -2 -7 33.8 23.4
    3 -2 7 53.69 25.6
    -3 2 -7 76.49 26.8
    -3 2 -7 79.69 20.6
    3 2 7 93.09 28.9
    -4 -2 -7 -13.2 13.8
    -4 -2 -7 -23.8 19.2
    -4 -2 -7 19.5 23.8
    4 -2 7 18.1 24.6
    4 2 7 37.4 25.2
    -4 2 -7 -8.8 19.8
    -4 2 -7 3.6 21.4
    5 -2 7 11.2 19.2
    5 -2 7 -11.5 27.2
    -5 -2 -7 21.3 21.6
    -5 -2 -7 19 26.2
    -5 -2 -7 16.6 15.6
    5 2 7 4.7 24
    -5 2 -7 41.2 28.2
    -5 2 -7 19.9 23.3
    6 -2 7 -30.6 19.7
    -6 -2 -7 9 28.3
    6 -2 7 16.1 29.4
    -6 -2 -7 -10.8 25
    6 2 7 -9.8 29.6
    -6 2 -7 16 25.8
    -6 2 -7 -3.1 22
    7 -2 7 101.79 34.7
    -7 -2 -7 118.79 37.8
    -7 -2 -7 70.09 40.3
    7 -2 7 74.09 40.9
    -7 2 -7 111.09 42.7
    -7 2 -7 108.99 39.3
    7 2 7 160.68 48.3
    8 -2 7 18.4 27.7
    8 -2 7 12.3 40.6
    -8 -2 -7 76.79 40.9
    -8 -2 -7 -1.1 36.4
    -8 2 -7 -11.5 32.1
    8 2 7 -13.3 39.5
    -8 2 -7 1.7 35.3
    -9 -2 -7 56.29 44
    -9 -2 -7 110.99 54.89
    9 -2 7 74.09 55.29
    -9 2 -7 68.89 50.49
    9 2 7 129.59 52.99
    -9 2 -7 76.19 42.4
    -9 -3 7 -12.1 47.8
    9 -3 -7 -0.7 42.8
    -9 3 7 0.3 42.3
    9 3 -7 20.4 51.29
    9 3 -7 17 35.2
    -8 -3 7 59.69 41.4
    8 -3 -7 -55.39 36.9
    8 -3 -7 26.8 37.7
    -8 3 7 10.8 32.7
    8 3 -7 35.7 43.1
    8 3 -7 8.7 30.9
    -7 -3 7 21.8 24.9
    -7 -3 7 59.09 35.9
    7 -3 -7 -14.3 30.6
    7 -3 -7 18.2 34.7
    7 3 -7 29.7 34.6
    -7 3 7 49.6 33.4
    7 3 -7 -21 24.6
    6 -3 -7 -17.5 25.2
    6 -3 -7 2.9 30.6
    -6 -3 7 10.9 29.1
    6 3 -7 59.99 24.3
    -6 3 7 20.3 27.6
    6 3 -7 16.7 29.2
    5 -3 -7 19 26.1
    -5 -3 7 3.1 26
    5 -3 -7 -18.2 25.8
    5 3 -7 30.1 20.1
    5 3 -7 -0.6 26.5
    -5 3 7 24.2 26
    4 -3 -7 87.29 29.6
    -4 -3 7 81.89 30.3
    4 -3 -7 81.19 30.5
    -4 -3 7 84.39 25.5
    4 3 -7 99.79 24.6
    4 3 -7 174.48 36.9
    -4 3 7 36.6 25.6
    3 -3 -7 20.1 23
    -3 -3 7 27.2 14.7
    -3 -3 7 32.1 22
    3 -3 -7 34.6 23.4
    3 3 -7 -12.3 21.7
    -3 3 7 19.1 9.7
    -3 3 7 -15.8 19.8
    -3 3 7 -6.5 17.6
    3 3 -7 -10.5 11.1
    2 -3 -7 25.9 21.6
    2 -3 -7 42.9 21.4
    -2 -3 7 10.5 19.8
    -2 3 7 23.7 11.6
    -2 3 7 30.7 20
    -2 3 7 15.5 18.5
    2 3 -7 3.7 23.6
    2 3 -7 11 10.7
    1 -3 -7 42.9 21.3
    1 -3 -7 18 13.6
    1 -3 -7 7.1 18.1
    -1 -3 7 -7.1 18.9
    1 3 -7 -5.7 20.3
    -1 3 7 -15.8 16.2
    -1 3 7 -21.8 15.5
    1 3 -7 14 8
    -1 3 7 -0.8 10.4
    0 -3 -7 274.97 50.39
    0 -3 7 175.88 49.6
    0 -3 -7 296.57 49.7
    0 3 7 333.67 53.89
    0 3 7 263.77 48.4
    0 3 -7 279.87 43.3
    0 3 7 256.67 51.69
    0 3 -7 212.78 50.59
    -1 -3 -7 20.8 19.5
    -1 -3 -7 33.9 17.9
    1 -3 7 44.3 20.8
    1 3 7 -10.9 20.5
    -1 3 -7 41.7 10.6
    1 3 7 50.29 19.6
    -1 3 -7 37.3 20.8
    -2 -3 -7 84.39 28.3
    -2 -3 -7 111.49 29.3
    2 -3 7 56.49 27.5
    -2 3 -7 111.19 30.2
    2 3 7 102.69 32.3
    -2 3 -7 130.79 22.4
    2 3 7 112.39 31.9
    -3 -3 -7 6.4 14.9
    -3 -3 -7 -17.1 18.6
    3 -3 7 0.6 19
    -3 -3 -7 23.4 20.2
    3 3 7 3 19.1
    -3 3 -7 8.1 12.7
    -3 3 -7 4.5 18.5
    4 -3 7 -13.4 18.5
    4 -3 7 24.6 26.2
    -4 -3 -7 -4.5 22.9
    -4 -3 -7 -6.9 14.5
    -4 -3 -7 2.9 21.4
    -4 3 -7 23.1 21.7
    -4 3 -7 -26.2 13.5
    4 3 7 -4 20.9
    -5 -3 -7 -1.7 23.3
    5 -3 7 10.3 22.1
    5 -3 7 -1.2 26.6
    -5 -3 -7 -38.8 20.7
    -5 3 -7 -6.7 23.8
    5 3 7 14.8 25.9
    -6 -3 -7 11.6 29
    6 -3 7 18.7 28.4
    -6 -3 -7 70.19 28.4
    6 -3 7 22.7 25.4
    6 3 7 -13.8 26.8
    -6 3 -7 9.5 26.2
    -7 -3 -7 106.19 35.8
    7 -3 7 15.8 26.2
    -7 -3 -7 25.7 36.4
    7 -3 7 22.1 36.4
    7 3 7 15.8 33.3
    -7 3 -7 9.3 29.4
    -7 3 -7 37.4 33.7
    -8 -3 -7 3.2 32.6
    8 -3 7 19.9 30.6
    -8 -3 -7 3.5 37.7
    8 -3 7 2.8 37.6
    -8 3 -7 104.09 40.6
    -8 3 -7 48.3 36.7
    8 3 7 37.8 42
    9 -3 7 -81.29 43.2
    -9 -3 -7 20.1 47.5
    -9 -3 -7 -43.3 34.6
    9 -3 7 -33 56.19
    -9 3 -7 -4 32
    9 3 7 41.4 46.7
    -9 3 -7 1.5 43.3
    -8 -4 7 15.5 39.6
    8 -4 -7 3.9 39.3
    8 4 -7 -22.8 27.2
    8 4 -7 -35.8 37.4
    -8 4 7 37.7 37.7
    -7 -4 7 70.79 31.3
    -7 -4 7 1.1 32.7
    7 -4 -7 5.8 36.9
    7 -4 -7 26.8 33.6
    7 4 -7 62.09 37
    -7 4 7 26.7 31.7
    7 4 -7 54.39 28.3
    6 -4 -7 -5.7 31.7
    6 -4 -7 52.29 34.4
    -6 -4 7 -22.6 28.8
    -6 4 7 13.8 29.1
    6 4 -7 -5.1 19.3
    6 4 -7 -38.2 26.3
    5 -4 -7 13.1 23.7
    -5 -4 7 -7.2 26.1
    5 -4 -7 -14.6 22.8
    5 4 -7 17.7 16.8
    5 4 -7 -9.7 24.6
    -5 4 7 6.6 23.2
    -4 -4 7 113.49 27.7
    4 -4 -7 67.89 28.5
    -4 -4 7 115.19 33.8
    4 -4 -7 102.29 33.1
    4 4 -7 74.89 22.7
    -4 4 7 144.09 36
    4 4 -7 72.39 30.8
    -4 4 7 61.59 28.3
    3 -4 -7 85.29 31.7
    -3 -4 7 158.38 37.6
    3 -4 -7 128.99 37
    -3 -4 7 160.98 27.8
    -3 4 7 102.89 23
    -3 4 7 127.59 33.4
    -3 4 7 151.68 34.1
    3 4 -7 142.29 26.2
    3 4 -7 109.59 34.7
    -2 -4 7 20 19.6
    2 -4 -7 36.9 13.1
    2 -4 -7 54.79 23.6
    2 -4 -7 43.8 23.9
    2 4 -7 11.9 23.2
    -2 4 7 6.9 17.3
    -2 4 7 18.7 21.6
    2 4 -7 34.5 9.9
    -2 4 7 18.7 12
    -1 -4 7 21.2 23.2
    1 -4 -7 46.9 18.3
    1 -4 -7 62.29 24.8
    1 -4 -7 88.49 26
    1 4 -7 55.09 24.1
    -1 4 7 66.59 24.2
    -1 4 7 72.39 18.7
    -1 4 7 54.39 21.2
    0 -4 7 271.97 59.09
    0 -4 -7 310.37 58.79
    0 -4 -7 259.07 55.69
    0 4 7 338.97 58.79
    0 4 -7 386.36 62.89
    0 4 -7 273.67 66.39
    0 4 7 391.86 62.49
    0 4 7 350.76 59.89
    1 -4 7 3 16.4
    -1 -4 -7 15.5 16.7
    -1 -4 -7 2.1 15.8
    1 4 7 -8 15
    1 4 7 19.8 20
    -1 4 -7 14.9 17
    -2 -4 -7 56.49 24.4
    2 -4 7 32.6 23
    -2 -4 -7 70.09 23.2
    -2 4 -7 64.59 24.9
    2 4 7 111.69 30.1
    -2 4 -7 77.49 15.8
    2 4 7 70.59 25.2
    3 -4 7 35.1 22.6
    -3 -4 -7 25.4 22.4
    -3 -4 -7 29.9 23.1
    3 -4 7 15.7 20.1
    -3 -4 -7 58.99 20.1
    3 4 7 32.9 21.5
    -3 4 -7 32.9 21.7
    -3 4 -7 11.7 12.4
    4 -4 7 -9.4 19.8
    -4 -4 -7 15.3 19.5
    -4 -4 -7 -2.3 22.8
    -4 -4 -7 -6.7 15
    4 -4 7 21.3 23.1
    -4 4 -7 -17.3 19.1
    4 4 7 -11.6 21.1
    -4 4 -7 6.4 14.4
    -5 -4 -7 1 26.5
    5 -4 7 -33.9 19.7
    -5 -4 -7 -3.7 24.3
    5 -4 7 33 27.8
    -5 4 -7 15 22.4
    5 4 7 -31.1 23.5
    6 -4 7 -25.9 28.5
    -6 -4 -7 2.7 27.9
    6 -4 7 11.7 26.2
    -6 -4 -7 -14.9 28
    6 4 7 7.4 28.2
    -6 4 -7 -52.49 23.8
    7 -4 7 45.4 37
    7 -4 7 22.7 29.2
    -7 -4 -7 -3.4 37.1
    -7 -4 -7 78.49 36.4
    -7 4 -7 117.79 37.5
    7 4 7 103.99 40.4
    -8 -4 -7 26.7 44.1
    -8 -4 -7 -51.09 28.8
    8 -4 7 -33.1 30.4
    8 -4 7 -38 39.1
    8 4 7 3.4 36.9
    -8 4 -7 17.3 31.5
    -8 -5 7 -44.9 35.4
    -8 -5 7 23.1 44.6
    8 -5 -7 -51.39 33.8
    8 5 -7 -10.5 29.9
    -8 5 7 -7.5 35.4
    8 5 -7 33.4 41.3
    -7 -5 7 53.19 39.8
    7 -5 -7 40.9 37.3
    -7 -5 7 60.89 32.9
    -7 5 7 23.4 34
    7 5 -7 66.49 40.3
    7 5 -7 51.49 27.6
    -6 -5 7 -0.1 35.6
    6 -5 -7 79.29 40.1
    6 -5 -7 78.89 38.2
    6 5 -7 84.59 27.4
    -6 5 7 73.89 32.3
    6 5 -7 59.79 34.7
    -5 -5 7 30.2 31.4
    5 -5 -7 54.29 35.3
    5 -5 -7 52.99 28.6
    5 5 -7 55.49 21.7
    -5 5 7 39.5 27.3
    5 5 -7 82.29 33.7
    4 -5 -7 -6.5 23.5
    4 -5 -7 -1 28.5
    -4 -5 7 -3.5 24.6
    4 5 -7 52.69 28.6
    4 5 -7 44.8 16.5
    -4 5 7 9.1 22.7
    3 -5 -7 192.38 40.4
    -3 -5 7 127.49 39.6
    -3 -5 7 154.88 32.1
    3 -5 -7 152.68 45.7
    3 5 -7 153.88 40.9
    -3 5 7 247.88 43.7
    -3 5 7 203.28 40
    2 -5 -7 728.93 111.39
    2 -5 -7 631.94 116.19
    -2 -5 7 737.33 119.59
    2 -5 -7 794.92 123.49
    -2 5 7 613.84 115.59
    -2 5 7 849.12 119.29
    -2 5 7 683.63 111.89
    2 5 -7 608.24 118.89
    -1 -5 7 82.69 25.4
    1 -5 -7 91.39 25.7
    1 -5 -7 102.09 22.1
    1 -5 -7 43.9 24.8
    1 5 -7 36 25.7
    -1 5 7 89.79 24.6
    -1 5 7 54.39 19
    1 5 -7 57.39 27.2
    -1 5 7 27.5 19.9
    0 -5 -7 351.96 63.29
    0 -5 -7 533.85 68.79
    0 -5 7 259.87 64.19
    0 5 7 260.57 62.99
    0 5 7 379.46 64.99
    0 5 -7 438.56 69.79
    0 5 -7 407.46 69.79
    1 -5 7 10.8 18.8
    -1 -5 -7 32.8 17.6
    -1 -5 -7 2.7 16.3
    1 5 7 -0.6 18.6
    -1 5 -7 14.7 26.7
    -1 5 -7 -9.7 17.3
    1 5 7 6.5 15.7
    2 -5 7 632.64 106.99
    -2 -5 -7 590.24 104.09
    2 -5 7 584.54 105.09
    -2 -5 -7 620.74 105.79
    2 5 7 644.54 105.69
    -2 5 -7 874.21 116.39
    -2 5 -7 539.55 104.79
    -3 -5 -7 103.09 27.1
    -3 -5 -7 26.6 21
    3 -5 7 41.4 25
    3 -5 7 17.9 21
    3 5 7 -4.8 19.5
    -3 5 -7 5.1 12.2
    -3 5 -7 20 19.8
    -4 -5 -7 -25.7 19.8
    -4 -5 -7 16.1 21.6
    4 -5 7 4.7 21.8
    4 -5 7 -14.2 22.2
    4 5 7 -3.3 23.5
    -4 5 -7 33.7 23.6
    -5 -5 -7 -4 25.7
    5 -5 7 -34.3 23.7
    -5 -5 -7 8.5 22.8
    5 -5 7 10.9 22.9
    5 5 7 30.6 28.7
    -5 5 -7 30.1 24.7
    -6 -5 -7 133.49 40.3
    -6 -5 -7 102.29 39.9
    6 -5 7 77.69 38
    6 -5 7 87.89 39
    6 5 7 127.49 41.7
    -6 5 -7 166.78 41.8
    7 -5 7 24.9 39.6
    7 -5 7 8.6 30.3
    -7 -5 -7 -5.1 36.7
    -7 -5 -7 13.5 29.8
    7 5 7 62.59 36.7
    -7 5 -7 8.6 31.7
    8 -5 7 23.5 34.5
    -8 -5 -7 -15.1 34.5
    8 -5 7 12.5 45
    8 5 7 -49.5 31.8
    -8 5 -7 10.6 34.9
    8 -6 -7 7.5 46.7
    -8 -6 7 27.5 48.2
    -8 -6 7 3.5 36.1
    8 6 -7 18.7 45.2
    -8 6 7 3 34.3
    7 -6 -7 59.49 47
    -7 -6 7 146.39 44
    -7 -6 7 131.19 51.79
    -7 6 7 125.59 43
    7 6 -7 102.39 44.2
    -6 -6 7 -8.2 33.6
    6 -6 -7 -23.3 37.7
    -6 6 7 8.1 26.3
    6 6 -7 -7.3 31.9
    5 -6 -7 181.68 52.39
    -5 -6 7 164.48 45.2
    5 6 -7 77.09 39.4
    -5 6 7 145.99 38.8
    -4 -6 7 19.8 27.6
    4 -6 -7 3.5 31.2
    4 -6 -7 35.1 25.1
    4 6 -7 78.69 29.9
    -4 6 7 17 25.2
    3 -6 -7 64.89 26.8
    3 -6 -7 61.99 34.7
    -3 -6 7 54.09 28.3
    3 -6 -7 56.59 16.9
    3 6 -7 47.9 30
    -3 6 7 79.29 25.7
    2 -6 -7 14.7 18.6
    2 -6 -7 19.2 15.3
    -2 -6 7 -15.5 20.6
    2 -6 -7 16.6 21.3
    -2 6 7 -1.2 23
    -2 6 7 12.1 18.2
    2 6 -7 8.7 23.2
    1 -6 -7 6.5 16.1
    1 -6 -7 -1 17.9
    1 -6 -7 25.4 21.2
    -1 -6 7 -3.4 22.2
    -1 6 7 12 14.7
    1 6 -7 8.3 21.9
    -1 6 7 8.1 18.2
    -1 6 7 -1.9 16.9
    1 6 -7 6.2 20.4
    0 -6 7 -5 20.5
    0 -6 -7 2.3 15.9
    0 -6 -7 -17.6 15.6
    0 6 7 -21.5 18.2
    0 6 7 6.5 18
    0 6 -7 -22.7 21.7
    0 6 -7 -12.3 17.2
    1 -6 7 -12.9 18.4
    -1 -6 -7 -34.5 15.3
    -1 -6 -7 6 16.3
    1 -6 7 8.6 20.4
    -1 6 -7 19.4 20.3
    1 6 7 -2.3 18
    -1 6 -7 -27.7 22.6
    1 6 7 -27.6 14.1
    2 -6 7 42 21.7
    -2 -6 -7 28.2 21.2
    -2 -6 -7 5 19.6
    2 -6 7 31 23.1
    -2 6 -7 64.29 28
    2 6 7 -10.4 18.8
    -2 6 -7 45.1 21.5
    3 -6 7 0.1 22.1
    -3 -6 -7 -12.6 20.3
    -3 -6 -7 -14.7 20
    3 -6 7 25.9 23.8
    -3 6 -7 9.8 21.1
    3 6 7 -22.4 17.3
    4 -6 7 -12.9 21.9
    -4 -6 -7 24.4 23.7
    -4 -6 -7 -3.1 22.4
    4 -6 7 -28.8 24.6
    4 6 7 -7.8 22.8
    -4 6 -7 7.8 21.5
    5 -6 7 -29 24.3
    -5 -6 -7 -35 27.3
    -5 -6 -7 30.8 26.9
    5 -6 7 25.7 25.6
    -5 6 -7 26.7 28
    5 6 7 -32.4 25.2
    6 -6 7 8.5 31.5
    6 -6 7 -22.2 32.7
    -6 -6 -7 -26 28.9
    6 6 7 16.4 31.2
    -6 6 -7 1 26.5
    7 -6 7 52.29 38.9
    -7 -6 -7 34.3 38.1
    -7 6 -7 26.8 34.4
    7 6 7 13.2 33.4
    -8 -6 -7 71.79 40.3
    8 -6 7 -23.6 37.4
    8 6 7 19.7 41.4
    -8 6 -7 -25.6 35.7
    -7 -7 7 16.2 38.8
    7 -7 -7 12.1 38.8
    7 7 -7 5.5 36.7
    -7 7 7 -0.1 34.2
    -6 -7 7 60.49 40.2
    6 -7 -7 -17.8 36.4
    -6 7 7 31.6 29.5
    6 7 -7 3.9 32.8
    -5 -7 7 32.4 35.1
    5 -7 -7 15.5 32.3
    -5 7 7 49.1 28.4
    5 7 -7 144.09 37.6
    -4 -7 7 170.88 51.59
    4 -7 -7 318.87 64.99
    -4 7 7 267.07 51.59
    4 7 -7 242.68 55.69
    -3 -7 7 311.87 63.09
    3 -7 -7 297.87 67.39
    3 7 -7 545.45 71.79
    -3 7 7 239.98 58.19
    -2 -7 7 512.55 99.29
    2 -7 -7 656.53 94.39
    -2 7 7 584.64 96.49
    2 7 -7 466.35 97.79
    1 -7 -7 68.89 21.9
    1 -7 -7 17.2 26.2
    -1 -7 7 35.1 24.9
    1 -7 -7 36.6 22.9
    -1 7 7 75.09 22
    1 7 -7 44.8 28.1
    0 -7 7 115.89 31.7
    0 -7 -7 161.98 31.4
    0 -7 -7 84.59 27.8
    0 7 7 78.79 26.2
    0 7 -7 90.19 30.9
    1 -7 7 51.19 22.7
    -1 -7 -7 1.3 17.6
    1 -7 7 -15.9 19.2
    -1 -7 -7 21.5 21.3
    -1 7 -7 62.39 22.8
    1 7 7 22.7 17.4
    2 -7 7 137.19 32.5
    -2 -7 -7 72.09 31.4
    -2 -7 -7 147.79 31.5
    2 -7 7 136.09 36.2
    -2 7 -7 51.79 26.5
    2 7 7 91.59 27.2
    3 -7 7 26.2 25.3
    3 -7 7 7.5 22.3
    -3 -7 -7 -0.3 21.8
    -3 7 -7 24 22.1
    3 7 7 19.6 20.8
    -4 -7 -7 64.59 33
    4 -7 7 48.3 30.2
    4 -7 7 32.7 26.8
    4 7 7 72.99 28.1
    -4 7 -7 20.7 24.7
    -5 -7 -7 42.4 28.1
    5 -7 7 -24.9 27.9
    -5 7 -7 -46.7 23
    5 7 7 4.9 28.7
    -6 -7 -7 68.59 38.5
    6 -7 7 32.7 37.9
    6 7 7 52.29 36.3
    -6 7 -7 95.49 35.4
    -7 -7 -7 -7.4 37.5
    7 -7 7 36.9 39.9
    -7 7 -7 26.3 31.8
    7 7 7 44.7 38.6
    7 -8 -7 74.19 56.09
    -7 -8 7 93.29 45.9
    -7 8 7 36.9 35.6
    6 -8 -7 124.59 51.79
    -6 -8 7 18.1 33.8
    6 8 -7 50.09 40.1
    -6 8 7 12.4 30.1
    5 -8 -7 -1.8 35.1
    5 8 -7 28.7 35
    -5 8 7 17.6 24.7
    4 -8 -7 24.2 32
    -4 8 7 12.3 22.7
    4 8 -7 33.8 31.4
    -3 -8 7 5.5 25.7
    3 -8 -7 -22.8 31.8
    3 8 -7 25 26.8
    -3 8 7 6.6 20
    -2 -8 7 5.3 24.7
    2 -8 -7 -10.7 26.6
    2 -8 -7 7.3 19.1
    2 8 -7 34.7 25.5
    -2 8 7 43.7 19.9
    -1 -8 7 50.99 27.1
    1 -8 -7 39.5 30.3
    1 -8 -7 48.1 22.7
    1 8 -7 20.6 24.9
    -1 8 7 70.39 22.6
    0 -8 -7 25.1 21.7
    0 -8 7 20.5 22.3
    0 8 7 4 15.2
    0 8 -7 22 24.3
    1 -8 7 -4.6 26.3
    1 -8 7 11.9 24.7
    -1 -8 -7 0.4 23.4
    -1 8 -7 33.1 23.4
    1 8 7 35.1 18.9
    -2 -8 -7 24.4 26.5
    2 -8 7 18.4 28
    -2 8 -7 -2.1 20.5
    2 8 7 -14.7 15.6
    3 -8 7 8 26.6
    -3 -8 -7 -18.2 25.2
    3 8 7 -15.6 18.4
    -3 8 -7 16.7 22.5
    -4 -8 -7 3.8 30.5
    4 -8 7 48.5 29.8
    4 8 7 -3.9 21.9
    -4 8 -7 12.6 23.4
    -5 -8 -7 16.4 35.4
    5 -8 7 -46.4 30.1
    -5 8 -7 29.4 26.6
    5 8 7 25.4 29.2
    -6 -8 -7 -7.5 33.8
    6 -8 7 66.89 41.6
    6 8 7 -15 32.3
    -6 8 -7 26.5 31.1
    -6 -9 7 56.39 41.5
    6 -9 -7 -2 41.6
    -6 9 7 -9.5 26.6
    6 9 -7 -18.1 35.6
    5 -9 -7 -4.3 44
    5 9 -7 -0.2 32.7
    -5 9 7 -11.8 24.6
    4 -9 -7 103.99 41.9
    4 9 -7 78.09 35.7
    -4 9 7 45.8 27.1
    3 -9 -7 44.5 37.4
    3 9 -7 75.19 33
    -3 9 7 83.79 26.8
    2 -9 -7 -6.1 26.6
    2 9 -7 -30.1 22.8
    -2 9 7 5.9 19.1
    1 -9 -7 25.3 27.6
    1 -9 -7 5.4 23.5
    1 9 -7 2.7 23.3
    -1 9 7 29.7 18.8
    0 -9 -7 176.98 35.2
    0 9 -7 86.59 31.7
    0 9 7 49 22.4
    -1 -9 -7 9.6 25.7
    1 -9 7 8.6 33.4
    1 9 7 -10.2 17.1
    -1 9 -7 12.4 23.5
    2 -9 7 41 31.8
    -2 -9 -7 32.7 29.9
    -2 9 -7 -5.4 20.1
    2 9 7 29.1 20.2
    -3 -9 -7 28.4 33
    3 -9 7 5.4 35.6
    3 9 7 27.2 20.7
    -3 9 -7 -1.7 20.7
    -4 -9 -7 -41 30.3
    4 -9 7 1.1 35.1
    4 9 7 -1.4 22.3
    -4 9 -7 18.3 22.6
    -5 -9 -7 -23.7 34
    5 -9 7 -51.49 37.3
    -5 9 -7 15.4 26.3
    5 9 7 -29.1 23.3
    -6 -9 -7 -31.1 35
    6 -9 7 -6.9 37.3
    6 9 7 -30.1 31.6
    -6 9 -7 -12.8 28.2
    5 -10 -7 -40.4 43.7
    5 10 -7 11.2 34.6
    -5 10 7 69.79 28.5
    4 -10 -7 57.09 41.3
    4 10 -7 16.9 31.5
    -4 10 7 13.2 22.7
    3 -10 -7 6.9 40
    3 10 -7 -28.9 25.6
    -3 10 7 3.6 18.9
    2 -10 -7 54.99 35.5
    2 10 -7 66.19 28.8
    -2 10 7 9.9 19
    1 -10 -7 73.19 46.1
    1 -10 -7 90.59 39.3
    -1 10 7 38.9 18.9
    1 10 -7 -8 23
    0 -10 -7 -0.7 26.8
    0 -10 -7 -24.9 25.9
    0 -10 7 25.2 35.3
    0 10 -7 0.9 23.1
    0 10 7 -1.6 16.2
    -1 -10 -7 16.8 30
    1 -10 7 31.2 37.5
    1 10 7 -2.7 16.7
    -1 10 -7 5.2 22.5
    -2 -10 -7 64.69 34.8
    2 -10 7 104.39 44.2
    -2 10 -7 27.5 24.8
    2 10 7 37.5 21.4
    3 -10 7 13.4 35.7
    -3 -10 -7 14.8 36.5
    -3 10 -7 15.6 23.4
    3 10 7 20.6 19.9
    4 -10 7 -51.79 38
    -4 -10 -7 24.3 39.7
    -4 10 -7 -7.5 24.8
    4 10 7 28.2 25.7
    -5 -10 -7 -24.6 42.2
    5 -10 7 4.5 43.7
    -5 10 -7 0.3 29.3
    5 10 7 -10.9 26.4
    3 -11 -7 77.49 52.49
    3 11 -7 15.2 28.5
    2 -11 -7 1.6 38.9
    2 11 -7 11.5 27
    1 -11 -7 15.6 30.3
    1 11 -7 -0.7 24.5
    0 -11 -7 111.79 38.9
    0 -11 7 3.5 38.6
    0 -11 -7 -25.6 28.2
    0 11 -7 24.1 26.4
    -1 -11 -7 10.9 34.9
    1 -11 7 0.1 42.4
    -1 11 -7 2.1 24.4
    -2 -11 -7 64.79 39.1
    2 -11 7 -29.8 40.6
    -2 11 -7 34.1 26.6
    2 11 7 53.99 23.5
    3 -11 7 0 43.9
    -3 -11 -7 38.5 39.4
    3 11 7 36.9 22.8
    -3 11 -7 3.8 25.5
    8 0 -8 24.9 43.5
    8 0 -8 -7.2 33.6
    -8 0 8 -3.4 38.6
    7 0 -8 21 38.1
    7 0 -8 29.2 30
    -7 0 8 -37.8 29.9
    -6 0 8 -10.3 31.4
    6 0 -8 -5.6 29
    6 0 -8 4.7 25.4
    5 0 -8 -9.7 27.7
    -5 0 8 10.3 25.2
    5 0 -8 -23.2 20.8
    -4 0 8 428.06 74.79
    4 0 -8 480.65 85.99
    -4 0 8 458.75 83.49
    4 0 -8 434.96 79.29
    -3 0 8 18.5 22.7
    3 0 -8 -5.1 16.4
    -3 0 8 -17.6 13.9
    3 0 -8 -12.6 22.2
    2 0 -8 321.37 56.79
    -2 0 8 263.97 47.4
    2 0 -8 257.47 48.5
    -2 0 8 181.98 50.49
    -1 0 8 21.3 22.4
    1 0 -8 5 14.7
    1 0 -8 -9.1 19.4
    0 0 8 51.99 25.3
    0 0 -8 124.59 25.3
    0 0 -8 77.49 28.2
    1 0 8 24.3 19.7
    -1 0 -8 40.6 23
    -1 0 -8 8.7 17.3
    -2 0 -8 115.49 30.1
    -2 0 -8 64.29 24.6
    2 0 8 54.19 27.2
    -3 0 -8 -29.9 20.2
    -3 0 -8 9.3 19.1
    3 0 8 -26.7 20.5
    -4 0 -8 39.7 29.2
    4 0 8 7.7 25.6
    -4 0 -8 45.2 23.3
    -5 0 -8 -10.8 24.5
    -5 0 -8 -4 26.3
    5 0 8 51.09 33.9
    -6 0 -8 24.1 32.9
    6 0 8 69.49 38.9
    -6 0 -8 107.39 40.4
    7 0 8 -0.9 37.3
    -7 0 -8 30.6 36.9
    -7 0 -8 -8.8 32.6
    -8 0 -8 49.5 41
    -8 0 -8 -11.9 30.3
    8 0 8 15.7 40.6
    -8 -1 8 -11.6 38.1
    8 -1 -8 -22.9 31.3
    8 -1 -8 -9.4 43.4
    8 1 -8 -15.1 31.5
    8 1 -8 -70.89 37.6
    -8 1 8 -2.7 35.9
    7 -1 -8 290.17 64.89
    -7 -1 8 284.77 65.29
    7 -1 -8 270.27 60.79
    7 1 -8 204.08 63.99
    7 1 -8 162.18 53.59
    -7 1 8 263.57 61.49
    6 -1 -8 41.4 31.4
    -6 -1 8 23.8 33.1
    6 -1 -8 78.79 36.8
    -6 1 8 60.89 36.2
    6 1 -8 78.19 36
    6 1 -8 74.09 31.9
    5 -1 -8 107.79 35.5
    -5 -1 8 89.29 38.8
    5 -1 -8 143.59 42.7
    5 1 -8 91.49 39.4
    5 1 -8 142.59 35.2
    -5 1 8 160.98 42.5
    4 -1 -8 25.4 22.7
    -4 -1 8 100.49 31.9
    4 -1 -8 31.2 28.6
    -4 -1 8 59.19 21.6
    4 1 -8 10.5 19.5
    -4 1 8 31.6 16.1
    4 1 -8 36.5 30
    -4 1 8 56.19 28.5
    3 -1 -8 34.6 22.5
    3 -1 -8 82.19 32.3
    -3 -1 8 47.1 27.1
    3 1 -8 50.89 19.8
    3 1 -8 41.7 27.6
    -3 1 8 66.99 27.7
    -3 1 8 47.8 17.9
    -2 -1 8 20.3 23.5
    2 -1 -8 21.8 17.9
    2 -1 -8 37.1 25.9
    2 1 -8 83.49 29
    -2 1 8 22 23
    2 1 -8 17.6 15.2
    -2 1 8 33.5 16.2
    -1 -1 8 -1.2 20.9
    1 -1 -8 10.3 21.6
    1 -1 -8 34.1 17.2
    1 1 -8 46.5 24.3
    1 1 -8 18.5 13.7
    -1 1 8 28.6 22.5
    0 -1 -8 27.4 16.8
    0 -1 -8 -26.4 17.4
    0 -1 8 25.9 19.9
    0 1 -8 -2.4 19.1
    0 1 8 10.3 18.4
    0 1 -8 -19.3 11
    -1 -1 -8 -34.6 17.6
    -1 -1 -8 -1.5 15
    1 -1 8 15.3 20.2
    1 1 8 -4 17.9
    -1 1 -8 32.4 23
    -2 -1 -8 38.6 24.3
    2 -1 8 7.2 21
    -2 -1 -8 26 20.8
    -2 1 -8 -15.5 18
    2 1 8 -9.4 19.1
    3 -1 8 -12.3 21.8
    -3 -1 -8 -11 18.3
    -3 -1 -8 1.1 23.5
    -3 1 -8 -13.1 18.8
    3 1 8 -3.5 23.3
    -3 1 -8 -12.8 21.5
    4 -1 8 -7.4 23.5
    -4 -1 -8 56.39 27.5
    -4 -1 -8 15.7 21.5
    -4 1 -8 41.3 24.9
    4 1 8 16.1 28.1
    -4 1 -8 20.1 26.7
    -5 -1 -8 51.89 33
    5 -1 8 10.9 30.2
    -5 -1 -8 64.39 29.1
    -5 1 -8 16.7 29.1
    -5 1 -8 7.4 28.2
    5 1 8 10 32.1
    -6 -1 -8 11.1 25.8
    -6 -1 -8 9.3 30.2
    6 -1 8 -31.8 29.6
    -6 1 -8 105.59 35.1
    -6 1 -8 7.8 32.2
    6 1 8 -6.8 35
    -7 -1 -8 43.4 40.5
    -7 -1 -8 130.09 42.8
    7 -1 8 70.89 44.3
    7 1 8 42.5 40.6
    -7 1 -8 175.48 48.5
    -7 1 -8 64.29 37
    -8 -1 -8 5 34.4
    8 -1 8 37.6 40.5
    -8 -1 -8 30.1 46.6
    8 1 8 3.5 42.6
    -8 1 -8 62.99 42.3
    -8 1 -8 -51.69 34.6
    -8 -2 8 98.79 48.4
    8 -2 -8 25.6 44.2
    8 -2 -8 -33.2 36.7
    8 2 -8 2.4 33.2
    -8 2 8 6.6 37.9
    8 2 -8 -3.1 40.9
    7 -2 -8 -11.7 34.9
    -7 -2 8 31 38
    7 -2 -8 19.2 31.1
    7 2 -8 16 40.4
    -7 2 8 -33.8 29.8
    7 2 -8 35.2 31.3
    6 -2 -8 33.4 28.6
    -6 -2 8 13.9 32
    6 -2 -8 39.3 31.3
    6 2 -8 34.1 25.8
    6 2 -8 62.79 35
    -6 2 8 -23.2 29.1
    -5 -2 8 0.5 25
    5 -2 -8 -5.9 23.9
    5 -2 -8 -1.4 30.3
    -5 2 8 -17.9 25.7
    5 2 -8 18 22.2
    5 2 -8 3.4 28.7
    -4 -2 8 4.4 24.3
    4 -2 -8 -4 20.5
    4 -2 -8 -22.9 26.4
    -4 2 8 1.5 21.6
    4 2 -8 -41.4 22.7
    4 2 -8 -7.6 16.9
    3 -2 -8 83.19 30.5
    3 -2 -8 48 31.4
    -3 -2 8 142.49 36.5
    3 2 -8 83.59 34
    -3 2 8 122.99 33
    -3 2 8 83.89 22
    3 2 -8 127.79 26.7
    2 -2 -8 450.35 88.79
    -2 -2 8 512.95 90.49
    2 -2 -8 506.35 89.29
    2 2 -8 457.65 82.59
    -2 2 8 521.75 89.99
    -2 2 8 552.54 83.69
    2 2 -8 528.25 92.99
    1 -2 -8 117.89 31.6
    1 -2 -8 116.69 29.4
    -1 -2 8 143.19 34
    -1 2 8 92.89 23.7
    1 2 -8 121.39 33.6
    -1 2 8 36.4 25.7
    1 2 -8 81.69 20.8
    0 -2 -8 889.21 119.09
    0 -2 8 563.14 113.79
    0 -2 -8 661.43 112.29
    0 2 -8 651.43 107.19
    0 2 -8 668.83 115.99
    0 2 8 756.02 115.99
    -1 -2 -8 84.59 27
    1 -2 8 31.9 21.1
    -1 -2 -8 58.79 22.8
    1 2 8 29.7 20
    -1 2 -8 16.8 23.7
    -2 -2 -8 208.28 51.59
    -2 -2 -8 301.27 55.99
    2 -2 8 233.88 54.59
    -2 2 -8 286.17 56.29
    -2 2 -8 340.17 49.3
    2 2 8 203.48 52.29
    -3 -2 -8 124.19 33.9
    -3 -2 -8 119.69 32.4
    3 -2 8 72.49 31.6
    3 2 8 127.49 35.2
    -3 2 -8 89.49 24.9
    -3 2 -8 78.99 31.2
    -4 -2 -8 -0.9 20.7
    4 -2 8 -11.1 26.8
    -4 -2 -8 36.9 25.4
    -4 2 -8 -19.9 25.8
    4 2 8 -15 25.3
    5 -2 8 46.2 32.6
    -5 -2 -8 32 32
    -5 -2 -8 58.19 28.8
    -5 2 -8 58.99 27.7
    5 2 8 89.39 35.8
    -5 2 -8 2.5 28.2
    -6 -2 -8 43.3 28.2
    -6 -2 -8 -33.7 27.7
    6 -2 8 9.6 33.8
    -6 2 -8 -23.8 28.7
    6 2 8 7 30.6
    -6 2 -8 75.29 34.3
    7 -2 8 13.4 36.5
    -7 -2 -8 7 37.4
    -7 -2 -8 13.4 33.7
    -7 2 -8 -22.8 35.4
    -7 2 -8 -60.19 26.2
    7 2 8 -43.8 34.5
    -8 -2 -8 7.1 43.9
    8 -2 8 23.2 47.2
    -8 -2 -8 -8.2 38
    8 2 8 -27.6 44.9
    -8 2 -8 32 35.9
    -8 2 -8 50.99 41.3
    -8 -3 8 -15.4 40.4
    8 -3 -8 21 36.7
    8 -3 -8 -26.1 46.6
    8 3 -8 37.8 33.3
    8 3 -8 -12.5 43.8
    -8 3 8 19.5 37.5
    -7 -3 8 100.89 46
    7 -3 -8 73.79 39.2
    7 -3 -8 139.69 48.7
    7 3 -8 65.49 33.7
    -7 3 8 56.39 38.3
    7 3 -8 -10 38.8
    -6 -3 8 -31.9 32.3
    6 -3 -8 13.6 28.7
    6 -3 -8 -7.3 32.5
    -6 3 8 11.6 28.9
    6 3 -8 -1 32
    6 3 -8 31.3 24.8
    -5 -3 8 34.5 31
    5 -3 -8 52.69 33.4
    5 -3 -8 36.6 29.4
    -5 3 8 71.39 34
    5 3 -8 -1.8 29.4
    5 3 -8 63.49 24.7
    4 -3 -8 7.8 26
    -4 -3 8 2.9 21.4
    -4 -3 8 -39.7 20.9
    4 -3 -8 10.7 25.6
    4 3 -8 -16.1 25
    -4 3 8 26.2 24.2
    4 3 -8 6.9 16.5
    3 -3 -8 23.3 27.9
    3 -3 -8 48.9 27.3
    -3 -3 8 2.2 24.4
    -3 3 8 10.3 21.3
    3 3 -8 20.6 26.7
    3 3 -8 24.4 15.6
    -3 3 8 17.2 12.6
    2 -3 -8 166.68 43.2
    2 -3 -8 193.58 41.8
    -2 -3 8 139.59 42.4
    2 3 -8 119.69 41.9
    -2 3 8 122.29 37.2
    2 3 -8 174.38 31.6
    -2 3 8 175.18 32.6
    -1 -3 8 168.78 37.9
    1 -3 -8 87.89 34.6
    1 -3 -8 97.19 34.8
    1 -3 -8 179.78 32.2
    -1 3 8 86.79 36.7
    -1 3 8 131.79 36.6
    1 3 -8 128.79 38.4
    -1 3 8 170.18 32.1
    1 3 -8 176.98 27.4
    0 -3 -8 51.69 22.4
    0 -3 8 61.99 27.8
    0 -3 -8 92.19 27.8
    0 3 -8 69.59 27.1
    0 3 -8 75.99 15.6
    0 3 8 42.6 29.3
    0 3 8 56.59 25.8
    -1 -3 -8 29.4 23.6
    -1 -3 -8 47.5 23.1
    1 -3 8 46.1 24.5
    -1 3 -8 76.79 26.4
    -1 3 -8 50.89 14.1
    1 3 8 71.49 24.8
    -2 -3 -8 6.5 20.3
    2 -3 8 8.7 23.8
    -2 -3 -8 13.3 21.6
    2 3 8 5.7 21.4
    -2 3 -8 -6.8 20.7
    -2 3 -8 -3.1 10.3
    3 -3 8 -5.1 23.4
    -3 -3 -8 -28.6 19.7
    -3 -3 -8 -10.2 22.4
    3 3 8 10.1 22.3
    -3 3 -8 15.7 22.3
    -3 3 -8 10.2 15.2
    -4 -3 -8 -8.9 23
    4 -3 8 27.9 26.3
    -4 -3 -8 -20.7 23.7
    4 3 8 24.4 27.3
    -4 3 -8 31.6 26.4
    -5 -3 -8 179.98 48.4
    -5 -3 -8 109.39 38.7
    5 -3 8 179.98 47.1
    5 3 8 143.59 43.4
    -5 3 -8 159.58 45.8
    6 -3 8 22.7 28.2
    -6 -3 -8 65.59 30.2
    6 -3 8 28.6 34.5
    -6 -3 -8 49.1 35.3
    6 3 8 24 36.1
    -6 3 -8 -30.6 27.9
    7 -3 8 -29.6 26.4
    -7 -3 -8 -6.5 36.7
    -7 -3 -8 -13.9 29.9
    7 -3 8 -37.2 39
    7 3 8 22.3 35.4
    -7 3 -8 -22.2 35.2
    8 -3 8 2.3 35.2
    -8 -3 -8 78.19 41.4
    -8 -3 -8 72.39 48.9
    8 -3 8 21.8 47.1
    8 3 8 64.79 48.1
    -8 3 -8 82.79 47.7
    -8 -4 8 -25.5 45.6
    8 -4 -8 29.8 41.8
    8 4 -8 20.7 37.5
    -8 4 8 7.4 38.2
    8 4 -8 52.59 46.1
    -7 -4 8 20.4 39.3
    7 -4 -8 -5.6 33.3
    -7 -4 8 47.4 31.5
    7 4 -8 -7.9 25.1
    -7 4 8 0.4 35.7
    7 4 -8 31.4 43.5
    6 -4 -8 -4.1 32.3
    6 -4 -8 -19.8 32.6
    -6 -4 8 26.3 36.1
    6 4 -8 -22.3 20.7
    -6 4 8 -24.9 26.9
    6 4 -8 -19.4 29.4
    -5 -4 8 7.8 30.9
    5 -4 -8 37.4 33.2
    5 -4 -8 10.4 30.4
    5 4 -8 17.8 21.1
    -5 4 8 40.3 30.3
    5 4 -8 48.5 32.7
    4 -4 -8 30.9 30.2
    4 -4 -8 28.2 25.6
    -4 -4 8 33.7 27
    -4 4 8 10.7 23.9
    4 4 -8 -3.3 14.4
    4 4 -8 -17.6 24.9
    3 -4 -8 173.28 39.5
    -3 -4 8 84.39 34.1
    3 -4 -8 163.78 38.4
    -3 4 8 98.69 33.5
    3 4 -8 151.68 26.8
    3 4 -8 82.59 36.4
    -3 4 8 101.79 36.1
    2 -4 -8 41.6 16.3
    2 -4 -8 2.9 22.9
    -2 -4 8 10.4 22.1
    2 -4 -8 13.7 25.9
    -2 4 8 10 14.2
    2 4 -8 52.09 29.4
    -2 4 8 20.2 23.5
    2 4 -8 40.2 10.9
    -2 4 8 -2.6 19.6
    -1 -4 8 17.8 21.5
    1 -4 -8 -14.2 14.8
    1 -4 -8 24 22
    1 -4 -8 11.7 21.9
    -1 4 8 21.3 19.7
    -1 4 8 7.7 23.6
    -1 4 8 9.7 15.5
    1 4 -8 3.2 23
    0 -4 -8 254.17 50.99
    0 -4 -8 250.97 52.59
    0 -4 8 244.68 54.79
    0 4 8 264.87 53.69
    0 4 8 389.76 58.69
    0 4 -8 231.88 53.79
    1 -4 8 54.19 26.8
    -1 -4 -8 149.99 30.6
    -1 -4 -8 45.1 27
    -1 4 -8 81.09 28.8
    1 4 8 55.79 24.7
    1 4 8 177.78 35.6
    2 -4 8 184.68 45
    -2 -4 -8 303.77 49.99
    -2 -4 -8 211.08 45.5
    -2 4 -8 204.38 35.4
    2 4 8 222.88 45.7
    -2 4 -8 99.89 41.6
    2 4 8 307.97 54.19
    3 -4 8 7.2 24.6
    -3 -4 -8 9.4 24.2
    -3 -4 -8 -19.6 20.3
    3 4 8 0.3 22
    -3 4 -8 5.5 23.2
    4 -4 8 43.7 33.3
    -4 -4 -8 155.48 38.6
    4 -4 8 70.29 32
    -4 -4 -8 111.89 35.4
    4 4 8 147.99 38.3
    -4 4 -8 109.29 36
    -5 -4 -8 21.4 23.9
    5 -4 8 12.2 24
    5 -4 8 15.3 26.5
    -5 -4 -8 29.7 30.4
    5 4 8 7 29.6
    -5 4 -8 -48.8 23.8
    -6 -4 -8 -41 27
    6 -4 8 -0.2 25.1
    -6 -4 -8 11.4 36
    6 -4 8 36.1 34.1
    6 4 8 60.59 37.3
    -6 4 -8 24.6 30.7
    7 -4 8 39.7 42.1
    -7 -4 -8 4.1 34.4
    -7 -4 -8 26.5 39.8
    7 -4 8 21 30.8
    7 4 8 1 36.6
    -7 4 -8 29.6 38
    8 -4 8 -0.8 44.4
    8 -4 8 -4.6 34
    -8 -4 -8 -86.79 36.8
    -8 -4 -8 -8.4 44.1
    8 4 8 36.7 43.9
    -8 4 -8 -0.3 39.6
    7 -5 -8 88.49 46.7
    -7 -5 8 39.8 45.3
    -7 -5 8 -6 32.8
    7 5 -8 61.59 42.7
    -7 5 8 0.3 35.8
    -6 -5 8 -25.3 35.1
    6 -5 -8 3.2 37.6
    6 5 -8 65.69 37.2
    -6 5 8 -7.9 29.3
    5 -5 -8 63.79 33.9
    5 -5 -8 66.99 35
    -5 -5 8 58.99 38.2
    -5 5 8 73.39 32.4
    5 5 -8 32.2 35.9
    4 -5 -8 22.8 27.8
    4 -5 -8 -7.7 29.4
    -4 -5 8 34.7 29
    -4 5 8 -15.7 22.2
    4 5 -8 10 28
    4 5 -8 -5.2 23.5
    3 -5 -8 163.98 37.7
    -3 -5 8 97.99 37.1
    3 -5 -8 130.19 39.8
    -3 5 8 44.1 28.8
    3 5 -8 148.69 37.4
    2 -5 -8 261.47 47.7
    -2 -5 8 161.48 43.9
    2 -5 -8 173.98 36
    2 -5 -8 157.28 46.8
    2 5 -8 184.78 47.7
    -2 5 8 178.98 41.8
    1 -5 -8 -4.6 22.8
    -1 -5 8 42.3 25.3
    1 -5 -8 7.1 18.3
    1 -5 -8 50.29 28.2
    -1 5 8 40.2 25.7
    1 5 -8 39.1 28
    -1 5 8 37.8 20.2
    -1 5 8 60.39 22.6
    0 -5 -8 26.4 20.3
    0 -5 -8 30.4 22.3
    0 -5 8 -8.7 22.9
    0 5 -8 33 24.7
    0 5 8 4.2 18.5
    0 5 8 -24.5 22.8
    -1 -5 -8 7.6 20.2
    -1 -5 -8 -14.4 19.3
    1 -5 8 5.2 22.8
    1 5 8 25 24.9
    -1 5 -8 19.5 22.5
    1 5 8 17.6 19.8
    2 -5 8 5.5 21.2
    -2 -5 -8 -15.1 21
    -2 -5 -8 9.6 23.5
    2 5 8 3.2 29.3
    -2 5 -8 4.5 22.4
    2 5 8 1 20.5
    -3 -5 -8 33.7 25.2
    -3 -5 -8 2.4 23.8
    3 -5 8 12.2 23.2
    3 -5 8 96.59 33.2
    -3 5 -8 26.7 25.3
    3 5 8 53.79 27.4
    -4 -5 -8 -17 26.9
    4 -5 8 16.2 27.9
    -4 -5 -8 -28.6 24.8
    4 -5 8 38 29.2
    -4 5 -8 21.5 26.4
    4 5 8 40.7 26.5
    5 -5 8 15 25.7
    5 -5 8 -8.2 29.8
    -5 -5 -8 -18.1 24.1
    -5 -5 -8 45.2 33.4
    -5 5 -8 -29.5 24.6
    5 5 8 8.9 29.8
    6 -5 8 -33.5 30.6
    -6 -5 -8 -42.5 28.5
    6 -5 8 2.1 29.5
    -6 -5 -8 -24 34.2
    -6 5 -8 10 31.8
    6 5 8 34.1 37.4
    7 -5 8 38.3 34.7
    7 -5 8 24.6 40.1
    -7 -5 -8 12.3 34.3
    -7 5 -8 -14.6 30.3
    7 5 8 -9 37.1
    -7 -6 8 30 36.8
    -7 -6 8 -2.8 46.1
    7 -6 -8 39 42
    7 6 -8 81.79 45.7
    -7 6 8 20.7 36.6
    -6 -6 8 -6.8 40.2
    6 -6 -8 8 38
    6 6 -8 -21.8 33.6
    -6 6 8 -16.8 28.2
    -5 -6 8 10.3 32.5
    5 -6 -8 -23.1 30.3
    5 6 -8 -11.5 30.1
    -5 6 8 -8.5 25.6
    4 -6 -8 59.79 37.3
    -4 -6 8 -12.5 27.8
    4 6 -8 59.19 31.7
    -4 6 8 37 26.8
    3 -6 -8 2.7 27.1
    3 -6 -8 30 30.3
    -3 -6 8 0.1 27.2
    3 6 -8 31.2 31.7
    -3 6 8 24.4 23.6
    2 -6 -8 95.99 32.3
    2 -6 -8 98.29 24.3
    2 -6 -8 53.89 28.8
    -2 -6 8 61.09 30.9
    2 6 -8 90.39 32.6
    -2 6 8 60.69 27.8
    -1 -6 8 17 24.6
    1 -6 -8 -28.2 21.7
    1 -6 -8 11.9 19
    1 -6 -8 -21.2 24.1
    1 6 -8 2.3 24.5
    -1 6 8 -23.6 18.9
    0 -6 -8 245.38 47.2
    0 -6 8 206.18 48.2
    0 -6 -8 211.18 44.7
    0 6 8 186.08 44.2
    0 6 -8 202.08 48.7
    -1 -6 -8 7.3 20.5
    1 -6 8 -2.3 21.7
    -1 -6 -8 16.5 21.3
    1 6 8 -12.5 18.7
    -1 6 -8 -13.3 20.2
    -2 -6 -8 -16.3 20.6
    2 -6 8 -2.8 22.5
    -2 -6 -8 -25.8 20.6
    2 6 8 -1.9 19.9
    -2 6 -8 15.8 22.3
    3 -6 8 -13.9 25.4
    -3 -6 -8 -0.4 25.5
    -3 -6 -8 -2.8 24.9
    3 -6 8 -19.5 26.2
    3 6 8 10 23.4
    -3 6 -8 -30.4 22.9
    4 -6 8 19.5 30.3
    -4 -6 -8 30.9 31
    4 -6 8 82.49 34.1
    -4 -6 -8 71.29 33.2
    -4 6 -8 64.79 30.2
    4 6 8 68.39 30.4
    5 -6 8 -8.8 29.3
    -5 -6 -8 -9 26.4
    5 -6 8 38.3 33.7
    5 6 8 7.1 30.2
    -5 6 -8 53.69 32
    -6 -6 -8 18.5 36.1
    6 -6 8 34.7 40
    6 -6 8 34.4 34.9
    -6 6 -8 15.6 31.6
    6 6 8 8.4 32.6
    -7 -6 -8 -4.8 39.7
    7 -6 8 2.5 36.2
    7 6 8 13.5 39.1
    -7 6 -8 -8.8 34.5
    6 -7 -8 32 45.7
    6 7 -8 48.6 39
    -6 7 8 -17.3 29.7
    -5 -7 8 53.89 42.4
    5 -7 -8 82.89 46.8
    5 7 -8 69.39 41
    -5 7 8 144.19 39
    -4 -7 8 -6.6 30.7
    4 -7 -8 -16.9 34.1
    4 7 -8 24.6 31.2
    -4 7 8 4.9 25.3
    -3 -7 8 40.9 32
    3 -7 -8 86.39 43.3
    -3 7 8 73.69 28.5
    3 7 -8 67.59 33.3
    2 -7 -8 20.9 20.4
    -2 -7 8 47.3 27.9
    2 -7 -8 57.99 31.8
    -2 7 8 17 21.3
    2 7 -8 13.2 28.6
    1 -7 -8 65.49 30.7
    -1 -7 8 19.4 26.9
    1 -7 -8 38.5 22.4
    1 7 -8 14.5 28.5
    -1 7 8 19.2 21.7
    0 -7 -8 10.4 22.3
    0 -7 8 -10.7 21.9
    0 7 -8 10.7 24.7
    0 7 8 26.3 20.4
    -1 -7 -8 29.6 24.2
    1 -7 8 3.3 25.2
    1 7 8 4.2 19
    -1 7 -8 44.6 25.6
    2 -7 8 28.4 28
    2 -7 8 -21.5 24.6
    -2 -7 -8 -12.2 23.7
    2 7 8 6.5 20
    -2 7 -8 -15.6 20.6
    3 -7 8 -16.4 28
    3 -7 8 55.29 30.1
    -3 -7 -8 -36.6 24.3
    -3 7 -8 22 25.1
    3 7 8 -17.9 20.9
    -4 -7 -8 31.5 29.9
    4 -7 8 19.9 33.2
    4 7 8 8.7 25.1
    -4 7 -8 6.4 26.8
    5 -7 8 6.6 34.1
    -5 -7 -8 -16.1 29.4
    5 7 8 -19.5 26.3
    -5 7 -8 -28 24.5
    6 -7 8 -1.5 36.9
    -6 -7 -8 -7.3 37.8
    -6 7 -8 -37.3 27.2
    6 7 8 -20.2 33
    6 -8 -8 5.7 44.3
    -6 8 8 -5.2 30.2
    6 8 -8 97.09 45
    5 -8 -8 -27 39.9
    5 8 -8 -21.2 31.8
    -5 8 8 42.6 30.7
    4 -8 -8 84.09 40.9
    -4 8 8 -14.7 24.5
    4 8 -8 -41.3 28.6
    3 -8 -8 22.8 35.9
    3 8 -8 43.5 32.2
    -3 8 8 25.2 24.8
    2 -8 -8 67.09 36.6
    -2 8 8 96.99 31.1
    2 8 -8 145.49 37.4
    1 -8 -8 31.5 27.6
    1 -8 -8 -32.5 21.6
    1 8 -8 -5.2 25.6
    -1 8 8 36 20.6
    0 -8 -8 61.69 27.5
    0 8 8 26 20.5
    0 8 -8 66.19 30.4
    -1 -8 -8 81.09 32.6
    1 8 8 68.99 25.1
    -1 8 -8 60.29 30
    2 -8 8 110.49 40.3
    -2 -8 -8 162.48 39.9
    2 8 8 64.19 28.5
    -2 8 -8 92.49 33.3
    3 -8 8 29.3 31.2
    -3 -8 -8 -21.2 25
    -3 8 -8 -25.8 22.1
    3 8 8 -15.7 22.4
    4 -8 8 63.69 39.9
    -4 -8 -8 -40 30.8
    4 8 8 58.39 29.1
    -4 8 -8 84.89 33.1
    -5 -8 -8 -16.2 34.8
    5 -8 8 8.5 34.7
    -5 8 -8 -43 25.3
    5 8 8 -18.7 25.8
    6 -8 8 62.19 43.1
    -6 -8 -8 14.3 43.5
    -6 8 -8 -1.5 31.9
    6 8 8 9.2 35.9
    5 -9 -8 78.79 53.59
    5 9 -8 27.6 39.7
    -5 9 8 14.2 29.3
    4 -9 -8 31.3 38.5
    -4 9 8 -33 24
    4 9 -8 -9.2 31.3
    3 -9 -8 30.3 43.4
    3 9 -8 58.99 32.8
    -3 9 8 -6.8 24.4
    2 -9 -8 37.9 37.6
    -2 9 8 17.7 22.6
    2 9 -8 41.6 29.6
    1 -9 -8 23.3 31.7
    -1 9 8 54.69 24
    1 9 -8 46.6 28.7
    0 -9 -8 50.19 36.6
    0 -9 -8 45.4 32.6
    0 9 -8 101.29 34.7
    0 9 8 80.59 26.5
    -1 -9 -8 25.4 29.8
    -1 9 -8 -11.5 23.8
    1 9 8 15.9 21.2
    2 -9 8 26.7 39
    -2 -9 -8 8.5 29.9
    -2 9 -8 31.9 26.3
    2 9 8 12.8 21.4
    -3 -9 -8 -22.1 31.3
    3 -9 8 -29.2 31.6
    3 9 8 -18.1 20.4
    -3 9 -8 7.2 27
    -4 -9 -8 -18 30.7
    4 -9 8 8.3 40.2
    -4 9 -8 10 29.4
    4 9 8 -12 25
    5 -9 8 91.29 50.09
    -5 -9 -8 37.5 41.2
    -5 9 -8 61.59 33.5
    5 9 8 41.8 34
    4 -10 -8 57.09 49.4
    -4 10 8 36.3 28.6
    3 -10 -8 27.6 40.5
    -3 10 8 30 25.6
    3 10 -8 -44.8 31.6
    2 -10 -8 169.48 51.19
    -2 10 8 52.69 29.1
    2 10 -8 140.49 41.6
    1 -10 -8 -14.5 33.4
    1 10 -8 1.6 26.5
    -1 10 8 13 20
    0 -10 -8 232.78 49.9
    0 -10 -8 162.38 52.49
    0 10 8 133.49 36.2
    0 10 -8 152.48 43
    -1 -10 -8 31.9 33.9
    1 -10 8 -15.3 33.5
    1 10 8 32.5 21.6
    -1 10 -8 -34.1 25.2
    2 -10 8 51.79 40.8
    -2 -10 -8 9 35.7
    -2 10 -8 60.69 30.2
    2 10 8 22.7 23.5
    -3 -10 -8 2.5 37.1
    3 -10 8 -39.9 36.5
    3 10 8 -22.1 23.4
    -3 10 -8 1.6 26.1
    4 -10 8 3.4 58.19
    1 -11 -8 20.9 35
    1 11 -8 6.7 30.6
    0 -11 -8 15.1 37.4
    0 11 -8 65.29 31.8
    1 -11 8 28.6 43.6
    -1 -11 -8 8.4 41.1
    -1 11 -8 -32.4 26.5
    8 0 -9 -8.5 38.4
    -8 0 9 30.6 46
    8 0 -9 -0.3 51.49
    7 0 -9 150.58 60.69
    -7 0 9 141.59 57.69
    7 0 -9 244.18 55.99
    6 0 -9 -11.1 25.6
    6 0 -9 31.1 39.3
    -6 0 9 -32 33.2
    5 0 -9 37.9 34
    -5 0 9 -5.3 29.3
    5 0 -9 -27.5 21
    4 0 -9 14.4 32.4
    -4 0 9 -18.7 25.4
    4 0 -9 9.3 20.6
    3 0 -9 32.9 28.3
    3 0 -9 5.9 18.6
    -3 0 9 0.5 24.3
    2 0 -9 43.2 29.5
    2 0 -9 -17.5 15.3
    -2 0 9 -41.8 22.7
    1 0 -9 257.97 49
    -1 0 9 216.28 53.39
    1 0 -9 268.27 57.39
    0 0 9 0.8 22.1
    0 0 -9 -0.1 23.8
    0 0 -9 13.8 16
    -1 0 -9 -6.8 22.5
    1 0 9 14 24.4
    2 0 9 6.4 24.5
    -2 0 -9 -8.7 18.6
    -2 0 -9 17.3 25.2
    -3 0 -9 15.9 23.2
    -3 0 -9 2.1 24.5
    3 0 9 44.7 27.2
    -4 0 -9 10.8 22.9
    -4 0 -9 10.5 31.7
    4 0 9 -24.8 29
    -5 0 -9 -47.6 26.1
    -5 0 -9 12.8 28.3
    5 0 9 -1.7 31.4
    -6 0 -9 -15.5 33.7
    6 0 9 32.1 39.7
    -6 0 -9 -23.2 27.8
    7 0 9 22.1 45.8
    -7 0 -9 72.09 43.9
    -7 0 -9 1.2 32.6
    -8 0 -9 -5.5 49.1
    -8 0 -9 -38.7 38.6
    8 0 9 96.69 53.99
    8 -1 -9 -33.5 38.3
    -8 -1 9 -4.1 47.3
    8 -1 -9 -47.6 49.8
    8 1 -9 -22.5 48.1
    -8 1 9 -24.2 40
    8 1 -9 26.1 36.7
    7 -1 -9 -17.2 42.6
    -7 -1 9 -38.5 37.3
    7 -1 -9 17.1 32.5
    -7 1 9 -24.3 38.6
    7 1 -9 64.99 46.4
    7 1 -9 4.2 32.5
    6 -1 -9 -3.4 27.3
    6 -1 -9 -3 38.3
    -6 -1 9 -42.9 32.5
    6 1 -9 -0.7 36.5
    -6 1 9 -16.7 33.7
    6 1 -9 -1.3 25.7
    5 -1 -9 57.49 40.4
    -5 -1 9 81.59 38.8
    5 -1 -9 87.79 32.8
    5 1 -9 80.29 30
    5 1 -9 109.19 41.6
    -5 1 9 96.49 42.2
    4 -1 -9 45.6 25.9
    -4 -1 9 45.9 31.1
    4 -1 -9 4 31
    -4 1 9 -27.5 24
    4 1 -9 49.9 23.7
    4 1 -9 32 32.3
    3 -1 -9 31.4 22.2
    3 -1 -9 32.8 29.8
    -3 -1 9 10.5 25.4
    3 1 -9 29 19.4
    3 1 -9 0.5 27.8
    -3 1 9 -15.2 24.2
    2 -1 -9 106.59 43.9
    2 -1 -9 253.17 43.5
    -2 -1 9 232.18 48.1
    2 1 -9 156.58 36
    2 1 -9 231.08 49.99
    -2 1 9 121.99 41.5
    1 -1 -9 35.4 27.8
    -1 -1 9 -5.3 22.6
    1 -1 -9 21 19.6
    1 1 -9 23.1 15.7
    1 1 -9 53.49 28.4
    -1 1 9 20.5 25.1
    0 -1 -9 -22.3 15.7
    0 -1 -9 -37.2 23
    0 -1 9 -17.7 22.2
    0 1 -9 47.3 27.1
    0 1 -9 9.8 14.7
    0 1 9 14.7 23.8
    -1 -1 -9 51.79 25.9
    1 -1 9 94.79 29.4
    -1 -1 -9 56.39 28.4
    1 1 9 1.3 25.1
    -1 1 -9 93.09 30.5
    -2 -1 -9 123.89 37
    -2 -1 -9 91.89 34.1
    2 -1 9 113.99 36.3
    2 1 9 101.69 36.6
    -2 1 -9 191.08 41.5
    3 -1 9 4.8 24.1
    -3 -1 -9 -39.2 19.7
    -3 -1 -9 -10.3 25.7
    3 1 9 17.7 26.1
    -3 1 -9 17.3 22
    -3 1 -9 -31.7 22.4
    4 -1 9 14.9 29.8
    -4 -1 -9 26.7 28.2
    -4 -1 -9 11.3 27
    -4 1 -9 25.1 31.8
    -4 1 -9 -24.5 23
    4 1 9 59.59 33.3
    -5 -1 -9 -8.6 32.2
    5 -1 9 37.1 34.2
    -5 -1 -9 6.8 26.6
    -5 1 -9 -18.2 28.7
    -5 1 -9 -30.3 23
    5 1 9 -12.1 31.9
    -6 -1 -9 -29.5 27.2
    6 -1 9 -29.5 35.1
    -6 -1 -9 14.3 38.3
    -6 1 -9 -8.9 30.9
    -6 1 -9 -10.2 33.7
    6 1 9 -49.4 36.8
    7 -1 9 22.7 46.1
    -7 -1 -9 -64.09 38.2
    -7 -1 -9 28.8 33.1
    7 1 9 16.1 43.3
    -7 1 -9 18.3 34.4
    -7 1 -9 10 41.7
    8 -1 9 -14.7 46.8
    -8 -1 -9 -28.7 37
    -8 -1 -9 -30.9 46.6
    -8 1 -9 19.5 42.5
    8 1 9 -9 48.3
    -8 1 -9 -11.3 49.8
    8 -2 -9 -5.4 40.7
    -8 -2 9 21.6 48.4
    8 2 -9 -39.2 32.9
    -8 2 9 38.4 45.5
    -7 -2 9 -29.1 40.7
    7 -2 -9 2.1 47.7
    7 -2 -9 65.39 39.1
    -7 2 9 56.39 45.6
    7 2 -9 54.29 36.4
    7 2 -9 29.4 48.4
    6 -2 -9 -2.8 37.1
    6 -2 -9 5.5 30.2
    -6 -2 9 -6.5 36.5
    6 2 -9 -6 35.7
    6 2 -9 11.5 26.1
    -6 2 9 -25.8 31.2
    5 -2 -9 50.79 38.1
    -5 -2 9 32.5 33.1
    5 -2 -9 -23.4 28.1
    -5 2 9 56.19 35.2
    5 2 -9 45.5 36.2
    5 2 -9 31.5 24.1
    4 -2 -9 28.2 28.5
    -4 -2 9 -40.6 27.5
    4 -2 -9 -14.3 30.7
    4 2 -9 17.2 33.4
    4 2 -9 36.9 20.3
    -4 2 9 36.2 29
    -3 -2 9 10 28.2
    3 -2 -9 6.5 27.6
    3 -2 -9 17.9 21.8
    -3 2 9 18.2 26.3
    3 2 -9 26.7 30.3
    3 2 -9 15.8 17.1
    2 -2 -9 8.2 27.4
    -2 -2 9 23.3 26.6
    2 -2 -9 -10 19.6
    -2 2 9 -3.9 22.1
    2 2 -9 -4.6 27.7
    2 2 -9 -8.3 14.2
    -2 2 9 -3.9 17.5
    1 -2 -9 215.48 48.3
    1 -2 -9 230.08 45.4
    -1 -2 9 333.17 53.79
    -1 2 9 175.18 45.1
    1 2 -9 191.58 38.3
    1 2 -9 136.69 45.9
    0 -2 -9 -22.3 16.2
    0 -2 9 31.1 26.1
    0 -2 -9 15.5 23.3
    0 2 -9 -34 21.2
    0 2 9 -6.3 21
    0 2 -9 3.6 11.5
    -1 -2 -9 9.2 19.3
    1 -2 9 8.7 23.2
    -1 -2 -9 55.29 28.1
    -1 2 -9 18.8 24.6
    1 2 9 6.5 25
    -2 -2 -9 259.97 50.09
    -2 -2 -9 173.88 43.6
    2 -2 9 122.89 42.7
    -2 2 -9 171.38 45.1
    2 2 9 170.78 45
    -2 2 -9 248.98 40.9
    -3 -2 -9 2.9 28.3
    -3 -2 -9 17.4 22.9
    3 -2 9 61.89 29.9
    -3 2 -9 51.59 28
    3 2 9 20.3 25.2
    4 -2 9 4 28.1
    -4 -2 -9 41.4 26.9
    -4 -2 -9 -34.4 23.6
    4 2 9 -4.9 25.1
    -4 2 -9 -9.9 27.4
    -5 -2 -9 15.1 31.5
    -5 -2 -9 26.6 30
    5 -2 9 -24.2 32
    -5 2 -9 -39.1 30
    5 2 9 42 35.1
    -6 -2 -9 -6.1 35.6
    -6 -2 -9 -17.1 30.2
    6 -2 9 56.29 39.8
    -6 2 -9 42 38
    -6 2 -9 39.4 34.8
    6 2 9 62.59 41.2
    7 -2 9 10.2 46.7
    -7 -2 -9 28.2 39.4
    -7 -2 -9 28.7 42.8
    7 2 9 75.79 45.6
    -7 2 -9 40.6 42.6
    -7 2 -9 20.7 37.6
    7 -3 -9 -34.4 34
    -7 -3 9 -16.6 42.8
    7 -3 -9 49.6 49.4
    -7 3 9 43.1 39.1
    7 3 -9 -4.4 33.8
    7 3 -9 -19.7 40.5
    -6 -3 9 60.79 43.6
    6 -3 -9 -25.8 29
    6 -3 -9 56.59 40.2
    6 3 -9 -23.6 38.8
    6 3 -9 26.4 26.7
    -6 3 9 11.3 34.3
    5 -3 -9 24.4 34.4
    -5 -3 9 49.3 39
    5 -3 -9 52.99 37.1
    -5 3 9 60.29 33.7
    5 3 -9 49 25.9
    5 3 -9 40.1 38.1
    -4 -3 9 263.47 61.09
    4 -3 -9 251.67 59.79
    4 -3 -9 237.18 58.49
    -4 3 9 237.88 57.29
    4 3 -9 260.27 51.39
    4 3 -9 409.16 69.19
    -3 -3 9 16.4 30.5
    3 -3 -9 23.6 27.1
    3 -3 -9 8.3 30.3
    -3 3 9 35.4 27
    3 3 -9 42.1 17.5
    3 3 -9 10 31.4
    2 -3 -9 11.5 23.5
    2 -3 -9 -35.6 26.1
    -2 -3 9 22.3 26.9
    -2 3 9 41.8 25.6
    2 3 -9 -12.6 11.9
    2 3 -9 1.6 31.3
    -1 -3 9 201.08 48
    1 -3 -9 199.88 47.4
    1 -3 -9 180.08 41.3
    1 -3 -9 183.58 48.2
    1 3 -9 227.68 37.9
    -1 3 9 244.68 49.2
    1 3 -9 208.88 51.09
    0 -3 -9 355.46 73.59
    0 -3 -9 469.15 79.89
    0 -3 9 442.06 81.09
    0 3 -9 453.75 69.09
    0 3 -9 381.36 79.39
    0 3 9 391.46 77.69
    -1 -3 -9 3.5 22.4
    1 -3 9 48.1 28
    -1 -3 -9 -16.5 18.9
    -1 3 -9 7.3 23.8
    -1 3 -9 17.6 12.1
    1 3 9 -25 18.7
    -2 -3 -9 107.79 35.6
    -2 -3 -9 108.69 33.9
    2 -3 9 116.09 36.5
    -2 3 -9 212.68 43.8
    2 3 9 94.39 35.2
    -3 -3 -9 30.2 26.3
    -3 -3 -9 5.3 24.4
    3 -3 9 -19.3 24
    3 3 9 17.4 26.6
    -3 3 -9 -2.9 24.4
    -4 -3 -9 34 31.4
    4 -3 9 53.99 35
    -4 -3 -9 47.8 33.1
    4 3 9 106.69 37.7
    -4 3 -9 59.59 35
    -5 -3 -9 -20.9 23.8
    5 -3 9 -1.3 29.8
    -5 -3 -9 -5.9 30.9
    -5 3 -9 43.7 30.9
    5 3 9 23.8 32.2
    -6 -3 -9 5.4 29.5
    6 -3 9 81.59 41.6
    -6 -3 -9 75.69 40.7
    6 3 9 44.2 41.3
    -6 3 -9 74.39 40.3
    7 -3 9 -2.4 39.6
    -7 -3 -9 -5.3 40.5
    -7 -3 -9 32.7 37.8
    7 3 9 -27.5 40.5
    -7 3 -9 -27.6 35.1
    7 -4 -9 106.99 51.39
    -7 -4 9 79.19 54.99
    7 4 -9 36.6 49.7
    -7 4 9 66.49 42.4
    6 -4 -9 -31 32.7
    -6 -4 9 -24.7 38.9
    6 4 -9 -4.2 39.1
    -6 4 9 -3.5 35
    5 -4 -9 119.49 41.7
    5 -4 -9 14.7 37.7
    -5 -4 9 87.49 41.3
    5 4 -9 30.3 35.2
    -5 4 9 43.5 33.6
    4 -4 -9 22.4 30.9
    4 -4 -9 13.2 28
    -4 -4 9 70.89 36.4
    4 4 -9 4.1 31.9
    -4 4 9 -17 25.4
    -3 -4 9 139.39 42
    3 -4 -9 125.29 43
    3 -4 -9 152.98 43.6
    3 4 -9 126.49 43.1
    -3 4 9 138.19 39.4
    -2 -4 9 2.2 25.9
    2 -4 -9 -9.3 25.9
    2 -4 -9 -18.9 26.3
    -2 4 9 8.3 23.9
    2 4 -9 -30.7 25.3
    1 -4 -9 -19.3 23.1
    -1 -4 9 -2.4 24.5
    1 -4 -9 -2.2 16.4
    1 -4 -9 12.1 25.3
    -1 4 9 2.7 20.4
    1 4 -9 -16.6 24.8
    0 -4 9 35.8 29
    0 -4 -9 51.59 29.2
    0 -4 -9 40 22.5
    0 4 -9 10.2 26.5
    0 4 9 16.8 24.2
    -1 -4 -9 156.18 35.2
    -1 -4 -9 87.79 33.1
    1 -4 9 130.69 37.3
    1 4 9 104.19 33
    -1 4 -9 77.09 33.7
    -2 -4 -9 18.1 25.5
    -2 -4 -9 37 26.4
    2 -4 9 53.99 28.6
    -2 4 -9 40.2 30.2
    2 4 9 48.3 26.2
    3 -4 9 24.8 28.1
    -3 -4 -9 59.49 30.5
    -3 -4 -9 19.6 29.4
    -3 4 -9 56.09 29.7
    3 4 9 28 28.3
    -4 -4 -9 -21.2 23.5
    -4 -4 -9 32.1 32.1
    4 -4 9 10.3 30.8
    -4 4 -9 -31.8 26.9
    4 4 9 -8.3 28.5
    -5 -4 -9 -11.5 29.1
    5 -4 9 12.5 32.1
    -5 -4 -9 52.29 38.8
    -5 4 -9 -19.2 27.2
    5 4 9 42.7 33.9
    6 -4 9 23 37.3
    -6 -4 -9 -19.6 33.8
    -6 -4 -9 35.4 37.8
    6 4 9 -27 38
    -6 4 -9 -40 33.7
    -7 -4 -9 -33.9 43
    -7 -4 -9 39.2 41.8
    7 -4 9 -69.69 38.2
    7 4 9 54.59 47.2
    -7 4 -9 -2.7 35.7
    -7 -5 9 -70.89 45.7
    7 -5 -9 14 41.7
    7 5 -9 -40.1 41.6
    -7 5 9 -35.3 36.6
    6 -5 -9 8.9 40.8
    -6 -5 9 -29.5 42.2
    6 5 -9 -23.8 36.9
    -6 5 9 -28 31.8
    -5 -5 9 3.7 36
    5 -5 -9 25.3 34.5
    5 5 -9 -36.1 31.7
    -5 5 9 57.89 35
    4 -5 -9 -19.7 46.1
    4 -5 -9 -0.7 32.1
    -4 -5 9 -24.1 28.6
    -4 5 9 32.1 28.2
    4 5 -9 7.6 31.5
    3 -5 -9 16.3 30.8
    3 -5 -9 20.4 28.5
    -3 -5 9 -5 29.4
    3 5 -9 -8.7 27.1
    -3 5 9 43.1 26.9
    2 -5 -9 152.68 42.1
    2 -5 -9 187.88 46.5
    -2 -5 9 172.88 45.2
    2 -5 -9 162.48 34.7
    -2 5 9 176.18 41.4
    2 5 -9 98.79 42.8
    1 -5 -9 6.3 25.8
    1 -5 -9 26 21.6
    -1 -5 9 0.3 25.9
    1 -5 -9 44.1 30.9
    1 5 -9 1.4 26.2
    -1 5 9 -1 21.3
    0 -5 -9 226.78 42.6
    0 -5 9 213.38 48.5
    0 -5 -9 213.28 47.2
    0 5 -9 146.29 43.3
    0 5 9 121.99 41
    -1 -5 -9 26.4 26.3
    -1 -5 -9 24.8 27.2
    1 -5 9 33.1 28.6
    -1 5 -9 61.79 30
    1 5 9 41.9 25.9
    -2 -5 -9 162.58 39.1
    2 -5 9 98.89 37.5
    -2 -5 -9 60.89 34.6
    -2 5 -9 167.98 39.3
    2 5 9 134.29 37.4
    -3 -5 -9 33.2 29.5
    -3 -5 -9 22.5 30
    3 -5 9 17.7 29.7
    3 5 9 14.3 25.1
    -3 5 -9 -22.4 24
    4 -5 9 28.2 30.1
    -4 -5 -9 129.59 40.1
    -4 -5 -9 95.89 35.7
    -4 5 -9 23.3 28.7
    4 5 9 19.9 30.3
    5 -5 9 28 34.3
    -5 -5 -9 -34.7 31.1
    -5 -5 -9 -4.1 35.3
    -5 5 -9 40.6 32.6
    5 5 9 -3.2 31.9
    -6 -5 -9 -5.4 31.9
    6 -5 9 23.4 36
    6 -5 9 44.8 34.5
    6 5 9 -23.3 37.6
    -6 5 -9 6.3 31.8
    7 -5 9 39.1 55.79
    7 -5 9 44.7 40.9
    -7 -5 -9 28.4 38.3
    7 5 9 10.3 43.4
    -7 5 -9 26.1 40.7
    6 -6 -9 -40.4 41.5
    -6 -6 9 -24.9 44.7
    6 6 -9 50.09 44.1
    -6 6 9 0.5 33.4
    -5 -6 9 16.9 41
    5 -6 -9 36.4 39.6
    -5 6 9 55.59 33.6
    5 6 -9 86.69 42.9
    4 -6 -9 36 36.7
    -4 -6 9 16.5 32.9
    4 6 -9 -24.5 29.2
    -4 6 9 41.5 28.1
    3 -6 -9 -19.7 30.8
    -3 -6 9 -22 29.3
    3 6 -9 -21.4 27.2
    -3 6 9 -8.2 24.7
    2 -6 -9 -22.2 26.9
    -2 -6 9 -10.1 27.3
    -2 6 9 -14.7 22.5
    2 6 -9 16.5 32
    1 -6 -9 -23.8 27.5
    1 -6 -9 -4.9 20.6
    -1 -6 9 -16.7 28.9
    -1 6 9 16.7 24.8
    1 6 -9 25.7 30.7
    0 -6 -9 40.5 36
    0 -6 -9 -4.6 23.2
    0 -6 9 -14.1 28.8
    0 6 -9 17.5 28.6
    0 6 9 -13.5 21.5
    -1 -6 -9 -14.2 23.2
    1 -6 9 -4.8 24.9
    -1 -6 -9 -20.7 27.9
    1 6 9 24.6 23.6
    -1 6 -9 26.9 27.5
    -2 -6 -9 -28.7 22.1
    2 -6 9 -42.3 22.8
    -2 6 -9 27.3 26.2
    2 6 9 -26.3 20
    -3 -6 -9 67.99 37.1
    3 -6 9 94.29 40.3
    -3 6 -9 120.69 39.4
    3 6 9 171.38 40.4
    4 -6 9 -37.5 25.5
    -4 -6 -9 25.4 32.5
    -4 6 -9 16.1 29.4
    4 6 9 19 30.2
    5 -6 9 29.6 35.8
    5 -6 9 46.1 40.9
    -5 -6 -9 -38.3 28.6
    5 6 9 22.8 32.2
    -5 6 -9 0 31.6
    -6 -6 -9 -10.7 39.4
    6 -6 9 -24.1 37.4
    -6 6 -9 15.3 35.5
    6 6 9 -2.3 37
    6 -7 -9 38.1 48.4
    -6 7 9 35 37.3
    5 -7 -9 -12.7 42
    -5 7 9 -33.4 28.5
    5 7 -9 21.3 40.3
    4 -7 -9 38.8 40.9
    -4 -7 9 61.09 42.1
    -4 7 9 64.89 32.8
    4 7 -9 30.1 36.9
    3 -7 -9 -5.7 34.3
    -3 -7 9 -32.4 32.9
    3 7 -9 -9.9 30.9
    -3 7 9 9.2 24.8
    -2 -7 9 37.3 32.2
    2 -7 -9 38.1 33.9
    -2 7 9 32.4 27
    2 7 -9 79.29 35.2
    1 -7 -9 9.2 27.4
    1 -7 -9 10.6 24.5
    -1 -7 9 -4.6 29.8
    -1 7 9 5.4 22.6
    1 7 -9 31.2 31.9
    0 -7 -9 11 26
    0 -7 -9 -2.2 26.4
    0 -7 9 36.5 31.4
    0 7 9 39.6 24.6
    0 7 -9 72.79 33.6
    -1 -7 -9 -2.6 25.4
    1 -7 9 -33 26.2
    -1 7 -9 19.8 28.6
    1 7 9 36.5 24.7
    2 -7 9 23.3 31.1
    -2 -7 -9 23.8 29.1
    2 7 9 36.1 25.8
    -2 7 -9 55.89 32.2
    -3 -7 -9 9.1 28.1
    3 7 9 -11.8 23.1
    -3 7 -9 29.9 29.4
    4 -7 9 142.29 48.3
    -4 -7 -9 132.49 49.1
    -4 7 -9 236.78 50.09
    4 7 9 87.29 41.7
    5 -7 9 -23.4 38.3
    -5 -7 -9 -12.9 34.7
    5 7 9 -42.3 28.6
    -5 7 -9 -0.3 29.9
    5 -8 -9 39.2 46.9
    -5 8 9 22.7 35.6
    5 8 -9 58.99 40.6
    4 -8 -9 0 47.8
    4 8 -9 -28.1 35.7
    -4 8 9 -8.7 27.2
    3 -8 -9 10.6 36.3
    3 8 -9 14.3 34.4
    -3 8 9 25.5 28.3
    2 -8 -9 21.5 34.3
    2 8 -9 -14.3 30.4
    -2 8 9 23.4 25.3
    1 -8 -9 -3.8 31.4
    -1 8 9 25 23.9
    1 8 -9 -7.3 28.6
    0 -8 -9 -19 27.7
    0 -8 -9 -4 29.1
    0 8 9 -3.8 21.2
    0 8 -9 14.2 29.1
    -1 -8 -9 9.1 30.3
    1 8 9 25.4 23.4
    -1 8 -9 -7 26.6
    -2 -8 -9 31 32.5
    -2 8 -9 14.4 28.3
    2 8 9 11.2 25.2
    3 -8 9 48.9 35.4
    -3 -8 -9 -5.6 31.9
    -3 8 -9 6 27.4
    3 8 9 -28.1 22.5
    -4 -8 -9 38.6 38.1
    4 -8 9 -1.3 39.3
    4 8 9 34.6 32
    -4 8 -9 16.6 31.1
    -5 -8 -9 3.7 39.1
    5 -8 9 -23.4 36.8
    -5 8 -9 10 35.2
    5 8 9 13.2 32.9
    4 -9 -9 223.78 65.09
    -4 9 9 89.59 40.5
    3 -9 -9 24.6 45.1
    -3 9 9 -37.1 25.6
    3 9 -9 43.8 36
    2 -9 -9 -25.5 32
    2 9 -9 -6 32
    -2 9 9 -9.3 24.1
    1 -9 -9 241.38 57.89
    1 9 -9 153.88 45.4
    -1 9 9 123.99 38
    0 -9 -9 68.79 48.9
    0 -9 -9 32.3 40
    0 9 9 90.49 30.5
    0 9 -9 120.09 39.3
    -1 -9 -9 19.7 32.8
    -1 9 -9 -36.2 28.8
    1 9 9 11 23.6
    -2 -9 -9 1.1 35.4
    2 9 9 1 25.6
    -2 9 -9 57.79 33.5
    3 -9 9 -7.4 35.6
    -3 -9 -9 -0.7 35.7
    -3 9 -9 5.9 31.3
    3 9 9 3.7 26.1
    4 -9 9 -6.8 56.29
    2 -10 -9 -7.5 40.9
    -2 10 9 -37.7 24.7
    2 10 -9 17.6 35.8
    1 -10 -9 -13.9 36.2
    1 10 -9 -26.3 30.1
    -1 10 9 15.5 24.6
    0 -10 -9 5.9 32.8
    0 10 -9 10.5 34.7
    0 10 9 11.4 23.6
    -1 -10 -9 -31.7 36.4
    -1 10 -9 -31.1 29.4
    1 10 9 5.3 23.6
    -2 -10 -9 2.2 39.3
    -2 10 -9 -26.5 30.4
    7 0 -10 -35.9 32.7
    7 0 -10 -91.99 44.6
    -7 0 10 2.2 45.3
    6 0 -10 54.89 33.4
    -6 0 10 29.2 44.4
    6 0 -10 -41.4 42.3
    5 0 -10 22.4 28.2
    -5 0 10 11.6 35.2
    5 0 -10 40.1 41.1
    4 0 -10 167.88 43.3
    -4 0 10 190.08 53.29
    4 0 -10 192.38 56.69
    3 0 -10 3.5 29.9
    3 0 -10 -4.5 20.5
    -3 0 10 -38.1 26.3
    -2 0 10 17.1 28.6
    2 0 -10 15.4 20.2
    2 0 -10 -2.5 29
    1 0 -10 5.9 28.4
    1 0 -10 -12.4 18.4
    -1 0 10 0.8 25.3
    0 0 -10 652.03 103.09
    0 0 10 566.04 107.09
    0 0 -10 553.94 108.19
    -1 0 -10 -6.6 26.7
    1 0 10 3.3 27.3
    -2 0 -10 167.18 45.7
    2 0 10 150.08 42.5
    3 0 10 23.6 31.7
    -3 0 -10 39.9 30
    -3 0 -10 39.8 33
    -4 0 -10 270.57 56.29
    4 0 10 138.19 54.19
    -4 0 -10 305.57 62.49
    5 0 10 23.7 39.6
    -5 0 -10 13.2 29.6
    -5 0 -10 7.2 37.4
    -6 0 -10 -10.4 29.9
    6 0 10 63.69 47.4
    -6 0 -10 -60.39 38.7
    -7 0 -10 -45.1 39
    -7 0 -10 11.8 41.9
    7 0 10 15.1 49.5
    7 -1 -10 -57.39 33.4
    -7 -1 10 -0.1 48.5
    7 -1 -10 -37.5 50.29
    7 1 -10 42.5 39
    -7 1 10 129.29 53.19
    7 1 -10 58.59 54.69
    6 -1 -10 6.7 31.9
    6 -1 -10 5.1 41.2
    -6 -1 10 32.5 41.2
    -6 1 10 -7.2 37.3
    6 1 -10 -52.19 41.2
    6 1 -10 40.5 31.6
    5 -1 -10 199.08 47.6
    5 -1 -10 175.28 52.49
    -5 -1 10 114.19 52.39
    5 1 -10 158.68 57.19
    -5 1 10 187.38 51.79
    5 1 -10 149.19 43.3
    4 -1 -10 -3 35.2
    -4 -1 10 30.2 34.5
    4 -1 -10 -39.3 21.4
    -4 1 10 16.3 31.9
    4 1 -10 28.3 38.7
    4 1 -10 32.3 24.5
    3 -1 -10 62.09 36.8
    3 -1 -10 43.5 26.3
    -3 -1 10 26.4 31.6
    -3 1 10 17.5 30.5
    3 1 -10 -5.7 18.4
    3 1 -10 12.9 32.6
    -2 -1 10 33.6 30.4
    2 -1 -10 -37.7 27.6
    2 -1 -10 6.9 21
    2 1 -10 -23.1 29.8
    2 1 -10 -3.4 17.5
    -2 1 10 11.1 27
    -1 -1 10 22.6 28.9
    1 -1 -10 13.6 20.3
    1 -1 -10 21 31.5
    -1 1 10 -10.3 25
    1 1 -10 -17.2 29.4
    1 1 -10 7.2 16.7
    0 -1 -10 73.89 32.5
    0 -1 10 27.1 29.5
    0 -1 -10 17.2 21.5
    0 1 10 16.3 28.5
    0 1 -10 15.4 30.7
    0 1 -10 34.8 18
    1 -1 10 147.39 41.4
    -1 -1 -10 120.39 40.1
    -1 1 -10 172.98 44
    1 1 10 62.89 36.4
    -2 -1 -10 177.78 46.6
    2 -1 10 189.08 44.9
    -2 -1 -10 99.79 38.1
    -2 1 -10 136.39 43.9
    2 1 10 110.59 38.5
    -3 -1 -10 -9.1 21.8
    3 -1 10 -21.5 27.5
    -3 -1 -10 -7.3 33
    3 1 10 -17.4 30.2
    -3 1 -10 -10.5 27.7
    4 -1 10 7.5 33.3
    -4 -1 -10 -30.1 27.9
    -4 -1 -10 20 35.7
    -4 1 -10 -18.3 32
    4 1 10 -28.4 30.8
    -5 -1 -10 4.2 29.5
    5 -1 10 -8.9 37.3
    -5 -1 -10 26.2 34.5
    5 1 10 10.4 39
    -5 1 -10 -3.1 36.8
    -5 1 -10 -3.4 28.9
    -6 -1 -10 -32.8 37.5
    6 -1 10 -27.2 39.6
    -6 -1 -10 -18.6 32.9
    -6 1 -10 41.3 41
    6 1 10 -17.5 38.9
    -6 1 -10 -8.5 32.1
    -7 -1 -10 46.5 38
    -7 -1 -10 39 49
    7 -1 10 30.9 50.79
    -7 1 -10 13.7 43.3
    -7 1 -10 5.7 44.7
    7 1 10 -26.5 45.2
    7 -2 -10 56.69 56.49
    -7 -2 10 -6 48.9
    7 -2 -10 55.39 42.9
    7 2 -10 -2.6 49.9
    -7 2 10 70.79 50.69
    -6 -2 10 81.79 47.5
    6 -2 -10 37.4 37.1
    6 -2 -10 -40 40.4
    -6 2 10 39.6 41.4
    6 2 -10 17.2 47.7
    -5 -2 10 32 37.6
    5 -2 -10 -17.9 27.9
    5 -2 -10 -14.7 37
    -5 2 10 -12.8 32
    5 2 -10 38.7 40
    5 2 -10 20.2 24.9
    4 -2 -10 -2.8 27
    4 -2 -10 -26.8 34.3
    -4 -2 10 -27.9 31.7
    4 2 -10 14.8 35.6
    -4 2 10 45.7 33.5
    4 2 -10 14.2 22.5
    3 -2 -10 7.3 25.4
    -3 -2 10 25.9 33.3
    3 -2 -10 -54.49 27.8
    -3 2 10 -31.1 25
    3 2 -10 27.4 36.5
    3 2 -10 -7.8 17.5
    -2 -2 10 100.39 43.7
    2 -2 -10 139.89 49.2
    2 -2 -10 90.09 38.8
    -2 2 10 148.89 42
    2 2 -10 234.58 36.9
    2 2 -10 229.28 51.59
    1 -2 -10 90.79 32.6
    1 -2 -10 190.38 46.8
    -1 -2 10 68.09 35.4
    -1 2 10 71.69 34.2
    1 2 -10 122.59 27.8
    1 2 -10 140.59 41.7
    0 -2 -10 35.5 23.6
    0 -2 -10 52.39 33.1
    0 -2 10 42.3 34.4
    0 2 -10 -2.7 30.9
    0 2 10 41.5 29.8
    0 2 -10 24 17.5
    -1 -2 -10 16.1 23.1
    1 -2 10 19.8 31.5
    -1 -2 -10 19.2 28.6
    -1 2 -10 13.5 30.2
    -1 2 -10 18 16.6
    1 2 10 50.89 29.1
    2 -2 10 222.88 55.49
    -2 -2 -10 343.07 60.09
    -2 -2 -10 204.88 50.79
    2 2 10 183.38 51.39
    -2 2 -10 314.47 60.59
    -3 -2 -10 3.4 25.8
    -3 -2 -10 54.49 34.9
    3 -2 10 -11.5 30.4
    3 2 10 19.7 30.3
    -3 2 -10 -9.2 30
    -4 -2 -10 7.7 31.1
    -4 -2 -10 13.8 36.3
    4 -2 10 49.5 36.3
    4 2 10 47.5 39.2
    -4 2 -10 15.3 34.9
    -5 -2 -10 12.6 35.8
    5 -2 10 16.7 37.6
    -5 -2 -10 -8.3 30.2
    5 2 10 -16.4 35.5
    -5 2 -10 15.7 39.7
    6 -2 10 20.4 43.4
    -6 -2 -10 24.6 36.7
    -6 -2 -10 -11.8 41.5
    6 2 10 13.2 39.6
    -6 2 -10 -34.5 37.9
    7 -2 10 -0.5 44.3
    -7 -2 -10 30.4 40.5
    -7 -2 -10 8.3 45.8
    7 2 10 -34.4 46.8
    -7 2 -10 13.5 43.4
    -6 -3 10 -25.1 41.9
    6 -3 -10 -9.7 35.3
    6 -3 -10 0.5 46.5
    6 3 -10 -18.2 38.9
    -6 3 10 -53.99 36.1
    -5 -3 10 112.39 47.9
    5 -3 -10 41 36.7
    5 -3 -10 31.9 44.5
    5 3 -10 45.7 44.6
    -5 3 10 161.58 44.3
    4 -3 -10 56.69 38.7
    -4 -3 10 7.5 35.3
    4 -3 -10 -30.1 27.7
    -4 3 10 1.8 29.7
    4 3 -10 -5.7 37.7
    3 -3 -10 171.88 46.2
    3 -3 -10 121.49 46.3
    -3 -3 10 142.89 47.4
    3 3 -10 205.98 53.19
    -3 3 10 146.59 45
    2 -3 -10 -8.9 31.9
    -2 -3 10 -6.2 29
    2 -3 -10 -21.6 24.8
    2 3 -10 -50.19 29.5
    -2 3 10 -11.7 23.8
    -1 -3 10 163.68 40.6
    1 -3 -10 169.38 44.5
    1 -3 -10 48.3 30.7
    1 3 -10 150.38 44.7
    -1 3 10 65.09 32.6
    0 -3 -10 -8.8 24
    0 -3 -10 16.4 29.9
    0 -3 10 50.59 31.5
    0 -3 -10 15.7 22.7
    0 3 -10 43.9 29.9
    0 3 10 -27.4 23.2
    1 -3 10 1.6 29.1
    -1 -3 -10 -4.8 21.7
    -1 -3 -10 -42 26.5
    -1 3 -10 -10 26.9
    1 3 10 14.7 24.1
    -2 -3 -10 -2 24.8
    2 -3 10 51.79 32.6
    -2 -3 -10 12.8 30.7
    2 3 10 14.2 25.2
    -2 3 -10 7.7 30
    -3 -3 -10 52.09 32.5
    3 -3 10 -3.8 31.2
    -3 -3 -10 -32.6 25.3
    3 3 10 13.6 30.9
    -3 3 -10 65.69 34.2
    -4 -3 -10 12.2 37.4
    -4 -3 -10 -16.4 26.2
    4 -3 10 -10.2 33.4
    4 3 10 22.3 34.6
    -4 3 -10 45.6 35.3
    5 -3 10 -12.6 36.8
    -5 -3 -10 11 33.8
    -5 -3 -10 23.8 39.3
    5 3 10 91.69 42.7
    -5 3 -10 21.5 34.7
    -6 -3 -10 5.7 40.3
    -6 -3 -10 -23.8 40.9
    6 -3 10 -31.5 39.5
    -6 3 -10 32.8 40.6
    6 3 10 59.89 45.4
    6 -4 -10 6.2 42.3
    -6 -4 10 49.99 50.59
    -6 4 10 18.7 40.5
    6 4 -10 139.69 53.79
    5 -4 -10 24.2 36
    -5 -4 10 20 39.3
    5 4 -10 39.5 46.3
    -5 4 10 -35.5 33.8
    4 -4 -10 0.6 32.7
    -4 -4 10 14.9 37.5
    4 -4 -10 16.7 40.3
    4 4 -10 -16 37.5
    -4 4 10 32.7 31.1
    3 -4 -10 -3.1 27.7
    -3 -4 10 18 34.6
    3 -4 -10 7.7 34.1
    -3 4 10 -18 26.6
    3 4 -10 38.2 36.9
    -2 -4 10 24.6 33.3
    2 -4 -10 5.6 36.1
    2 -4 -10 -2.8 25.8
    2 4 -10 42.8 38.2
    -2 4 10 -8 26.4
    -1 -4 10 27.3 31.9
    1 -4 -10 12.2 30.4
    1 -4 -10 55.59 31.6
    1 -4 -10 39.1 23.2
    1 4 -10 38.4 33.1
    -1 4 10 87.29 31.3
    0 -4 -10 58.59 34.5
    0 -4 10 70.89 38.7
    0 -4 -10 66.19 27.2
    0 -4 -10 41.2 31.6
    0 4 10 49.8 28.6
    0 4 -10 53.59 33.4
    1 -4 10 3.6 30.9
    -1 -4 -10 -26.2 29.2
    -1 -4 -10 2.1 25.2
    1 4 10 12.1 26.7
    -1 4 -10 7.6 30.3
    -2 -4 -10 69.99 36.1
    -2 -4 -10 146.89 43
    2 -4 10 112.59 40
    2 4 10 113.89 36.1
    -2 4 -10 124.59 38.8
    -3 -4 -10 15.9 26
    3 -4 10 -29.8 32.5
    -3 -4 -10 14.9 31.7
    -3 4 -10 -8.6 30
    3 4 10 -5.7 29.9
    4 -4 10 -2 36.5
    -4 -4 -10 -49.7 35.1
    -4 -4 -10 34.2 34
    -4 4 -10 12.5 32.6
    4 4 10 -41.9 28.7
    -5 -4 -10 23.7 36.6
    5 -4 10 1.1 35.2
    -5 -4 -10 -11.1 40.9
    5 4 10 1.5 37.2
    -5 4 -10 -12.6 31.4
    6 -4 10 -36.7 38.9
    -6 -4 -10 -32.8 44
    -6 -4 -10 -38.1 36.1
    6 4 10 26.4 40.9
    -6 4 -10 46 40.8
    -6 -5 10 -59.19 43.5
    6 -5 -10 -56.49 38.1
    6 5 -10 -24.3 42.1
    -6 5 10 6.4 39.1
    -5 -5 10 170.08 53.59
    5 -5 -10 131.19 51.69
    -5 5 10 20.2 39.5
    5 5 -10 101.09 47.8
    4 -5 -10 -3.1 36
    -4 -5 10 24.9 37.1
    4 5 -10 33.4 38.9
    -4 5 10 -16.8 29.7
    -3 -5 10 124.69 43
    3 -5 -10 226.58 48.3
    -3 5 10 66.79 38.8
    3 5 -10 48.9 42.5
    2 -5 -10 -7.1 29.5
    2 -5 -10 -55.89 47.4
    -2 -5 10 8.4 29.6
    2 5 -10 37.5 35.6
    -2 5 10 4.8 26.1
    1 -5 -10 0.2 21.5
    1 -5 -10 -25.2 23
    -1 -5 10 17.1 33
    1 -5 -10 -42.6 29.2
    -1 5 10 -8.8 24.9
    1 5 -10 -34.9 26.4
    0 -5 -10 -16.8 24.4
    0 -5 -10 15 32.2
    0 -5 -10 32.7 29.9
    0 -5 10 27.4 34.3
    0 5 10 -2.1 24.2
    0 5 -10 -7.6 31
    -1 -5 -10 -4.7 24.9
    1 -5 10 98.59 36.7
    -1 -5 -10 14 33.3
    1 5 10 0.9 23.5
    -1 5 -10 5.6 28.9
    -2 -5 -10 -45 23.8
    2 -5 10 4.2 31.9
    -2 -5 -10 -6.3 29.5
    2 5 10 11.9 28
    -2 5 -10 47.1 31.6
    -3 -5 -10 23 37.1
    -3 -5 -10 37.5 32
    3 -5 10 63.69 36.1
    -3 5 -10 22.6 31.7
    3 5 10 -4 28.6
    4 -5 10 -13.3 39.4
    -4 -5 -10 -33.3 31.3
    4 5 10 33.7 36
    -4 5 -10 -41.9 31.4
    5 -5 10 11.2 42.3
    -5 -5 -10 -10.1 32.1
    -5 5 -10 31 37.4
    5 5 10 1 35.4
    6 -5 10 51.69 45.1
    -6 -5 -10 25.7 36.7
    -6 5 -10 0.5 36.9
    6 5 10 -6.6 43.7
    -5 -6 10 18.2 46.8
    5 -6 -10 -9.8 42
    -5 6 10 -41.3 34
    5 6 -10 -20.2 42.1
    4 -6 -10 18.6 36
    -4 -6 10 -22.7 36.6
    4 6 -10 44.9 40.5
    -4 6 10 31.7 33.6
    -3 -6 10 -17.8 35.1
    3 -6 -10 -9.4 33.3
    3 6 -10 65.79 41.2
    -3 6 10 25.1 33.2
    2 -6 -10 20.6 31.3
    -2 -6 10 -10.1 32.6
    2 6 -10 28.3 36.1
    -2 6 10 0.1 26.8
    1 -6 -10 -10.3 23.6
    1 -6 -10 -7.2 28.6
    -1 -6 10 -4.3 31.8
    -1 6 10 16.1 27.9
    1 6 -10 -36.3 28.8
    0 -6 -10 33 32.7
    0 -6 10 -35.1 29
    0 -6 -10 0.6 26.1
    0 6 10 43.5 28.6
    0 6 -10 40.4 34.9
    -1 -6 -10 17.7 29.5
    1 -6 10 28.6 35.7
    -1 6 -10 -10.2 29.8
    1 6 10 -44.6 25
    -2 -6 -10 -4.1 28.3
    2 -6 10 9.4 32.7
    -2 6 -10 -3.6 30
    2 6 10 -49.5 23.6
    -3 -6 -10 19.7 32.6
    3 -6 10 6.5 33.8
    3 6 10 33.2 29.5
    -3 6 -10 3.5 32.2
    -4 -6 -10 34.2 37.8
    4 -6 10 -13.1 38.7
    -4 6 -10 72.19 38.4
    4 6 10 4.7 33.5
    -5 -6 -10 -8.4 39.7
    5 6 10 7.3 38
    -5 6 -10 2 34.6
    4 -7 -10 -1.3 37.6
    4 7 -10 -18.1 37.1
    -4 7 10 -5.7 31.9
    3 -7 -10 -18.1 39.5
    3 7 -10 -23.1 33.6
    -3 7 10 -6.5 28.4
    -2 -7 10 3.4 37.4
    2 -7 -10 52.89 39.9
    -2 7 10 19.1 29.8
    2 7 -10 10.8 33.6
    1 -7 -10 13.4 29.9
    -1 -7 10 45 37.7
    -1 7 10 12.8 26.6
    1 7 -10 7.2 33.3
    0 -7 -10 -29.3 28
    0 -7 10 -10.9 30.3
    0 -7 -10 21.3 34.1
    0 7 10 14.7 25.4
    0 7 -10 6.3 31.1
    -1 -7 -10 18.2 32.6
    1 7 10 47.6 30.1
    -1 7 -10 50.09 33.6
    -2 -7 -10 -0.1 32.7
    2 7 10 31.4 30.7
    -2 7 -10 -14.5 30.5
    -3 -7 -10 -47.3 33.9
    -3 7 -10 30.6 33.9
    3 7 10 14.8 28
    -4 -7 -10 7.9 37.5
    -4 7 -10 19.3 37.4
    4 7 10 -6.2 35.3
    3 -8 -10 -47.7 39.7
    3 8 -10 16.3 40.9
    -3 8 10 44.5 32.3
    2 -8 -10 -6.5 37.9
    -2 8 10 31.8 30
    2 8 -10 50.49 37.9
    1 -8 -10 -13.6 36.4
    -1 8 10 -3.5 25.8
    1 8 -10 7.9 36.4
    0 -8 -10 85.29 42.3
    0 8 10 -27.9 24
    0 8 -10 35.6 39
    -1 -8 -10 13.9 34.7
    1 8 10 -29.1 26.9
    -1 8 -10 13.2 33.6
    -2 -8 -10 3.8 34.6
    -2 8 -10 27.3 36.4
    2 8 10 46.5 29.7
    -3 -8 -10 -17.9 38.4
    3 8 10 23.5 31.6
    -3 8 -10 3.5 33.9
    1 -9 -10 3.5 39.9
    -1 9 10 16.2 29.7
    1 9 -10 -1.5 33.1
    0 -9 -10 15.4 40.4
    0 9 -10 13.9 36.7
    0 9 10 29.1 28
    -1 -9 -10 4.3 46.8
    -1 9 -10 34.1 35.6
    1 9 10 17.7 28
    6 0 -11 -22.8 51.99
    6 0 -11 51.09 37
    -6 0 11 -7.7 45.8
    5 0 -11 128.79 43.4
    -5 0 11 49 43.5
    5 0 -11 231.98 59.59
    4 0 -11 -50.69 38.6
    -4 0 11 -11.8 33
    4 0 -11 13.2 26
    -3 0 11 -34.2 30.6
    3 0 -11 -1.7 36.2
    3 0 -11 45 26.2
    2 0 -11 23.1 24.6
    2 0 -11 0.2 36.1
    -2 0 11 9.3 31.5
    -1 0 11 3.1 29.1
    1 0 -11 -40.8 35.1
    1 0 -11 -5.9 21
    0 0 -11 23.2 22.1
    0 0 -11 -4.9 33.4
    0 0 11 21.8 33.1
    -1 0 -11 296.67 51.89
    -1 0 -11 328.97 62.39
    1 0 11 114.19 49.6
    2 0 11 17.2 30.4
    -2 0 -11 -16.3 34.1
    3 0 11 62.29 38.9
    -3 0 -11 66.09 41.5
    4 0 11 -6.4 38.8
    -4 0 -11 23.5 42.1
    -4 0 -11 25.5 32.5
    -5 0 -11 -61.09 40.5
    5 0 11 -31.9 38.6
    -5 0 -11 -14 35.5
    -6 0 -11 -38.2 46.2
    -6 0 -11 -32.3 40.2
    6 0 11 -24.6 44.7
    6 -1 -11 -30.4 51.09
    6 -1 -11 34.1 39.3
    -6 -1 11 73.09 52.79
    6 1 -11 66.59 55.29
    -6 1 11 -4.7 43.2
    5 -1 -11 36.3 33
    -5 -1 11 -11.7 39.3
    5 -1 -11 31.1 48.8
    5 1 -11 62.89 47.6
    -5 1 11 61.29 43.9
    4 -1 -11 -3.8 44.4
    -4 -1 11 -39.1 36.4
    4 -1 -11 -7.4 28
    4 1 -11 -27.1 38.5
    -4 1 11 28.1 40.5
    3 -1 -11 30.8 40
    3 -1 -11 -0.8 25.1
    -3 -1 11 41.1 35.2
    -3 1 11 -5 35.1
    3 1 -11 37.6 40.7
    3 1 -11 9.4 25.5
    2 -1 -11 -1.3 38.2
    -2 -1 11 67.79 37
    2 -1 -11 34.6 27.7
    2 1 -11 100.79 28.8
    2 1 -11 33.5 40.3
    -2 1 11 89.89 38.1
    1 -1 -11 23.2 25.4
    -1 -1 11 -20.7 27.2
    1 -1 -11 35 37.4
    -1 1 11 7.2 28.4
    1 1 -11 -2.8 35.2
    1 1 -11 1.8 19.7
    0 -1 11 -13.8 30.4
    0 -1 -11 41.3 24.9
    0 -1 -11 -19.9 31.9
    0 1 -11 45.6 34.8
    0 1 -11 15.3 20.7
    0 1 11 -6 29.8
    -1 -1 -11 38.8 38
    1 -1 11 184.18 45.2
    1 1 11 123.29 38.5
    -1 1 -11 116.09 31
    -1 1 -11 13.4 37.5
    -2 -1 -11 -25 34.8
    -2 -1 -11 15 24.4
    2 -1 11 -29.4 32.5
    2 1 11 36.2 32.5
    -2 1 -11 3 34.8
    3 -1 11 28.8 33.8
    -3 -1 -11 -17.1 33.7
    -3 -1 -11 64.49 35.5
    3 1 11 67.79 39.6
    -3 1 -11 -8.9 33.6
    -4 -1 -11 114.39 42.8
    4 -1 11 147.79 52.69
    -4 -1 -11 151.48 52.09
    4 1 11 46.8 46.2
    -4 1 -11 148.79 51.09
    -5 -1 -11 -20.2 43.1
    -5 -1 -11 -21.5 32.1
    5 -1 11 0.8 43
    5 1 11 49.3 48.7
    -5 1 -11 15.8 43.3
    -6 -1 -11 -38.5 35.4
    -6 -1 -11 6.1 49.5
    6 -1 11 20.7 48.2
    -6 1 -11 38.5 48.4
    -6 1 -11 15.6 36.6
    6 1 11 -0.5 51.49
    -6 -2 11 18.1 50.69
    6 -2 -11 58.49 41.5
    -6 2 11 28.3 44.7
    5 -2 -11 85.79 41.2
    -5 -2 11 3.2 41.1
    5 -2 -11 41.3 48.4
    -5 2 11 68.89 43.1
    5 2 -11 31.4 46.1
    4 -2 -11 -6.2 41.6
    -4 -2 11 8.3 40.9
    4 -2 -11 -25.4 29.3
    4 2 -11 23.8 44.8
    -4 2 11 24.9 38.2
    3 -2 -11 11.5 27.7
    3 -2 -11 41 39.8
    -3 -2 11 -38.5 33.9
    -3 2 11 23.9 34.1
    3 2 -11 -4 39.9
    2 -2 -11 49.1 29
    -2 -2 11 -11.4 33.1
    2 -2 -11 -31 37
    -2 2 11 43.1 31.3
    2 2 -11 32.8 41.9
    1 -2 -11 -2.2 35.9
    1 -2 -11 76.09 30.5
    -1 -2 11 -22.3 31.5
    -1 2 11 23.9 32.6
    1 2 -11 35.8 39.3
    0 -2 -11 6.2 25.1
    0 -2 -11 57.99 35.2
    0 -2 11 -9.1 32.9
    0 2 11 22.1 32.9
    0 2 -11 3.5 31.5
    -1 -2 -11 111.29 38.9
    -1 -2 -11 100.39 43
    1 -2 11 208.58 50.59
    -1 2 -11 106.79 47
    1 2 11 194.38 48.1
    -2 -2 -11 -12.7 35.1
    2 -2 11 65.09 40.3
    -2 -2 -11 37.8 28.4
    -2 2 -11 0.3 32
    2 2 11 -1.9 29.3
    3 -2 11 31.4 36.3
    -3 -2 -11 34.5 39.2
    -3 -2 -11 57.79 35
    3 2 11 26.1 35.8
    -3 2 -11 10 35.6
    4 -2 11 -5.7 38.9
    -4 -2 -11 -35.4 27.3
    -4 -2 -11 -3.9 39.4
    -4 2 -11 47.5 41.9
    4 2 11 0.7 38.9
    -5 -2 -11 37.2 45.7
    -5 -2 -11 22.2 40
    5 -2 11 35.1 44.7
    -5 2 -11 15.1 43.4
    5 2 11 -19.9 42.7
    5 -3 -11 -2 37
    5 -3 -11 28.9 56.19
    -5 -3 11 -20 43
    5 3 -11 -19.1 44.5
    -5 3 11 -11.6 40.4
    4 -3 -11 129.89 46.2
    -4 -3 11 25.8 42.3
    4 -3 -11 237.98 61.39
    -4 3 11 114.49 45.2
    4 3 -11 43.3 49
    -3 -3 11 -55.59 33.5
    3 -3 -11 -5.2 30.8
    3 -3 -11 -8.9 39.8
    3 3 -11 -22.3 37.9
    -3 3 11 -14.4 31.6
    -2 -3 11 7.8 36.2
    2 -3 -11 -51.49 37.5
    2 -3 -11 93.99 36.1
    2 3 -11 82.49 46.6
    -2 3 11 51.09 32.7
    1 -3 -11 32.3 38.8
    1 -3 -11 0.3 27.1
    -1 -3 11 59.59 37.8
    1 3 -11 -33.8 34.5
    -1 3 11 116.89 37.9
    0 -3 -11 94.19 36
    0 -3 -11 166.08 45.2
    0 -3 11 70.09 40.7
    0 3 -11 30.2 36.8
    0 3 11 50.59 34.1
    -1 -3 -11 -57.89 31.6
    1 -3 11 34.1 37.2
    -1 -3 -11 44.6 28.8
    -1 3 -11 41.9 36.1
    1 3 11 37.2 30.8
    2 -3 11 53.59 38.6
    -2 -3 -11 -6.8 34.9
    -2 -3 -11 -14.6 24
    -2 3 -11 7.1 32.3
    2 3 11 -21.6 29.7
    -3 -3 -11 -7.9 30.2
    3 -3 11 7.8 34.3
    -3 -3 -11 66.39 40.4
    3 3 11 -4.6 28.5
    -3 3 -11 95.29 41.5
    -4 -3 -11 16.2 35.7
    -4 -3 -11 64.99 45.6
    4 -3 11 16.7 42.2
    -4 3 -11 14.9 40.2
    4 3 11 13.1 39.8
    -5 -3 -11 7.2 37.4
    5 -3 11 13.1 40.8
    -5 -3 -11 -55.99 43.2
    5 3 11 -33.5 38.5
    -5 3 -11 49.1 40.2
    5 -4 -11 40 44.7
    -5 -4 11 2.9 47.7
    5 4 -11 -2.5 46.7
    -5 4 11 -60.39 35.9
    -4 -4 11 0.1 41.5
    4 -4 -11 50.79 38.8
    -4 4 11 6.1 34.4
    4 4 -11 13.6 45.3
    3 -4 -11 3.5 33.3
    -3 -4 11 5.5 40.3
    3 4 -11 41 45
    -3 4 11 58.99 36.2
    2 -4 -11 -40.9 28.7
    2 -4 -11 8.4 42.8
    -2 -4 11 47 36.4
    -2 4 11 79.59 35.7
    2 4 -11 12 39.5
    1 -4 -11 -18.9 28.6
    1 -4 -11 -30.7 36.2
    -1 -4 11 13.4 33.8
    -1 4 11 -20.2 25.8
    1 4 -11 -61.29 33
    0 -4 -11 40.8 34.9
    0 -4 -11 -8.7 24.3
    0 -4 11 -28.5 35.6
    0 -4 -11 35.9 29.6
    0 4 -11 44.6 37.6
    0 4 11 23.8 34.3
    -1 -4 -11 23.2 34.4
    1 -4 11 36.9 37.2
    -1 -4 -11 1.1 28.2
    -1 4 -11 12.4 34.3
    1 4 11 20.6 32.3
    2 -4 11 22 38.2
    -2 -4 -11 21.9 35.9
    -2 -4 -11 17.8 39.3
    -2 4 -11 18.7 36.3
    2 4 11 48.7 32.7
    3 -4 11 36.2 39.6
    -3 -4 -11 41.7 36.9
    -3 -4 -11 93.29 46.5
    -3 4 -11 39.8 38.9
    3 4 11 28.9 32.9
    -4 -4 -11 57.39 47.5
    4 -4 11 -11.6 42.1
    -4 -4 -11 -63.69 30.6
    -4 4 -11 54.39 41.8
    4 4 11 14.8 38.8
    5 -4 11 4.8 43.7
    -5 -4 -11 -11.4 39.2
    5 4 11 44.4 44.9
    -5 4 -11 103.79 47.7
    4 -5 -11 -1.8 38
    -4 -5 11 74.69 48.9
    -4 5 11 -5.8 35.4
    4 5 -11 61.89 48.7
    -3 -5 11 -7.9 39.5
    3 -5 -11 -30.8 33
    -3 5 11 -26.9 31.7
    3 5 -11 33.2 41.8
    2 -5 -11 72.19 43.3
    -2 -5 11 107.89 49.7
    -2 5 11 125.49 43.9
    2 5 -11 156.48 52.29
    1 -5 -11 11.2 32.1
    -1 -5 11 37.8 38.6
    1 5 -11 29.7 37.3
    -1 5 11 13.2 31.1
    0 -5 11 40.7 37.9
    0 -5 -11 87.29 38.9
    0 -5 -11 37.4 29.6
    0 5 -11 42.4 41.3
    0 5 11 17.1 33.1
    -1 -5 -11 -42.1 28.5
    1 -5 11 -12.6 36
    1 5 11 14.3 30.3
    -1 5 -11 -41.7 32.3
    -2 -5 -11 39.4 33.6
    2 -5 11 43.5 41.2
    -2 5 -11 1.7 37.6
    2 5 11 39.3 33.2
    3 -5 11 -9.3 39.9
    -3 -5 -11 -8.1 34.3
    -3 5 -11 26.2 36.5
    3 5 11 42.8 34
    4 -5 11 32.6 44.5
    -4 -5 -11 2.9 36
    4 5 11 8.2 40.1
    -4 5 -11 33.6 38.1
    4 -6 -11 9.6 43.7
    -4 -6 11 -48.4 45
    -4 6 11 9.3 37.2
    4 6 -11 66.19 52.49
    -3 -6 11 78.29 48.9
    3 -6 -11 88.29 50.59
    3 6 -11 153.18 52.29
    -3 6 11 61.39 38.7
    2 -6 -11 17.9 37.4
    -2 -6 11 -34.4 39.2
    2 6 -11 46.3 41.3
    -2 6 11 -20 29.8
    -1 -6 11 34.7 38.6
    1 -6 -11 -8.1 32.8
    -1 6 11 -4.2 30.8
    1 6 -11 51.19 42.2
    0 -6 -11 25.5 35
    0 -6 11 -17.8 35
    0 -6 -11 -29.2 32
    0 6 11 -1.9 28.2
    0 6 -11 39.8 36.3
    1 -6 11 -10.9 42.9
    -1 -6 -11 -14.1 30.4
    1 6 11 0.3 30.8
    -1 6 -11 31.5 36.6
    -2 -6 -11 -4.1 33.9
    2 -6 11 40.8 41.7
    2 6 11 18.1 34
    -2 6 -11 27 35.5
    -3 -6 -11 32.4 37.2
    3 -6 11 35.9 50.89
    3 6 11 45.5 37.2
    -3 6 -11 17.3 33.3
    2 -7 -11 14.9 42.8
    2 7 -11 71.59 44.4
    -2 7 11 40.5 35.5
    1 -7 -11 -19.6 36
    -1 7 11 1.4 30.3
    1 7 -11 -30 38.9
    0 -7 -11 55.49 39.7
    0 7 -11 4.3 41.5
    0 7 11 17.3 29.3
    -1 -7 -11 16.1 36.7
    -1 7 -11 -44.1 35.5
    1 7 11 -19.6 31.2
    -2 -7 -11 114.29 44.6
    -2 7 -11 24.4 38
    2 7 11 29.3 34.2
    4 0 -12 -25.8 47.9
    -4 0 12 0.5 43.7
    3 0 -12 1.1 46.5
    -3 0 12 9.1 40.1
    2 0 -12 55.09 47.7
    -2 0 12 43.1 39.7
    -1 0 12 -35.5 33
    1 0 -12 -26.4 39.7
    0 0 -12 15.1 38.4
    0 0 12 34.1 42.4
    1 0 12 -36.6 34.3
    -1 0 -12 32.2 39.1
    2 0 12 -42 37.2
    -2 0 -12 -53.09 37.8
    -3 0 -12 55.29 48.1
    3 0 12 4.4 37.3
    4 0 12 121.19 53.59
    -4 0 -12 21.9 48.5
    4 -1 -12 66.89 55.99
    4 -1 -12 -3.7 33.8
    -4 -1 12 -67.79 38.2
    4 1 -12 1.8 50.39
    -4 1 12 -33.4 39.1
    3 -1 -12 27 49.9
    -3 -1 12 78.09 45.5
    3 -1 -12 74.99 36.7
    3 1 -12 124.39 54.09
    -3 1 12 74.99 43.9
    2 -1 -12 79.09 36
    2 -1 -12 28.8 50.09
    -2 -1 12 11.2 40.4
    -2 1 12 69.19 44.3
    2 1 -12 83.49 53.19
    1 -1 -12 2.9 27.8
    1 -1 -12 -16.9 43.4
    -1 -1 12 9.3 33.6
    -1 1 12 15.7 37.2
    1 1 -12 -2.3 40.9
    0 -1 -12 14.5 27.9
    0 -1 12 28.9 38.8
    0 -1 -12 -3.2 38.6
    0 1 12 -19.8 38.7
    0 1 -12 24.2 39.9
    1 -1 12 47.6 40.9
    -1 -1 -12 -35.9 35.7
    -1 -1 -12 34.5 29.5
    1 1 12 6.5 37.3
    -1 1 -12 -19.2 39.7
    -2 -1 -12 9.8 40.9
    2 -1 12 23 41.2
    -2 1 -12 43.5 42.2
    2 1 12 32.3 40.9
    -3 -1 -12 91.09 51.29
    3 -1 12 26.4 41.8
    3 1 12 154.58 48.8
    -3 1 -12 38.2 45.2
    -4 -1 -12 -8.2 44
    -4 -1 -12 56.69 37.4
    4 -1 12 12.6 42.3
    -4 1 -12 36.7 47.6
    4 1 12 0.8 43
    4 -2 -12 -10 36.1
    4 -2 -12 64.49 56.59
    -4 -2 12 53.69 49.8
    4 2 -12 110.19 57.99
    -4 2 12 55.59 46.7
    3 -2 -12 27.2 49.4
    3 -2 -12 17.9 34.3
    -3 -2 12 30.4 44.2
    3 2 -12 -66.39 43
    -3 2 12 28.3 39.7
    -2 -2 12 103.19 46.5
    2 -2 -12 66.19 53.19
    2 -2 -12 69.79 36.2
    2 2 -12 56.29 48.8
    -2 2 12 35.4 37
    1 -2 -12 3.2 40.1
    1 -2 -12 -6.1 30
    -1 -2 12 49.1 40
    -1 2 12 1.6 34
    1 2 -12 -33.7 43.1
    0 -2 12 -28.5 37
    0 -2 -12 13.6 30.1
    0 -2 -12 58.09 44.3
    0 2 12 -24 34
    0 2 -12 71.69 45.5
    -1 -2 -12 -19.9 27.9
    1 -2 12 59.09 43.8
    -1 -2 -12 17.6 41.6
    -1 2 -12 -43.7 37.7
    1 2 12 44.7 39.6
    -2 -2 -12 54.69 48
    2 -2 12 83.59 46.4
    -2 -2 -12 95.49 39.5
    2 2 12 121.19 45.9
    -2 2 -12 80.29 46.2
    3 -2 12 63.29 43
    -3 -2 -12 44.5 51.39
    -3 -2 -12 31 35.3
    3 2 12 -2.3 38.4
    -3 2 -12 22.1 44.6
    -4 -2 -12 -7.9 37.2
    4 -2 12 9.2 43.4
    -4 -2 -12 3 46.7
    4 2 12 34 43.4
    -4 2 -12 22.2 46.9
    -4 -3 12 -3.8 46
    4 -3 -12 8.7 36.3
    -4 3 12 29.7 40.5
    4 3 -12 -29.7 53.49
    3 -3 -12 20.2 38.8
    -3 -3 12 -34.7 40.4
    3 -3 -12 45.1 51.59
    3 3 -12 139.79 52.99
    -3 3 12 28.5 39.4
    -2 -3 12 60.29 45.2
    2 -3 -12 -29.7 44.6
    2 -3 -12 8.2 32.5
    -2 3 12 -39.2 30.8
    2 3 -12 5 44.7
    -1 -3 12 -0.2 39
    1 -3 -12 -36.1 41.9
    1 -3 -12 22.9 32.4
    -1 3 12 17.9 35.2
    1 3 -12 21.8 43.7
    0 -3 -12 8.9 30
    0 -3 -12 -2.5 42.6
    0 -3 12 -36.8 38.1
    0 3 12 -3.9 34.4
    0 3 -12 -20.8 40.4
    -1 -3 -12 18.6 30.5
    -1 -3 -12 5.2 29.7
    1 -3 12 47.2 45.8
    -1 -3 -12 33.7 42
    -1 3 -12 4.9 41.9
    1 3 12 3.3 35.8
    2 -3 12 6.4 40.6
    -2 -3 -12 6.9 31.1
    -2 -3 -12 5.1 43.2
    2 3 12 2.3 39.4
    -2 3 -12 -68.59 34.7
    -3 -3 -12 19.6 44.5
    -3 -3 -12 -5.8 33.6
    3 -3 12 -28.4 41.9
    -3 3 -12 56.29 44.5
    3 3 12 0.8 37.7
    -4 -3 -12 31.8 40.6
    4 -3 12 38.6 44.6
    -4 -3 -12 83.09 56.29
    4 3 12 42.2 43.8
    -4 3 -12 1.6 44
    -3 -4 12 -10.5 45.6
    3 -4 -12 17.3 40.3
    3 4 -12 10.2 44.8
    -3 4 12 9.5 39.3
    2 -4 -12 13.1 37.9
    -2 -4 12 92.69 48.4
    -2 4 12 48.9 42
    2 4 -12 16.5 45.2
    1 -4 -12 12.9 35.1
    -1 -4 12 -0.6 42.4
    1 4 -12 71.49 46.8
    -1 4 12 -24.7 34.5
    0 -4 -12 -22.5 32.5
    0 -4 12 51.69 42
    0 4 12 23.9 35
    0 4 -12 28.9 43.6
    -1 -4 -12 0.7 31.7
    1 -4 12 -5.3 38.9
    -1 -4 -12 8.2 34.6
    1 4 12 39.7 38.4
    -1 4 -12 15 41.3
    -2 -4 -12 4.6 31.8
    2 -4 12 92.29 45.4
    2 4 12 -11.5 35.8
    -2 4 -12 -13.3 43.5
    3 -4 12 5.8 43.8
    -3 -4 -12 -4.4 37.6
    3 4 12 18.9 40.5
    -3 4 -12 33.1 43.9
    -2 -5 12 -7 47.1
    2 -5 -12 -16.4 39.3
    -2 5 12 -8.4 36.4
    2 5 -12 -31.2 44.2
    -1 -5 12 12 46
    1 -5 -12 62.79 42.3
    1 5 -12 64.89 50.99
    -1 5 12 14.4 36.4
    0 -5 -12 30.2 37.8
    0 -5 12 23.5 45.5
    0 5 -12 -7.7 43
    0 5 12 72.89 38.4
    -1 -5 -12 69.39 40.4
    1 -5 12 -30.1 44.1
    -1 -5 -12 32.9 34.4
    -1 5 -12 54.69 40.7
    1 5 12 38.8 38.3
    2 -5 12 32.1 48.3
    -2 -5 -12 -62.99 34
    2 5 12 -1.1 33.3
    -2 5 -12 28.3 43.9
    0 -6 -12 -12.4 40.2
    0 -6 12 -1.4 45.9
    0 6 12 26.4 34.8
    -2 0 13 64.39 48.7
    2 0 -13 -3.9 56.19
    1 0 -13 20.3 53.79
    -1 0 13 -15.9 40.6
    0 0 13 -21.2 40.1
    0 0 -13 -40.3 43.7
    1 0 13 -4.8 48.6
    -1 0 -13 96.89 55.79
    2 0 13 18.5 46
    -2 0 -13 -21 49.8
    2 -1 -13 -1.7 57.69
    -2 -1 13 94.59 50.39
    -2 1 13 -15.2 38.4
    2 1 -13 20.9 57.79
    -1 -1 13 10.5 43.4
    1 -1 -13 -29.3 50.29
    -1 1 13 29.5 43.2
    1 1 -13 14.2 51.89
    0 -1 13 51.79 47
    0 -1 -13 63.09 53.39
    0 1 13 23.2 45.1
    0 1 -13 129.79 54.19
    -1 -1 -13 -42.2 45.8
    1 -1 13 40.5 50.29
    1 1 13 4.1 45.5
    -1 1 -13 -55.99 46.2
    2 -1 13 6.3 44.6
    -2 -1 -13 3.9 49.99
    -2 1 -13 -41.6 50.79
    2 1 13 64.79 47.3
    1 -2 -13 -4.4 50.99
    -1 -2 13 -2.1 46
    1 2 -13 7.1 53.69
    -1 2 13 3.2 43.3
    0 -2 13 35 47.3
    0 -2 -13 20.8 50.79
    0 2 -13 -24.9 49.6
    0 2 13 17.3 45
    -1 -2 -13 -4.8 54.19
    1 -2 13 -3.1 49.6
    -1 2 -13 -25.8 48.6
    1 2 13 132.59 50.49
    0 -3 -13 44.2 39.5
_refine_special_details     ?
_reflns_number_total     2164
_reflns_number_gt     995
_reflns_threshold_expression     'I > 2\s(I)'
_refine_ls_structure_factor_coef     Fsqd
_refine_ls_matrix_type     full
_refine_ls_R_factor_all     0.1540
_refine_ls_R_factor_gt     0.0545
_refine_ls_wR_factor_gt     0.0999
_refine_ls_wR_factor_ref     0.1306
_refine_ls_goodness_of_fit_ref     0.929
_refine_ls_restrained_S_all     0.929
_refine_ls_number_reflns     2164
_refine_ls_number_parameters     172
_refine_ls_number_restraints     4
_refine_ls_hydrogen_treatment     mixed
_refine_ls_weighting_scheme     calc
_refine_ls_weighting_details
                      'w=1/[\s^2^(Fo^2^)+(0.0242P)^2^] where P=(Fo^2^+2Fc^2^)/3'
_atom_sites_solution_hydrogens     mixed
_atom_sites_solution_primary     dual
_atom_sites_solution_secondary     ?
_refine_ls_shift/su_max     0.000
_refine_ls_shift/su_mean     0.000
_refine_diff_density_max     0.256
_refine_diff_density_min     -0.255
_refine_ls_extinction_method
;
SHELXL2016 (Sheldrick, 2015b)
;
_refine_ls_extinction_coef     0.009(2)
_refine_ls_extinction_expression
                                  'Fc^*^=kFc[1+0.001xFc^2^\l^3^/sin(2\q)]^-1/4^'
loop_
    _atom_type_symbol
    _atom_type_description
    _atom_type_scat_dispersion_real
    _atom_type_scat_dispersion_imag
    _atom_type_scat_source
    'C' 'C' 0.0033 0.0016
                         'International Tables Vol C Tables 4.2.6.8 and 6.1.1.4'
    'H' 'H' 0.0000 0.0000
                         'International Tables Vol C Tables 4.2.6.8 and 6.1.1.4'
    'N' 'N' 0.0061 0.0033
                         'International Tables Vol C Tables 4.2.6.8 and 6.1.1.4'
    'O' 'O' 0.0106 0.0060
                         'International Tables Vol C Tables 4.2.6.8 and 6.1.1.4'
    'S' 'S' 0.1246 0.1234
                         'International Tables Vol C Tables 4.2.6.8 and 6.1.1.4'
_computing_data_collection
;
APEX3 (Bruker, 2016)
;
_computing_cell_refinement
;
SAINT (Bruker, 2016)
;
_computing_data_reduction
;
SAINT (Bruker, 2016)
;
_computing_structure_solution
;
SHELXT (Sheldrick, 2015a)
;
_computing_structure_refinement
;
SHELXL2016 (Sheldrick, 2015b)
;
_computing_molecular_graphics
;
<i>OLEX2</i> (Dolomanov <i>et al.</i>,  2009)
;
_computing_publication_material
;
<i>OLEX2</i> (Dolomanov <i>et al.</i>,  2009)
;
loop_
    _atom_site_type_symbol
    _atom_site_label
    _atom_site_fract_x
    _atom_site_fract_y
    _atom_site_fract_z
    _atom_site_U_iso_or_equiv
    _atom_site_adp_type
    _atom_site_calc_flag
    _atom_site_occupancy
    _atom_site_disorder_assembly
    _atom_site_disorder_group
    S S1 0.22221(11) 1.00037(9) 0.49942(9) 0.0393(4) Uani d 1 . .
    O O1 0.4757(3) 0.6793(2) 0.5996(2) 0.0379(7) Uani d 1 . .
    O O3 0.8582(4) 0.3028(3) 0.5520(4) 0.0512(9) Uani d 1 . .
    N N1 0.3051(4) 1.0873(3) 0.2927(3) 0.0374(9) Uani d 1 . .
    N N2 0.4373(3) 0.9181(3) 0.3421(3) 0.0324(8) Uani d 1 . .
    N N3 0.4436(3) 0.8375(3) 0.4254(3) 0.0297(8) Uani d 1 . .
    N N4 0.8772(4) 0.5020(3) 0.3833(4) 0.0421(9) Uani d 1 . .
    C C1 0.1384(4) 1.1242(3) 0.4478(4) 0.0387(11) Uani d 1 . .
    H H1 0.063837 1.163516 0.488936 0.046 Uiso calc 1 . .
    C C2 0.1954(4) 1.1567(3) 0.3399(4) 0.0393(11) Uani d 1 . .
    H H2 0.162460 1.222749 0.298950 0.047 Uiso calc 1 . .
    C C3 0.3298(4) 1.0010(3) 0.3686(3) 0.0280(9) Uani d 1 . .
    C C4 0.5502(4) 0.7542(3) 0.4088(3) 0.0283(10) Uani d 1 . .
    C C5 0.5698(4) 0.6708(3) 0.5038(3) 0.0285(9) Uani d 1 . .
    C C6 0.6797(4) 0.5880(3) 0.4951(3) 0.0313(10) Uani d 1 . .
    H H6 0.692487 0.534501 0.558164 0.038 Uiso calc 1 . .
    C C7 0.7720(4) 0.5838(3) 0.3925(4) 0.0304(10) Uani d 1 . .
    C C8 0.7527(4) 0.6669(3) 0.2975(3) 0.0364(11) Uani d 1 . .
    H H8 0.813766 0.665287 0.229219 0.044 Uiso calc 1 . .
    C C9 0.6462(4) 0.7479(3) 0.3060(3) 0.0347(10) Uani d 1 . .
    H H9 0.634945 0.801384 0.242785 0.042 Uiso calc 1 . .
    C C10 0.5045(4) 0.6082(3) 0.7052(3) 0.0448(12) Uani d 1 . .
    H H10A 0.495963 0.527893 0.682871 0.067 Uiso calc 1 . .
    H H10B 0.434175 0.625874 0.768158 0.067 Uiso calc 1 . .
    H H10C 0.602526 0.623236 0.735301 0.067 Uiso calc 1 . .
    H H4A 0.927(4) 0.496(3) 0.316(2) 0.056(14) Uiso d 1 . .
    H H4B 0.877(5) 0.446(3) 0.437(3) 0.078(18) Uiso d 1 . .
    H H3A 0.853(7) 0.340(5) 0.618(3) 0.15(3) Uiso d 1 . .
    H H3B 0.776(3) 0.276(4) 0.530(4) 0.10(2) Uiso d 1 . .
loop_
    _atom_site_aniso_label
    _atom_site_aniso_U_11
    _atom_site_aniso_U_22
    _atom_site_aniso_U_33
    _atom_site_aniso_U_12
    _atom_site_aniso_U_13
    _atom_site_aniso_U_23
    S1 0.0428(7) 0.0371(6) 0.0381(7) 0.0005(6) 0.0105(5) 0.0034(6)
    O1 0.0423(18) 0.0405(16) 0.0312(18) 0.0105(14) 0.0138(14) 0.0063(14)
    O3 0.053(3) 0.0464(19) 0.055(2) -0.0033(18) 0.010(2) -0.0018(18)
    N1 0.043(2) 0.036(2) 0.033(2) 0.0055(18) 0.0006(17) 0.0102(18)
    N2 0.030(2) 0.0297(19) 0.037(2) 0.0021(16) 0.0040(16) 0.0022(17)
    N3 0.028(2) 0.0277(18) 0.034(2) -0.0010(16) 0.0017(15) 0.0006(17)
    N4 0.045(2) 0.038(2) 0.044(3) 0.010(2) 0.016(2) 0.000(2)
    C1 0.036(3) 0.034(2) 0.046(3) 0.007(2) 0.003(2) -0.005(2)
    C2 0.045(3) 0.028(2) 0.045(3) 0.006(2) -0.005(2) -0.001(2)
    C3 0.026(2) 0.026(2) 0.032(2) -0.005(2) 0.0027(18) 0.000(2)
    C4 0.029(2) 0.031(2) 0.026(3) -0.002(2) 0.008(2) -0.004(2)
    C5 0.031(2) 0.028(2) 0.027(2) -0.006(2) 0.0057(19) -0.001(2)
    C6 0.037(3) 0.025(2) 0.032(3) 0.001(2) 0.004(2) 0.0031(19)
    C7 0.027(2) 0.029(2) 0.035(3) -0.003(2) 0.006(2) -0.006(2)
    C8 0.038(3) 0.040(2) 0.031(3) -0.003(2) 0.010(2) 0.002(2)
    C9 0.041(3) 0.033(2) 0.030(3) -0.001(2) -0.002(2) 0.0031(19)
    C10 0.049(3) 0.055(3) 0.031(3) 0.006(2) 0.011(2) 0.009(2)
_geom_special_details
;
 All esds (except the esd in the dihedral angle between two l.s. planes)
 are estimated using the full covariance matrix.  The cell esds are taken
 into account individually in the estimation of esds in distances, angles
 and torsion angles; correlations between esds in cell parameters are only
 used when they are defined by crystal symmetry.  An approximate (isotropic)
 treatment of cell esds is used for estimating esds involving l.s. planes.
;
loop_
    _geom_bond_atom_site_label_1
    _geom_bond_atom_site_label_2
    _geom_bond_site_symmetry_2
    _geom_bond_distance
    _geom_bond_publ_flag
    S1 C1 . 1.710(4) ?
    S1 C3 . 1.731(4) ?
    O1 C5 . 1.355(4) ?
    O1 C10 . 1.435(4) ?
    O3 H3A . 0.842(10) ?
    O3 H3B . 0.840(10) ?
    N1 C2 . 1.377(5) ?
    N1 C3 . 1.312(4) ?
    N2 N3 . 1.299(4) ?
    N2 C3 . 1.396(4) ?
    N3 C4 . 1.374(4) ?
    N4 C7 . 1.344(5) ?
    N4 H4A . 0.865(10) ?
    N4 H4B . 0.868(10) ?
    C1 H1 . 0.9300 ?
    C1 C2 . 1.340(5) ?
    C2 H2 . 0.9300 ?
    C4 C5 . 1.422(5) ?
    C4 C9 . 1.423(5) ?
    C5 C6 . 1.382(5) ?
    C6 H6 . 0.9300 ?
    C6 C7 . 1.401(5) ?
    C7 C8 . 1.420(5) ?
    C8 H8 . 0.9300 ?
    C8 C9 . 1.345(5) ?
    C9 H9 . 0.9300 ?
    C10 H10A . 0.9600 ?
    C10 H10B . 0.9600 ?
    C10 H10C . 0.9600 ?
loop_
    _geom_angle_atom_site_label_1
    _geom_angle_atom_site_label_2
    _geom_angle_atom_site_label_3
    _geom_angle_site_symmetry_1
    _geom_angle_site_symmetry_3
    _geom_angle
    _geom_angle_publ_flag
    C1 S1 C3 . . 88.6(2) ?
    C5 O1 C10 . . 117.7(3) ?
    H3A O3 H3B . . 112(5) ?
    C3 N1 C2 . . 109.0(3) ?
    N3 N2 C3 . . 111.9(3) ?
    N2 N3 C4 . . 115.8(3) ?
    C7 N4 H4A . . 120(3) ?
    C7 N4 H4B . . 118(3) ?
    H4A N4 H4B . . 121(4) ?
    S1 C1 H1 . . 124.8 ?
    C2 C1 S1 . . 110.5(3) ?
    C2 C1 H1 . . 124.8 ?
    N1 C2 H2 . . 121.7 ?
    C1 C2 N1 . . 116.6(3) ?
    C1 C2 H2 . . 121.7 ?
    N1 C3 S1 . . 115.3(3) ?
    N1 C3 N2 . . 120.4(3) ?
    N2 C3 S1 . . 124.3(3) ?
    N3 C4 C5 . . 117.5(3) ?
    N3 C4 C9 . . 124.9(3) ?
    C5 C4 C9 . . 117.6(3) ?
    O1 C5 C4 . . 115.8(3) ?
    O1 C5 C6 . . 123.9(3) ?
    C6 C5 C4 . . 120.2(3) ?
    C5 C6 H6 . . 119.6 ?
    C5 C6 C7 . . 120.8(3) ?
    C7 C6 H6 . . 119.6 ?
    N4 C7 C6 . . 120.7(4) ?
    N4 C7 C8 . . 120.2(4) ?
    C6 C7 C8 . . 119.1(3) ?
    C7 C8 H8 . . 119.9 ?
    C9 C8 C7 . . 120.2(4) ?
    C9 C8 H8 . . 119.9 ?
    C4 C9 H9 . . 119.0 ?
    C8 C9 C4 . . 122.1(4) ?
    C8 C9 H9 . . 119.0 ?
    O1 C10 H10A . . 109.5 ?
    O1 C10 H10B . . 109.5 ?
    O1 C10 H10C . . 109.5 ?
    H10A C10 H10B . . 109.5 ?
    H10A C10 H10C . . 109.5 ?
    H10B C10 H10C . . 109.5 ?
loop_
    _geom_torsion_atom_site_label_1
    _geom_torsion_atom_site_label_2
    _geom_torsion_atom_site_label_3
    _geom_torsion_atom_site_label_4
    _geom_torsion_site_symmetry_1
    _geom_torsion_site_symmetry_2
    _geom_torsion_site_symmetry_3
    _geom_torsion_site_symmetry_4
    _geom_torsion
    _geom_torsion_publ_flag
    S1 C1 C2 N1 . . . . 0.2(5) ?
    O1 C5 C6 C7 . . . . 179.3(3) ?
    N2 N3 C4 C5 . . . . 174.2(3) ?
    N2 N3 C4 C9 . . . . -3.2(5) ?
    N3 N2 C3 S1 . . . . 2.3(4) ?
    N3 N2 C3 N1 . . . . -178.1(3) ?
    N3 C4 C5 O1 . . . . 2.8(5) ?
    N3 C4 C5 C6 . . . . -177.0(3) ?
    N3 C4 C9 C8 . . . . 177.1(3) ?
    N4 C7 C8 C9 . . . . 179.2(4) ?
    C1 S1 C3 N1 . . . . 0.2(3) ?
    C1 S1 C3 N2 . . . . 179.7(3) ?
    C2 N1 C3 S1 . . . . -0.1(4) ?
    C2 N1 C3 N2 . . . . -179.7(3) ?
    C3 S1 C1 C2 . . . . -0.2(3) ?
    C3 N1 C2 C1 . . . . -0.1(5) ?
    C3 N2 N3 C4 . . . . -177.8(3) ?
    C4 C5 C6 C7 . . . . -0.8(5) ?
    C5 C4 C9 C8 . . . . -0.2(5) ?
    C5 C6 C7 N4 . . . . -178.9(3) ?
    C5 C6 C7 C8 . . . . 0.8(5) ?
    C6 C7 C8 C9 . . . . -0.5(6) ?
    C7 C8 C9 C4 . . . . 0.2(6) ?
    C9 C4 C5 O1 . . . . -179.6(3) ?
    C9 C4 C5 C6 . . . . 0.5(5) ?
    C10 O1 C5 C4 . . . . -171.3(3) ?
    C10 O1 C5 C6 . . . . 8.6(5) ?
loop_
    _geom_hbond_atom_site_label_D
    _geom_hbond_atom_site_label_H
    _geom_hbond_atom_site_label_A
    _geom_hbond_site_symmetry_A
    _geom_hbond_distance_DH
    _geom_hbond_distance_HA
    _geom_hbond_distance_DA
    _geom_hbond_angle_DHA
    N4 H4A N2 2_645 0.870(10)
                            2.30(2) 3.137(5) 162(3)
    N4 H4B O3 . 0.870(10)
                        2.080(10)
                                2.946(5) 173(4)
    O3 H3A N1 4_676 0.840(10)
                            2.12(2) 2.954(5) 169(6)
    O3 H3B N3 3_666 0.840(10)
                            2.43(3) 3.186(5) 150(5)
    C9 H9 N4 2_655 0.930 2.69 3.587(5) 162
    C2 H2 N2 2_555 0.930 2.87 3.798(5) 176
    C8 H8 O1 4_675 0.930 2.72 3.452(5) 136
    C1 H1 O3 1_465 0.930 2.56 3.463(5) 165
    C10 H10C C3 4_676 0.960 2.89 3.655(5) 137
    C10 H10A C6 3_666 0.960 2.83 3.551(5) 132
    C10 H10A C7 3_666 0.960 2.86 3.502(5) 125
_shelx_space_group_comment
;
The symmetry employed for this shelxl refinement is uniquely defined
by the following loop, which should always be used as a source of
symmetry information in preference to the above space-group names.
They are only intended as comments.
;
_shelx_estimated_absorpt_T_min     0.962
_shelx_estimated_absorpt_T_max     0.983
_iucr_refine_instructions_details
;
TITL 611107_0195_o_0m_a.res in P2(1)/n
    611107_0195_o_0m_a.res
    created by SHELXL-2016/6 at 15:21:02 on 17-Oct-2018
REM Old TITL 611107_0195_o_0m in P2(1)/n
REM SHELXT solution in P2(1)/n
REM R1 0.209, Rweak 0.022, Alpha 0.033, Orientation as input
REM Formula found by SHELXT: C12 N3 O S
CELL 0.71073 9.0514 11.5263 10.8932 90 90.345 90
ZERR 4 0.005 0.0052 0.0061 0 0.016 0
LATT 1
SYMM 0.5-X,0.5+Y,0.5-Z
SFAC C H N O S
UNIT 40 48 16 8 4
EQIV $1 0.5+X,1.5-Y,0.5+Z
EQIV $2 1-X,1-Y,1-Z
EQIV $3 1.5-X,-0.5+Y,0.5-Z
DFIX 0.86 0.01 N4 H4a N4 H4b
DFIX 0.84 0.01 O3 H3a
DFIX 0.84 0.01 O3 H3b
L.S. 8
PLAN  12
SIZE 0.06 0.06 0.14
TEMP 24.85
HTAB O3 N1_$1
HTAB O3 N3_$2
HTAB N4 O3
HTAB N4 N2_$3
BOND $H
LIST 4
CONF
fmap 2
acta
REM <olex2.extras>
REM <HklSrc "%.\\611107_0195_o_0m_a.hkl">
REM </olex2.extras>
WGHT    0.024200
EXTI    0.009304
FVAR       0.61506
S1    5    0.222215    1.000370    0.499425    11.00000    0.04283    0.03710 =
         0.03806    0.00340    0.01052    0.00046
O1    4    0.475693    0.679312    0.599588    11.00000    0.04225    0.04054 =
         0.03120    0.00635    0.01378    0.01055
O3    4    0.858179    0.302839    0.551962    11.00000    0.05276    0.04640 =
         0.05466   -0.00183    0.00951   -0.00329
N1    3    0.305071    1.087345    0.292670    11.00000    0.04323    0.03636 =
         0.03264    0.01016    0.00057    0.00550
N2    3    0.437302    0.918071    0.342124    11.00000    0.03021    0.02970 =
         0.03742    0.00219    0.00397    0.00207
N3    3    0.443596    0.837521    0.425377    11.00000    0.02766    0.02765 =
         0.03392    0.00056    0.00169   -0.00104
N4    3    0.877178    0.502026    0.383343    11.00000    0.04474    0.03754 =
         0.04422    0.00019    0.01582    0.01026
C1    1    0.138428    1.124226    0.447847    11.00000    0.03627    0.03410 =
         0.04591   -0.00536    0.00315    0.00721
AFIX  43
H1    2    0.063837    1.163516    0.488936    11.00000   -1.20000
AFIX   0
C2    1    0.195359    1.156731    0.339879    11.00000    0.04468    0.02798 =
         0.04524   -0.00107   -0.00501    0.00571
AFIX  43
H2    2    0.162460    1.222749    0.298950    11.00000   -1.20000
AFIX   0
C3    1    0.329799    1.001043    0.368616    11.00000    0.02555    0.02614 =
         0.03244    0.00003    0.00270   -0.00539
C4    1    0.550189    0.754178    0.408779    11.00000    0.02852    0.03073 =
         0.02585   -0.00353    0.00763   -0.00200
C5    1    0.569781    0.670843    0.503762    11.00000    0.03055    0.02821 =
         0.02686   -0.00131    0.00573   -0.00604
C6    1    0.679695    0.588026    0.495105    11.00000    0.03673    0.02538 =
         0.03189    0.00310    0.00385    0.00095
AFIX  43
H6    2    0.692487    0.534501    0.558164    11.00000   -1.20000
AFIX   0
C7    1    0.772011    0.583782    0.392487    11.00000    0.02716    0.02876 =
         0.03530   -0.00615    0.00599   -0.00323
C8    1    0.752653    0.666857    0.297524    11.00000    0.03819    0.04048 =
         0.03059    0.00188    0.00956   -0.00279
AFIX  43
H8    2    0.813766    0.665287    0.229219    11.00000   -1.20000
AFIX   0
C9    1    0.646165    0.747856    0.306037    11.00000    0.04086    0.03347 =
         0.02963    0.00309   -0.00163   -0.00069
AFIX  43
H9    2    0.634945    0.801384    0.242785    11.00000   -1.20000
AFIX   0
C10   1    0.504472    0.608190    0.705227    11.00000    0.04911    0.05468 =
         0.03071    0.00909    0.01084    0.00637
AFIX 137
H10A  2    0.495963    0.527893    0.682871    11.00000   -1.50000
H10B  2    0.434175    0.625874    0.768158    11.00000   -1.50000
H10C  2    0.602526    0.623236    0.735301    11.00000   -1.50000
AFIX   0
H4A   2    0.927228    0.495719    0.316317    11.00000    0.05569
H4B   2    0.876784    0.446299    0.436922    11.00000    0.07827
H3A   2    0.853092    0.340427    0.618079    11.00000    0.14975
H3B   2    0.775826    0.276339    0.529762    11.00000    0.09702
HKLF 4
REM  611107_0195_o_0m_a.res in P2(1)/n
REM R1 =  0.0545 for     995 Fo > 4sig(Fo)  and  0.1540 for all    2164 data
REM    172 parameters refined using      4 restraints
END
WGHT      0.0242      0.0000
REM Highest difference peak  0.256,  deepest hole -0.255,  1-sigma level  0.068
Q1    1   0.1950  1.2009  0.2686  11.00000  0.05    0.26
Q2    1   0.8483  0.6611  0.1894  11.00000  0.05    0.25
Q3    1   0.8466  0.4678  0.5855  11.00000  0.05    0.24
Q4    1   0.9828  0.4947  0.2657  11.00000  0.05    0.23
Q5    1   0.6158  0.7640  0.3692  11.00000  0.05    0.22
Q6    1   0.5153  0.5339  0.7250  11.00000  0.05    0.22
Q7    1   0.9003  0.4302  0.4828  11.00000  0.05    0.22
Q8    1   0.8016  0.7968  0.1976  11.00000  0.05    0.21
Q9    1   0.3689  0.9388  0.3771  11.00000  0.05    0.21
Q10   1   0.4408  0.8478  0.2854  11.00000  0.05    0.21
Q11   1   0.3457  1.0016  0.2043  11.00000  0.05    0.21
Q12   1   0.8675  0.4308  0.2475  11.00000  0.05    0.20
  REM The information below was added by Olex2.
  REM
  REM R1 = 0.0545 for 995 Fo > 4sig(Fo) and 0.1540 for all 13560 data
  REM n/a parameters refined using n/a restraints
  REM Highest difference peak 0.26, deepest hole -0.25
  REM Mean Shift 0, Max Shift 0.000.
  REM +++ Tabular Listing of Refinement Information +++
  REM R1_all = 0.1540
  REM R1_gt = 0.0545
  REM wR_ref = 0.1306
  REM GOOF = 0.929
  REM Shift_max = 0.000
  REM Shift_mean = 0
  REM Reflections_all = 13560
  REM Reflections_gt = 995
  REM Parameters = n/a
  REM Hole = -0.25
  REM Peak = 0.26
  REM Flack = n/a
;
