# Supplementary material for: Crystal structure of 3-meth­oxy-4-[2-(thia­zol-2-yl)diazen-1-yl]aniline monohydrate
Source: Acta Crystallogr E Crystallogr Commun. 2019 Feb 12;75(Pt 3):354–7. doi: 10.1107/S205698901900207X (PMC6399690; doi:10.1107/S205698901900207X)
Supplement: Supplementary file 2 [file e-75-00354-Isup2.hkl]

#
# h,k,l, Fc-squared, Fo-squared, sigma(Fo-squared), status flag
#
data_I
_shelx_title ' 611107_0195_o_0m_a.res in P2(1)/n'
_shelx_refln_list_code          4
_shelx_F_calc_maximum      163.38
_exptl_crystal_F_000       528.00
_reflns_d_resolution_high  0.8180

loop_
 _space_group_symop_operation_xyz
 'x, y, z'
 '-x+1/2, y+1/2, -z+1/2'
 '-x, -y, -z'
 'x-1/2, -y-1/2, z-1/2'

_cell_length_a     9.0514
_cell_length_b    11.5263
_cell_length_c    10.8932
_cell_angle_alpha  90.000
_cell_angle_beta   90.345
_cell_angle_gamma  90.000

_shelx_F_squared_multiplier     1.000

loop_
 _refln_index_h
 _refln_index_k
 _refln_index_l
 _refln_F_squared_calc
 _refln_F_squared_meas
 _refln_F_squared_sigma
 _refln_observed_status
   2   0   0       2399.58       2292.45       134.00 o
   4   0   0        454.12        390.64        28.96 o
   6   0   0          4.68         -6.96        18.44 o
   8   0   0         53.41         30.76        34.34 o
  10   0   0        126.65         90.26        54.41 o
   1   1   0         27.39         27.38         4.36 o
   2   1   0        859.88        807.44        34.76 o
   3   1   0        272.86        279.79        16.73 o
   4   1   0        345.93        369.77        20.97 o
   5   1   0       1153.29       1117.93        55.80 o
   6   1   0        323.20        355.30        28.60 o
   7   1   0         39.11         41.19        18.99 o
   8   1   0         17.36          4.34        26.54 o
   9   1   0        235.21        255.41        38.80 o
  10   1   0         25.05         22.70        38.41 o
  11   1   0          2.31       -106.78       106.78 o
   1   2   0          0.17         -4.25         4.25 o
   2   2   0       6000.03       5825.48       238.68 o
   3   2   0         17.97         20.34         7.21 o
   4   2   0        355.57        371.67        20.08 o
   5   2   0       1792.87       1986.43       100.55 o
   6   2   0         78.60         59.07        21.02 o
   7   2   0         49.73          5.57        17.65 o
   8   2   0          1.72          7.96        24.24 o
   9   2   0         21.39         37.24        30.50 o
  10   2   0        117.99         72.44        45.74 o
   1   3   0       1896.74       1787.50       103.97 o
   2   3   0       1490.85       1389.88        70.26 o
   3   3   0        170.81        178.65        13.82 o
   4   3   0        796.61        943.49        45.33 o
   5   3   0        119.70         85.94        14.45 o
   6   3   0         15.60         30.20        15.14 o
   7   3   0        503.81        516.34        42.33 o
   8   3   0          8.73          6.75        24.89 o
   9   3   0         94.91         50.76        31.81 o
  10   3   0         26.81         25.37        55.49 o
   0   4   0        125.77         98.15        30.69 o
   1   4   0        603.14        598.49        33.74 o
   2   4   0       1291.30       1162.88        58.47 o
   3   4   0         68.52         57.53         8.91 o
   4   4   0         56.18         79.71        15.64 o
   5   4   0        109.91        121.60        15.39 o
   6   4   0         10.27          4.49        12.57 o
   7   4   0         66.07        106.04        31.09 o
   8   4   0         54.59         54.78        36.46 o
   9   4   0         21.91        -17.48        40.57 o
  10   4   0          5.63        -28.63        43.56 o
   1   5   0        115.96        118.01         8.10 o
   2   5   0       1197.00       1225.62        65.07 o
   3   5   0        369.20        390.83        26.54 o
   4   5   0         68.99         63.66        14.22 o
   5   5   0        758.03        886.88        65.41 o
   6   5   0        113.40        127.11        23.47 o
   7   5   0       1521.84       1788.91       126.99 o
   8   5   0        133.39        114.65        41.86 o
   9   5   0        170.06        169.27        56.20 o
  10   5   0          2.47         46.08        50.79 o
   0   6   0       2479.24       2171.87       343.23 o
   1   6   0          9.74         14.92         7.62 o
   2   6   0        276.55        268.53        16.58 o
   3   6   0         18.19         10.29         8.81 o
   4   6   0        172.15        182.97        25.80 o
   5   6   0          4.94          8.45        15.88 o
   6   6   0        137.05        130.77        24.06 o
   7   6   0          4.14         19.44        32.52 o
   8   6   0         27.43         51.64        52.29 o
   9   6   0          6.50         13.07        44.32 o
  10   6   0          0.33         26.18        76.02 o
   1   7   0        139.20        157.49        21.88 o
   2   7   0         65.38         58.32        12.03 o
   3   7   0        209.87        173.76        17.99 o
   4   7   0          0.06         -6.02        13.66 o
   5   7   0        291.26        279.07        27.55 o
   6   7   0        247.81        300.29        42.85 o
   7   7   0        456.18        386.78        94.28 o
   8   7   0         55.96         54.74        42.15 o
   9   7   0        135.90         94.77        49.35 o
   0   8   0        477.19        554.40       106.97 o
   1   8   0          0.01         -8.82         8.82 o
   2   8   0        535.63        520.96        36.46 o
   3   8   0         55.58         29.27         9.22 o
   4   8   0         11.57          2.09        13.89 o
   5   8   0          5.63        -18.94        24.14 o
   6   8   0          8.11         18.37        31.29 o
   7   8   0         25.08        -21.86        35.26 o
   8   8   0         33.91         59.34        42.60 o
   9   8   0          2.02        -18.69        47.93 o
   1   9   0         11.54         12.03        21.50 o
   2   9   0         46.69         44.40        14.21 o
   3   9   0          0.02         -5.18         7.60 o
   4   9   0        314.63        267.83        32.39 o
   5   9   0         93.70         84.69        25.36 o
   6   9   0         37.45         16.70        27.78 o
   7   9   0         62.73         31.94        39.03 o
   8   9   0          0.02        -23.24        46.60 o
   0  10   0        846.03        791.44       106.31 o
   1  10   0        156.20        131.15        31.20 o
   2  10   0        443.96        505.65        40.47 o
   3  10   0         28.79         18.42        20.89 o
   4  10   0         37.55         23.38        18.96 o
   5  10   0         72.52         21.54        25.38 o
   6  10   0         15.70         40.98        29.08 o
   7  10   0          4.05        -33.53        33.53 o
   1  11   0          2.37        -16.44        28.52 o
   2  11   0          0.30        -13.13        42.20 o
   3  11   0         95.42         46.94        24.13 o
   4  11   0          1.11          9.07        28.48 o
   5  11   0         94.94        104.89        45.67 o
   6  11   0         53.41         79.66        34.15 o
   0  12   0       2443.64       2369.09       230.24 o
   1  12   0          0.02         -4.66        32.65 o
   2  12   0        199.12        160.11        41.59 o
   3  12   0          4.02        -37.00        45.13 o
   4  12   0        156.92        108.99        44.00 o
   5  12   0          0.62        -33.70        37.11 o
   1  13   0         80.59         97.00        34.34 o
   2  13   0         35.37          3.54        46.38 o
   3  13   0         61.00         16.03        51.64 o
   4  13   0         21.95         54.29        57.22 o
   0  14   0         41.50         79.46        69.91 o
   1  14   0         57.05         60.29        56.70 o
 -11   0   1        134.14        112.38       137.73 o
  -9   0   1       2456.87       2441.29       234.42 o
  -7   0   1        323.54        326.17        40.44 o
  -5   0   1        223.48        230.89        31.94 o
  -3   0   1       8378.35       8375.89       453.69 o
  -1   0   1       4505.61       4655.41       291.45 o
   1   0   1       2122.56       1940.64       105.00 o
   3   0   1       6023.58       6009.46       376.64 o
   5   0   1         41.32         52.58        16.50 o
   7   0   1        354.84        260.52        50.18 o
   9   0   1        275.43        285.06        46.63 o
 -10   1   1        100.75        106.70        50.75 o
  -9   1   1        231.09        229.81        37.56 o
  -8   1   1          0.14        -11.16        23.81 o
  -7   1   1         46.49         38.86        22.42 o
  -6   1   1          7.13         -9.11        15.41 o
  -5   1   1        210.63        197.89        15.82 o
  -4   1   1        785.67        753.36        32.41 o
  -3   1   1       1071.64       1167.13        50.23 o
  -2   1   1        952.43        858.60        36.59 o
  -1   1   1       1383.94       1295.63        58.16 o
   0   1   1        727.23        656.85        41.67 o
   1   1   1        503.73        434.65        20.04 o
   2   1   1       2326.46       2187.92        94.13 o
   3   1   1          1.50          9.93         6.95 o
   4   1   1        277.56        290.12        17.94 o
   5   1   1        236.77        281.05        21.90 o
   6   1   1        616.76        615.07        45.90 o
   7   1   1          7.07         -8.42        16.19 o
   8   1   1        151.72        177.17        31.61 o
   9   1   1         22.29         10.93        26.95 o
  10   1   1         42.81         69.62        37.62 o
 -10   2   1         53.69         62.51        48.97 o
  -9   2   1        163.70        145.02        36.70 o
  -8   2   1         50.34         54.83        24.22 o
  -7   2   1       1324.62       1466.15       101.32 o
  -6   2   1         10.86          6.38        13.17 o
  -5   2   1         26.57         13.03        10.43 o
  -4   2   1          1.68          0.29         9.36 o
  -3   2   1        306.06        304.90        20.66 o
  -2   2   1        732.58        752.37        35.13 o
  -1   2   1        295.95        256.19        12.82 o
   0   2   1        167.47        150.81         8.99 o
   1   2   1       3895.00       3721.77       172.97 o
   2   2   1      26692.30      30449.16      1472.41 o
   3   2   1        308.37        353.30        20.72 o
   4   2   1         91.97        101.49        10.19 o
   5   2   1        233.37        241.97        22.09 o
   6   2   1          5.35         -3.54        11.99 o
   7   2   1        147.07        123.67        27.05 o
   8   2   1         12.09         12.11        18.34 o
   9   2   1        244.24        304.85        38.05 o
  10   2   1        109.40        125.13        37.48 o
 -10   3   1         12.63         51.86        43.60 o
  -9   3   1         13.63         -1.87        34.18 o
  -8   3   1          2.05        -10.70        23.48 o
  -7   3   1         15.93          6.58        17.52 o
  -6   3   1          0.24        -16.06        16.06 o
  -5   3   1       1374.44       1339.86        93.21 o
  -4   3   1        101.30         82.20        14.41 o
  -3   3   1        123.95        149.04        14.69 o
  -2   3   1       1714.67       1621.75        76.76 o
  -1   3   1        460.65        475.16        25.15 o
   0   3   1       4145.52       3976.41       193.26 o
   1   3   1       3664.03       3502.68       169.35 o
   2   3   1        891.22        905.49        48.39 o
   3   3   1       1645.35       1704.76        81.03 o
   4   3   1       3380.16       3542.03       165.09 o
   5   3   1          0.06        -11.67        11.99 o
   6   3   1         52.33         38.85        14.24 o
   7   3   1          0.20          7.95        13.28 o
   8   3   1         23.23         24.34        25.31 o
   9   3   1         28.90         36.90        30.96 o
  10   3   1         25.34         14.89        43.07 o
 -10   4   1         12.32         18.95        54.95 o
  -9   4   1        154.35        248.73        52.88 o
  -8   4   1         13.02          9.92        34.80 o
  -7   4   1        247.97        229.14        33.45 o
  -6   4   1         37.88          7.65        20.18 o
  -5   4   1         63.14         67.71        13.90 o
  -4   4   1         41.49         29.46         9.60 o
  -3   4   1        471.53        577.55        28.38 o
  -2   4   1        294.49        300.94        16.76 o
  -1   4   1       1669.36       1499.63        74.84 o
   0   4   1         70.61         58.94         5.51 o
   1   4   1         20.78         25.65         6.42 o
   2   4   1        749.30        734.61        36.33 o
   3   4   1       1113.75       1243.54        61.98 o
   4   4   1         10.81          6.79        11.98 o
   5   4   1        228.46        275.97        33.85 o
   6   4   1          5.34         17.00        18.37 o
   7   4   1        577.46        579.74        57.64 o
   8   4   1         57.90         73.15        33.60 o
   9   4   1        136.04        104.07        40.81 o
  10   4   1          5.68        -43.69        43.69 o
 -10   5   1         38.95        101.72        65.68 o
  -9   5   1          0.11        -26.66        47.88 o
  -8   5   1          0.03          1.43        36.97 o
  -7   5   1        244.87        306.91        47.41 o
  -6   5   1         78.06         95.31        20.21 o
  -5   5   1          9.15         21.90        12.40 o
  -4   5   1       1246.16       1217.07        64.83 o
  -3   5   1        248.28        241.59        16.03 o
  -2   5   1       3683.47       3693.10       190.95 o
  -1   5   1        405.92        458.23        24.44 o
   0   5   1         38.86         37.20        11.42 o
   1   5   1        164.15        195.80        14.49 o
   2   5   1       1894.33       1802.58        85.41 o
   3   5   1         29.12         19.64         8.54 o
   4   5   1       1517.48       1606.85        84.93 o
   5   5   1        246.84        216.36        22.45 o
   6   5   1         25.79         13.89        18.19 o
   7   5   1          2.74        -24.58        24.58 o
   8   5   1        135.11         90.19        34.81 o
   9   5   1         45.98         15.73        38.81 o
  10   5   1          2.32         -1.65        51.03 o
  -9   6   1         98.47        110.46        61.68 o
  -8   6   1          0.73        -27.48        49.97 o
  -7   6   1        189.97        143.33        39.98 o
  -6   6   1         12.15        -11.49        17.95 o
  -5   6   1        648.04        693.29        45.09 o
  -4   6   1         11.79         -2.18        10.18 o
  -3   6   1       1125.78       1171.98        61.52 o
  -2   6   1         23.91         18.64         7.94 o
  -1   6   1         41.10         24.05         7.79 o
   0   6   1          0.03         -6.60         7.73 o
   1   6   1         32.77         31.09         6.41 o
   2   6   1         17.32         13.96         6.47 o
   3   6   1       1321.55       1304.05        66.32 o
   4   6   1          6.46         -4.19        12.47 o
   5   6   1         18.77          7.50        15.08 o
   6   6   1          5.22         -6.88        20.32 o
   7   6   1          2.43         46.60        29.82 o
   8   6   1          9.03        -35.80        35.80 o
   9   6   1         72.31         73.15        59.56 o
  -9   7   1         20.00         48.95        69.83 o
  -8   7   1          4.01         22.69        50.29 o
  -7   7   1        184.28        199.88        50.55 o
  -6   7   1          9.39        -23.25        26.48 o
  -5   7   1        139.31        123.89        33.79 o
  -4   7   1        260.85        283.51        29.52 o
  -3   7   1         94.05         95.27        14.11 o
  -2   7   1       2839.23       2708.37       133.81 o
  -1   7   1        657.49        755.44        51.83 o
   0   7   1       2390.51       2209.95       141.23 o
   1   7   1         75.03         76.84         7.47 o
   2   7   1        595.77        532.61        31.50 o
   3   7   1         82.63         74.71        11.17 o
   4   7   1        163.03        166.45        18.89 o
   5   7   1         17.49         15.77        17.99 o
   6   7   1         11.71         13.98        28.42 o
   7   7   1         16.63         60.36        36.01 o
   8   7   1          2.78         31.93        40.18 o
   9   7   1        140.86        145.71        54.20 o
  -9   8   1         74.52         -4.55        68.71 o
  -8   8   1         11.31         40.54        52.15 o
  -7   8   1        155.65        125.69        48.89 o
  -6   8   1         25.18         49.90        38.52 o
  -5   8   1         45.07         93.81        35.28 o
  -4   8   1         67.96         24.57        21.09 o
  -3   8   1         85.92        115.99        12.73 o
  -2   8   1         16.41         23.29        13.74 o
  -1   8   1        278.99        261.54        23.96 o
   0   8   1          4.04         15.90         7.91 o
   1   8   1        106.57         88.94        22.27 o
   2   8   1          6.41         -3.84         6.54 o
   3   8   1        212.56        238.79        21.04 o
   4   8   1          2.24         10.36        13.20 o
   5   8   1         93.92        119.17        26.91 o
   6   8   1         85.33         42.11        33.30 o
   7   8   1        106.47         76.76        33.24 o
   8   8   1         30.35         90.90        46.01 o
   9   8   1         86.06        146.92        57.56 o
  -8   9   1          0.14         44.13        46.76 o
  -7   9   1         22.03         39.60        47.12 o
  -6   9   1         13.11         27.51        38.80 o
  -5   9   1         52.76         20.78        34.89 o
  -4   9   1          0.43         17.26        20.16 o
  -3   9   1         15.52          9.68        12.93 o
  -2   9   1        345.43        364.69        37.89 o
  -1   9   1        135.98        134.45        15.17 o
   0   9   1        555.74        638.71        71.85 o
   1   9   1         27.37         28.46        22.97 o
   2   9   1        247.85        266.55        17.39 o
   3   9   1        591.78        584.51        34.98 o
   4   9   1        669.29        822.77        69.93 o
   5   9   1        129.17        147.12        30.37 o
   6   9   1         42.77         47.22        30.26 o
   7   9   1          2.09          1.74        33.03 o
   8   9   1          6.93        -13.98        38.85 o
  -7  10   1        179.31        126.06        66.20 o
  -6  10   1         19.93         37.51        29.34 o
  -5  10   1          1.52         31.80        25.05 o
  -4  10   1        199.29        199.30        28.54 o
  -3  10   1         50.32         32.85        22.46 o
  -2  10   1         79.82         49.21        18.15 o
  -1  10   1         19.61          7.98        24.94 o
   0  10   1          5.84         -5.10        21.04 o
   1  10   1        271.29        190.42        33.65 o
   2  10   1        381.51        354.82        53.31 o
   3  10   1         14.50         21.43        22.52 o
   4  10   1          1.34         11.06        19.34 o
   5  10   1         17.35         49.00        32.53 o
   6  10   1         25.26         36.02        30.73 o
   7  10   1         27.35          6.33        35.96 o
  -6  11   1          0.01        -11.98        35.06 o
  -5  11   1          0.04         26.91        37.05 o
  -4  11   1         73.22        110.54        40.44 o
  -3  11   1          7.13         24.98        24.05 o
  -2  11   1         42.33         18.97        20.34 o
  -1  11   1        298.64        303.70        43.91 o
   0  11   1          0.78         -8.49        23.80 o
   1  11   1         27.28         68.50        31.73 o
   2  11   1        394.19        413.87        88.08 o
   3  11   1         10.31          8.77        22.13 o
   4  11   1         97.21         84.27        36.75 o
   5  11   1          8.30         14.63        41.12 o
   6  11   1        133.29        113.94        36.32 o
  -5  12   1         58.11         42.40        40.26 o
  -4  12   1         15.36         36.14        34.71 o
  -3  12   1         19.34         12.57        37.02 o
  -2  12   1          0.00        -17.80        30.48 o
  -1  12   1        161.19        177.68        33.76 o
   0  12   1          7.93         27.50        29.68 o
   1  12   1        260.78        315.33        50.60 o
   2  12   1          8.05        -32.17        32.17 o
   3  12   1         11.64        -27.90        42.97 o
   4  12   1          3.60          4.35        51.53 o
   5  12   1         64.84         60.20        49.49 o
  -4  13   1        118.43         86.59        61.05 o
  -3  13   1          2.42        -23.24        42.84 o
  -2  13   1          5.81         82.71        43.17 o
  -1  13   1         62.20         51.87        36.95 o
   0  13   1        206.07        258.39        54.82 o
   1  13   1         27.87         11.33        39.59 o
   2  13   1         32.42        -38.68        60.84 o
   3  13   1          1.38        -24.23        64.95 o
   4  13   1         38.50          7.09        69.24 o
   0  14   1         12.29        -29.15        39.70 o
 -10   0   2        103.23        107.52        71.97 o
  -8   0   2        295.33        310.83        65.72 o
  -6   0   2         76.53         67.91        22.74 o
  -4   0   2         34.09         50.85        18.40 o
  -2   0   2         67.48         58.79        12.28 o
   0   0   2       5662.91       5290.20       329.38 o
   2   0   2        890.69        755.61        44.18 o
   4   0   2         33.26         40.23        19.56 o
   6   0   2        439.26        381.01        54.64 o
   8   0   2         63.89         94.48        29.93 o
  10   0   2          0.56        -14.72        54.70 o
 -10   1   2        326.06        483.55        75.38 o
  -9   1   2         30.46         60.97        35.87 o
  -8   1   2         51.32         63.63        23.71 o
  -7   1   2        983.71       1033.08        76.42 o
  -6   1   2        282.85        292.39        26.07 o
  -5   1   2        354.19        374.89        26.88 o
  -4   1   2        150.43        132.35        13.36 o
  -3   1   2       3952.00       4056.09       167.61 o
  -2   1   2         43.48         63.14         8.80 o
  -1   1   2       4380.47       4126.45       169.75 o
   0   1   2       1022.67       1068.89        51.09 o
   1   1   2      10844.75      10934.49       432.71 o
   2   1   2        157.56        133.47         9.31 o
   3   1   2        946.86        959.17        43.61 o
   4   1   2        151.81        152.76        12.38 o
   5   1   2       1073.66       1106.32        59.38 o
   6   1   2        453.10        516.47        41.87 o
   7   1   2        282.66        322.94        33.67 o
   8   1   2          0.02         12.72        18.85 o
   9   1   2         39.84         32.52        37.15 o
  10   1   2         45.96         31.62        39.13 o
 -10   2   2         32.13         -3.63        42.89 o
  -9   2   2        193.51        130.88        39.83 o
  -8   2   2        340.06        321.61        37.91 o
  -7   2   2        241.26        257.33        27.42 o
  -6   2   2         24.00         24.32        12.33 o
  -5   2   2         12.16         17.56         9.51 o
  -4   2   2        178.44        168.28        12.87 o
  -3   2   2        231.91        214.46        15.27 o
  -2   2   2          0.22         -1.80         9.50 o
  -1   2   2       4515.54       4206.90       173.11 o
   0   2   2        775.64        702.15        32.77 o
   1   2   2       7188.08       7191.34       306.03 o
   2   2   2      23347.25      24918.96      1058.06 o
   3   2   2         26.13         43.18         9.08 o
   4   2   2        813.82        857.19        40.37 o
   5   2   2        168.61        178.24        17.14 o
   6   2   2        107.24         93.98        18.34 o
   7   2   2         54.08         45.24        20.75 o
   8   2   2          0.42         -7.23        18.69 o
   9   2   2        229.60        223.19        38.55 o
  10   2   2          0.60        -13.25        34.69 o
 -10   3   2         13.11          8.63        45.97 o
  -9   3   2        170.16        155.75        43.86 o
  -8   3   2          0.55        -23.92        29.21 o
  -7   3   2         50.07         74.15        21.08 o
  -6   3   2        308.64        334.08        29.84 o
  -5   3   2       3128.98       3214.05       169.65 o
  -4   3   2        267.54        297.78        19.33 o
  -3   3   2       1088.97       1063.75        51.15 o
  -2   3   2         18.20         14.99         6.13 o
  -1   3   2         21.84         23.04         7.33 o
   0   3   2        384.90        378.21        18.47 o
   1   3   2         94.82         83.06         8.27 o
   2   3   2         21.68         23.10         7.60 o
   3   3   2        222.33        198.15        15.00 o
   4   3   2        166.61        151.24        25.34 o
   5   3   2         27.34         15.95        15.56 o
   6   3   2        187.74        152.32        32.00 o
   7   3   2        395.79        429.17        41.16 o
   8   3   2         11.76         13.67        25.11 o
   9   3   2         83.64         44.42        32.45 o
  10   3   2         23.43         20.16        37.59 o
 -10   4   2         30.27         66.30        67.61 o
  -9   4   2          3.29          7.02        42.44 o
  -8   4   2         32.50         46.17        36.50 o
  -7   4   2         55.79         10.18        31.00 o
  -6   4   2        785.51        771.43        51.69 o
  -5   4   2         13.73          8.92        12.87 o
  -4   4   2        428.63        406.87        24.55 o
  -3   4   2        882.26       1034.59        49.87 o
  -2   4   2        659.56        666.89        31.98 o
  -1   4   2       3243.50       3110.10       145.81 o
   0   4   2       1609.45       1555.44        73.39 o
   1   4   2         34.73         48.68         7.15 o
   2   4   2       1689.98       1649.74        81.98 o
   3   4   2        447.55        453.97        25.88 o
   4   4   2       3536.75       3388.56       186.81 o
   5   4   2        538.96        550.53        59.63 o
   6   4   2          4.39         16.31        20.38 o
   7   4   2         16.07         -7.72        26.39 o
   8   4   2          1.65         50.39        33.26 o
   9   4   2         54.02         87.87        39.12 o
  10   4   2         37.20         38.12        47.66 o
 -10   5   2          0.36         19.83        61.34 o
  -9   5   2        156.75        201.63        64.22 o
  -8   5   2         16.96         54.59        41.66 o
  -7   5   2        439.97        534.59        62.17 o
  -6   5   2         63.31         60.42        16.14 o
  -5   5   2        385.32        365.70        26.70 o
  -4   5   2        161.35        143.48        14.59 o
  -3   5   2        157.96        164.34        14.43 o
  -2   5   2         57.58         58.52         8.24 o
  -1   5   2          5.36          1.11         7.05 o
   0   5   2       1104.16       1198.49        59.41 o
   1   5   2         24.84         19.55         6.79 o
   2   5   2         40.32         28.78         8.19 o
   3   5   2        726.64        746.34        38.99 o
   4   5   2        137.84        153.46        16.54 o
   5   5   2        106.16        102.43        20.29 o
   6   5   2          7.33          2.63        20.35 o
   7   5   2        112.32        108.66        31.18 o
   8   5   2         48.59         60.77        34.99 o
   9   5   2        247.48        186.60        51.40 o
  10   5   2          3.64        -27.38        52.02 o
  -9   6   2          0.74        -48.92        48.92 o
  -8   6   2         32.63         55.16        47.89 o
  -7   6   2          8.62          5.87        32.98 o
  -6   6   2        509.95        536.46        44.27 o
  -5   6   2          1.37         10.26        13.31 o
  -4   6   2        251.76        271.58        20.96 o
  -3   6   2          4.60         12.72         9.40 o
  -2   6   2         62.26         76.55        10.50 o
  -1   6   2        101.38        109.54         8.43 o
   0   6   2       2817.27       2729.78       126.41 o
   1   6   2          0.03         -6.08         6.08 o
   2   6   2        129.82        142.31        13.56 o
   3   6   2         17.85         12.69         8.86 o
   4   6   2         17.57         12.62        16.38 o
   5   6   2          1.49          4.00        15.93 o
   6   6   2         25.89          2.57        21.32 o
   7   6   2          0.82          5.99        27.99 o
   8   6   2         99.36         92.15        43.46 o
   9   6   2          1.30          1.89        45.73 o
  -9   7   2         71.16        155.79        65.88 o
  -8   7   2         10.68        -18.91        68.56 o
  -7   7   2         86.51         87.23        53.97 o
  -6   7   2         78.80         34.67        31.81 o
  -5   7   2        427.02        412.10        32.65 o
  -4   7   2        293.09        278.04        29.45 o
  -3   7   2        462.79        499.73        31.54 o
  -2   7   2         20.57         26.94         7.50 o
  -1   7   2        161.46        163.66        15.85 o
   0   7   2        130.72        121.77        19.39 o
   1   7   2        264.52        278.00        18.13 o
   2   7   2        454.09        468.50        28.95 o
   3   7   2          8.50         10.68         9.96 o
   4   7   2          3.66          8.91        13.90 o
   5   7   2         64.91         30.16        20.36 o
   6   7   2         34.67         -0.40        23.74 o
   7   7   2          2.79        -28.60        28.60 o
   8   7   2         19.71        -28.10        36.59 o
   9   7   2        161.04        180.35        50.07 o
  -8   8   2         32.44         37.47        51.10 o
  -7   8   2          0.28         20.42        46.25 o
  -6   8   2        345.48        334.86        68.89 o
  -5   8   2          0.89         33.21        33.99 o
  -4   8   2         98.25         97.23        19.66 o
  -3   8   2        425.41        437.62        31.51 o
  -2   8   2        598.36        614.00        45.86 o
  -1   8   2         96.00         86.23        19.95 o
   0   8   2        130.71        127.38        14.27 o
   1   8   2         21.51         14.52        11.10 o
   2   8   2        858.46        865.52        44.18 o
   3   8   2        208.37        216.16        18.44 o
   4   8   2        514.84        520.83        36.99 o
   5   8   2         66.13         48.32        24.76 o
   6   8   2         31.05         11.86        31.14 o
   7   8   2          5.39         -9.52        30.96 o
   8   8   2          0.22         -5.36        38.76 o
  -8   9   2         24.63         53.63        57.07 o
  -7   9   2         33.93         21.86        49.68 o
  -6   9   2        101.20         81.95        52.10 o
  -5   9   2        842.93        989.00       108.90 o
  -4   9   2         13.63         13.34        29.98 o
  -3   9   2        313.47        338.05        23.14 o
  -2   9   2          1.21         21.42        13.19 o
  -1   9   2         13.95          9.82        14.52 o
   0   9   2          8.45          4.93         9.54 o
   1   9   2          0.41         24.62        12.95 o
   2   9   2        490.20        545.63        30.57 o
   3   9   2        267.68        255.69        27.40 o
   4   9   2          3.69         21.54        20.58 o
   5   9   2         20.80         38.36        29.23 o
   6   9   2          5.85         21.81        28.53 o
   7   9   2        154.84        168.10        40.57 o
   8   9   2         28.90         44.16        40.62 o
  -7  10   2        114.01        124.94        57.09 o
  -6  10   2          3.04         -3.85        45.03 o
  -5  10   2         37.92          3.48        38.11 o
  -4  10   2          2.94        -12.79        17.36 o
  -3  10   2          2.74         10.85        22.13 o
  -2  10   2        162.90        183.73        43.20 o
  -1  10   2          0.21        -13.36        14.79 o
   0  10   2        404.12        422.82        33.86 o
   1  10   2        325.11        283.16        39.56 o
   2  10   2       1531.85       1535.80       103.43 o
   3  10   2         85.19         58.14        17.99 o
   4  10   2        131.24        134.07        27.68 o
   5  10   2          3.51         21.68        25.76 o
   6  10   2         16.35        -12.06        30.35 o
   7  10   2          6.05         65.26        38.31 o
  -6  11   2          0.84         -9.91        45.57 o
  -5  11   2         34.08         64.55        47.40 o
  -4  11   2         27.83         39.21        37.30 o
  -3  11   2        122.36         99.94        28.21 o
  -2  11   2         46.33         64.42        21.97 o
  -1  11   2         17.28          4.81        28.78 o
   0  11   2        119.28         85.25        30.21 o
   1  11   2        434.94        334.67        47.26 o
   2  11   2         38.84         41.20        31.70 o
   3  11   2         41.92         44.20        24.54 o
   4  11   2          0.52         -3.29        22.67 o
   5  11   2        314.87        307.55        41.93 o
   6  11   2         24.62         46.06        34.26 o
  -5  12   2          2.05          0.73        38.86 o
  -4  12   2         77.73        160.38        41.36 o
  -3  12   2         15.37          3.27        26.95 o
  -2  12   2         51.73         56.31        38.75 o
  -1  12   2          6.37         43.31        32.03 o
   0  12   2        117.13         90.56        45.62 o
   1  12   2          1.99         55.27        37.37 o
   2  12   2        123.73        125.97        64.03 o
   3  12   2         12.40        -10.52        57.74 o
   4  12   2        133.79        175.31        80.24 o
   5  12   2          0.94        -25.38        42.85 o
  -3  13   2         42.90         42.99        67.64 o
  -2  13   2          1.90        -36.26        36.26 o
  -1  13   2         98.31         64.53        42.83 o
   0  13   2         35.40         19.16        48.46 o
   1  13   2        254.31        334.57        60.21 o
   2  13   2          3.74         56.86        86.43 o
   3  13   2         31.31         53.35       123.57 o
  -9   0   3         63.08        159.21        69.93 o
  -7   0   3          1.57         29.81        25.56 o
  -5   0   3       2338.50       2495.69       201.53 o
  -3   0   3        425.48        381.01        31.65 o
  -1   0   3        635.62        643.44        41.19 o
   1   0   3       3898.22       3906.98       227.58 o
   3   0   3          9.11         28.71        10.47 o
   5   0   3         10.00         -2.07        18.66 o
   7   0   3          4.76         40.50        32.01 o
   9   0   3         64.90         68.17        51.48 o
 -10   1   3         24.79         72.93        52.79 o
  -9   1   3        180.28        139.27        38.81 o
  -8   1   3       1284.26       1371.32        93.28 o
  -7   1   3         99.82         99.37        20.13 o
  -6   1   3        110.53         97.43        17.71 o
  -5   1   3         61.03         50.88        18.97 o
  -4   1   3       2684.85       2688.50       114.02 o
  -3   1   3       1732.80       1776.41        80.03 o
  -2   1   3        931.08        966.15        43.50 o
  -1   1   3        585.56        558.60        26.36 o
   0   1   3        359.49        347.26        18.88 o
   1   1   3       2067.29       1864.45        78.18 o
   2   1   3        143.17        156.20        10.92 o
   3   1   3        175.78        190.86        12.34 o
   4   1   3        245.00        263.92        17.36 o
   5   1   3        194.27        209.83        21.59 o
   6   1   3        515.92        483.60        38.25 o
   7   1   3        221.82        224.56        26.67 o
   8   1   3        215.63        224.44        33.73 o
   9   1   3          5.83         -6.74        29.07 o
  10   1   3         38.98        -21.00        43.59 o
 -10   2   3          5.86        104.84        56.76 o
  -9   2   3         88.51        123.91        51.61 o
  -8   2   3        160.73        147.75        33.66 o
  -7   2   3       2035.52       2194.13       126.34 o
  -6   2   3         40.39         44.11        16.20 o
  -5   2   3        124.41        103.20        14.32 o
  -4   2   3        964.10        965.45        51.33 o
  -3   2   3         55.65         46.57        10.06 o
  -2   2   3         52.28         49.03         8.02 o
  -1   2   3       1659.33       1585.77        66.50 o
   0   2   3         41.24         45.66        10.02 o
   1   2   3        795.48        762.70        33.94 o
   2   2   3       1615.81       1580.21        66.80 o
   3   2   3          4.13          0.09         7.10 o
   4   2   3         49.12         29.09        11.99 o
   5   2   3       1496.71       1519.31        94.67 o
   6   2   3         36.61         30.49        16.85 o
   7   2   3        218.08        210.79        27.37 o
   8   2   3         94.72        105.49        30.46 o
   9   2   3         10.47        -10.55        30.71 o
  10   2   3          1.81        -16.92        41.47 o
 -10   3   3          0.87        -29.71        51.29 o
  -9   3   3          9.33         -5.42        36.40 o
  -8   3   3         55.56         57.15        30.45 o
  -7   3   3        355.12        373.11        37.11 o
  -6   3   3        383.53        385.95        33.73 o
  -5   3   3         30.57         35.13        15.42 o
  -4   3   3        168.55        156.45        18.44 o
  -3   3   3         46.45         29.73         9.59 o
  -2   3   3       4142.48       4075.67       181.61 o
  -1   3   3       1861.61       1827.91        79.45 o
   0   3   3       2644.30       2451.17       109.90 o
   1   3   3         34.14         34.42         7.01 o
   2   3   3         23.78         27.06         7.86 o
   3   3   3       1645.87       1569.90        66.66 o
   4   3   3        523.28        509.70        30.88 o
   5   3   3        122.12        115.40        20.47 o
   6   3   3         66.12         73.50        31.74 o
   7   3   3         77.39         54.98        23.99 o
   8   3   3          0.69        -19.04        25.39 o
   9   3   3          7.44        -17.71        31.25 o
  10   3   3         95.74         -2.61        44.97 o
 -10   4   3          1.16         -1.69        49.67 o
  -9   4   3         66.74         98.53        47.62 o
  -8   4   3          4.05        -30.70        30.70 o
  -7   4   3        519.11        586.24        66.13 o
  -6   4   3         28.00         22.79        18.62 o
  -5   4   3       1228.28       1139.11        65.92 o
  -4   4   3         41.18         62.03        12.92 o
  -3   4   3        122.67        106.13        12.91 o
  -2   4   3        195.22        210.81        14.04 o
  -1   4   3         20.20         14.63         6.92 o
   0   4   3        468.62        518.11        25.99 o
   1   4   3          9.29         -1.34         8.50 o
   2   4   3        788.48        800.16        37.57 o
   3   4   3       3077.32       3201.80       157.45 o
   4   4   3       3757.14       3587.12       198.35 o
   5   4   3        232.11        243.07        26.41 o
   6   4   3         89.04         94.59        25.01 o
   7   4   3        162.36        189.62        34.61 o
   8   4   3         26.36         51.51        32.76 o
   9   4   3          0.31         10.05        39.93 o
  10   4   3         19.15         13.40        48.94 o
 -10   5   3         19.01        -40.85        59.78 o
  -9   5   3         17.75        -50.50        50.50 o
  -8   5   3          5.11        -31.60        39.35 o
  -7   5   3          0.64         12.48        29.79 o
  -6   5   3         43.22         15.52        19.77 o
  -5   5   3         95.61         89.54        17.14 o
  -4   5   3        122.82        120.17        18.44 o
  -3   5   3          0.36         10.86         8.86 o
  -2   5   3         48.42         44.53         8.55 o
  -1   5   3          2.60          5.68         6.25 o
   0   5   3       1530.43       1566.88        74.39 o
   1   5   3          7.75         -6.99         6.99 o
   2   5   3       2426.02       2363.73       112.41 o
   3   5   3        635.76        676.70        39.78 o
   4   5   3        953.77       1002.98        61.51 o
   5   5   3         11.58          4.65        16.19 o
   6   5   3        396.03        399.13        34.46 o
   7   5   3          4.92        -12.93        24.73 o
   8   5   3         52.24         12.97        30.07 o
   9   5   3          1.06          5.25        42.47 o
  10   5   3          0.75        -44.14        96.48 o
  -9   6   3        193.74        136.85        60.98 o
  -8   6   3          9.53         26.69        48.88 o
  -7   6   3        118.82         87.60        37.19 o
  -6   6   3          3.55        -24.89        24.89 o
  -5   6   3        129.63        159.04        22.18 o
  -4   6   3         40.42         53.78        10.91 o
  -3   6   3         27.61         -2.17         9.86 o
  -2   6   3         35.18         37.12         7.74 o
  -1   6   3       1973.19       2160.78        94.11 o
   0   6   3         81.04         86.12         9.49 o
   1   6   3         39.52         44.76         9.60 o
   2   6   3        119.24        115.03        13.01 o
   3   6   3        554.46        603.00        40.88 o
   4   6   3         71.51         52.46        15.67 o
   5   6   3       1071.92       1002.24        64.46 o
   6   6   3         32.99         23.78        23.26 o
   7   6   3          5.49          8.50        28.25 o
   8   6   3          7.71         -6.71        34.94 o
   9   6   3         29.64         25.87        41.07 o
  -9   7   3          0.00        -56.09        56.93 o
  -8   7   3          0.41         16.11        50.73 o
  -7   7   3         15.37        -14.20        37.76 o
  -6   7   3         26.26         67.38        32.51 o
  -5   7   3          7.89          6.58        14.88 o
  -4   7   3         85.23         64.79        14.71 o
  -3   7   3          1.02          1.84         9.38 o
  -2   7   3        528.58        576.38        32.25 o
  -1   7   3        604.43        619.13        34.07 o
   0   7   3       1803.03       1886.55        97.92 o
   1   7   3        258.87        289.49        20.67 o
   2   7   3        184.59        204.89        18.39 o
   3   7   3        118.58         99.71        12.71 o
   4   7   3         94.63         89.70        15.45 o
   5   7   3         62.13         49.31        25.13 o
   6   7   3        575.46        605.69        53.92 o
   7   7   3         42.19         92.68        38.03 o
   8   7   3         15.40         50.85        42.51 o
   9   7   3          1.25          4.74        44.22 o
  -8   8   3         12.50         78.15        56.48 o
  -7   8   3        170.40        178.03        56.34 o
  -6   8   3          8.71         31.06        42.86 o
  -5   8   3        446.22        465.34        62.34 o
  -4   8   3        240.07        212.82        29.80 o
  -3   8   3         50.60         27.81        12.70 o
  -2   8   3         42.41         42.35        13.79 o
  -1   8   3         24.03         40.23        15.01 o
   0   8   3        289.14        226.85        22.95 o
   1   8   3         69.26         77.43        18.42 o
   2   8   3          0.00         -2.13        10.71 o
   3   8   3        584.99        544.63        33.25 o
   4   8   3        838.77        840.30        58.41 o
   5   8   3         90.73        120.31        28.51 o
   6   8   3         45.83         74.52        31.50 o
   7   8   3         21.89         94.77        49.86 o
   8   8   3          8.50         -6.62        40.08 o
  -8   9   3          0.03        -30.92        56.84 o
  -7   9   3         30.03         59.76        53.35 o
  -6   9   3        111.12         41.33        43.38 o
  -5   9   3          4.33        -19.54        36.78 o
  -4   9   3          2.06         -0.24        25.55 o
  -3   9   3         26.96         32.55        30.87 o
  -2   9   3        370.68        336.39        30.94 o
  -1   9   3         62.29         65.97        15.88 o
   0   9   3        571.69        532.86        41.50 o
   1   9   3        224.81        300.89        28.18 o
   2   9   3          0.26         10.41        10.46 o
   3   9   3        154.37        160.94        22.76 o
   4   9   3        286.72        256.48        33.67 o
   5   9   3          6.90         -1.25        26.01 o
   6   9   3         27.96         33.56        31.37 o
   7   9   3         52.73         83.21        39.28 o
   8   9   3         14.91        -37.31        39.72 o
  -7  10   3        218.41        168.88        61.92 o
  -6  10   3          3.26        -12.06        48.85 o
  -5  10   3        279.61        283.56        90.39 o
  -4  10   3         12.42         38.99        36.54 o
  -3  10   3         96.89         69.78        31.89 o
  -2  10   3         35.54         -2.15        28.85 o
  -1  10   3        160.59        139.22        26.37 o
   0  10   3        173.99        182.02        29.37 o
   1  10   3         18.35         15.50        18.92 o
   2  10   3        113.62        116.58        19.85 o
   3  10   3         17.52         24.92        19.95 o
   4  10   3          0.90        -11.03        22.99 o
   5  10   3        125.37        106.31        31.12 o
   6  10   3         17.62         24.01        32.82 o
   7  10   3         54.96         73.37        41.51 o
  -6  11   3         51.46         62.29        51.31 o
  -5  11   3          2.29          6.46        43.42 o
  -4  11   3        317.56        344.71        60.91 o
  -3  11   3         88.62         73.47        34.20 o
  -2  11   3         57.11         96.82        31.00 o
  -1  11   3          0.20          7.35        22.65 o
   0  11   3         13.23          9.62        19.53 o
   1  11   3        135.10        135.10        26.31 o
   2  11   3        185.40        166.45        30.88 o
   3  11   3         30.99         65.05        22.72 o
   4  11   3        110.54         74.54        28.71 o
   5  11   3         13.38          0.36        30.24 o
   6  11   3         65.90         93.63        40.27 o
  -5  12   3         34.69         -3.65        46.80 o
  -4  12   3         33.16         45.70        44.02 o
  -3  12   3          2.91         22.97        36.10 o
  -2  12   3         47.18         98.29        31.99 o
  -1  12   3         30.29         23.79        36.93 o
   0  12   3          6.37          2.99        36.10 o
   1  12   3         16.98         61.82        44.28 o
   2  12   3         24.49         69.92        58.64 o
   3  12   3          9.22         21.58        69.52 o
   4  12   3          0.78        -16.35        67.24 o
   5  12   3         48.42         68.81        75.90 o
  -3  13   3         51.60         35.75        78.87 o
  -2  13   3        101.09        143.86        60.67 o
  -1  13   3          1.42         13.64        43.40 o
   0  13   3          0.30        -42.46        42.46 o
   1  13   3         15.51         65.22        64.82 o
   2  13   3         53.28         64.37        70.89 o
   3  13   3          7.72         23.13        77.32 o
 -10   0   4         12.79        -75.82        78.08 o
  -8   0   4         38.80         33.36        31.43 o
  -6   0   4        156.68        184.81        30.50 o
  -4   0   4        116.74         81.71        17.27 o
  -2   0   4       6210.19       6202.80       388.33 o
   0   0   4        238.95        249.34        25.28 o
   2   0   4        754.30        751.82        48.84 o
   4   0   4        275.32        278.07        26.53 o
   6   0   4         31.85         40.00        24.64 o
   8   0   4         68.35         52.26        48.13 o
  10   0   4         33.78        -43.85        73.40 o
 -10   1   4          2.10         52.66        55.18 o
  -9   1   4          7.71        -40.63        40.63 o
  -8   1   4        115.74         91.48        27.86 o
  -7   1   4        297.26        321.49        30.37 o
  -6   1   4        243.82        239.06        24.56 o
  -5   1   4        217.14        250.24        21.55 o
  -4   1   4          0.01        -10.52        10.52 o
  -3   1   4       2362.59       2422.60       107.14 o
  -2   1   4       1089.14       1153.80        52.31 o
  -1   1   4       3716.98       3606.18       160.35 o
   0   1   4        479.09        510.11        26.82 o
   1   1   4        831.48        839.08        39.35 o
   2   1   4        619.51        675.22        29.23 o
   3   1   4        471.77        502.35        24.56 o
   4   1   4          4.73         -6.83        10.38 o
   5   1   4        145.32        140.39        17.69 o
   6   1   4         63.07         65.17        17.92 o
   7   1   4        367.11        391.36        37.50 o
   8   1   4        101.05         86.72        28.31 o
   9   1   4        118.40        101.45        35.38 o
  10   1   4         19.70         37.97        51.94 o
 -10   2   4         87.74         64.81        58.68 o
  -9   2   4          1.45        -39.78        39.78 o
  -8   2   4          0.08          0.18        26.23 o
  -7   2   4         34.34        -16.61        24.37 o
  -6   2   4         73.04         88.50        21.52 o
  -5   2   4          2.75         -4.35        15.92 o
  -4   2   4       2524.86       2695.59       141.30 o
  -3   2   4        375.98        384.12        23.06 o
  -2   2   4        438.58        493.76        28.58 o
  -1   2   4        274.32        300.98        16.98 o
   0   2   4        230.96        247.27        16.11 o
   1   2   4        433.16        437.47        25.28 o
   2   2   4        162.04        149.12        12.69 o
   3   2   4        248.37        253.86        16.11 o
   4   2   4       1076.68       1061.45        52.64 o
   5   2   4         13.25         22.20        16.19 o
   6   2   4          4.58        -17.08        17.08 o
   7   2   4         73.32         97.94        25.09 o
   8   2   4          3.48         36.59        28.25 o
   9   2   4         21.17          6.39        32.33 o
  10   2   4          0.10        -35.22        45.50 o
 -10   3   4         26.70        106.33        61.56 o
  -9   3   4        232.27        236.23        57.42 o
  -8   3   4          0.63        -10.20        25.59 o
  -7   3   4         32.39         41.76        24.84 o
  -6   3   4        717.14        693.34        64.32 o
  -5   3   4       1611.78       1689.30        98.82 o
  -4   3   4        133.21        129.93        18.33 o
  -3   3   4        154.69        174.42        17.31 o
  -2   3   4         14.11         24.14         7.04 o
  -1   3   4          0.85         -5.51         5.51 o
   0   3   4         28.12         27.58         8.54 o
   1   3   4       1269.64       1320.17        56.88 o
   2   3   4       1119.49       1250.28        56.63 o
   3   3   4       2946.87       2870.81       136.23 o
   4   3   4        275.66        309.59        22.42 o
   5   3   4        289.83        299.06        26.29 o
   6   3   4         28.54         38.40        19.86 o
   7   3   4        137.81        165.55        28.32 o
   8   3   4         32.49         57.72        36.62 o
   9   3   4         88.98         63.51        32.14 o
  10   3   4         64.18         -4.35        44.05 o
 -10   4   4         23.13        119.67        76.52 o
  -9   4   4         54.40         84.48        43.52 o
  -8   4   4         39.78          3.93        31.84 o
  -7   4   4         34.00          9.45        24.42 o
  -6   4   4        814.55        723.19        50.02 o
  -5   4   4        876.08        833.28        54.79 o
  -4   4   4        478.72        453.48        36.33 o
  -3   4   4        179.75        205.17        17.26 o
  -2   4   4        369.36        408.09        23.69 o
  -1   4   4        364.92        342.06        19.73 o
   0   4   4          1.33         -1.67         7.85 o
   1   4   4       2682.20       2997.39       134.84 o
   2   4   4       1730.99       1643.03        82.21 o
   3   4   4        382.34        396.44        26.94 o
   4   4   4       1475.28       1481.58        81.23 o
   5   4   4        126.23         89.45        25.18 o
   6   4   4         23.66          9.05        22.45 o
   7   4   4         25.97         18.22        25.95 o
   8   4   4          0.06          0.17        29.96 o
   9   4   4         39.98         23.00        38.80 o
  10   4   4          0.60          0.54        45.37 o
  -9   5   4        174.00        147.59        52.41 o
  -8   5   4          6.41         45.36        35.90 o
  -7   5   4        448.09        531.26        47.35 o
  -6   5   4        124.70        143.19        25.17 o
  -5   5   4         71.17         33.52        17.98 o
  -4   5   4          6.65        -12.56        12.56 o
  -3   5   4        916.70        922.59        49.80 o
  -2   5   4         92.72        116.08        12.73 o
  -1   5   4        105.34        123.95        16.13 o
   0   5   4          0.10         -0.82         8.35 o
   1   5   4        169.76        176.38        14.42 o
   2   5   4          1.80         -2.28         9.07 o
   3   5   4        302.26        300.39        22.88 o
   4   5   4        488.32        480.76        42.86 o
   5   5   4        254.71        242.17        26.47 o
   6   5   4          8.07         54.86        23.68 o
   7   5   4         18.66         42.21        27.93 o
   8   5   4         63.45        120.97        35.37 o
   9   5   4          4.32        -40.14        40.14 o
  -9   6   4          0.00          6.45        61.63 o
  -8   6   4          4.68         21.78        42.23 o
  -7   6   4          1.95         17.00        39.08 o
  -6   6   4        324.70        342.21        39.49 o
  -5   6   4          2.03         -6.90        18.26 o
  -4   6   4       1336.90       1484.70        87.23 o
  -3   6   4          0.27         -7.64        10.61 o
  -2   6   4         54.98         44.10        10.83 o
  -1   6   4        120.50        139.20        14.44 o
   0   6   4        114.25        139.90        14.11 o
   1   6   4         15.29         -0.30         8.75 o
   2   6   4        532.23        578.36        38.27 o
   3   6   4         26.13         53.06        13.22 o
   4   6   4        180.78        211.30        24.51 o
   5   6   4         65.07         61.99        25.49 o
   6   6   4       1888.89       1686.99       109.75 o
   7   6   4         10.23         20.04        29.75 o
   8   6   4         25.77         46.45        38.22 o
   9   6   4          9.00        -42.43        42.43 o
  -9   7   4         46.67         21.39       113.14 o
  -8   7   4          4.10        -20.29        51.45 o
  -7   7   4         60.90         49.92        56.57 o
  -6   7   4         20.35         -4.62        36.30 o
  -5   7   4         80.13         99.50        25.28 o
  -4   7   4         36.63         21.45        13.66 o
  -3   7   4       1132.55       1244.89        68.89 o
  -2   7   4          6.94          9.08         9.10 o
  -1   7   4          6.11         -8.00         8.11 o
   0   7   4          0.83         -8.59         8.59 o
   1   7   4        350.02        332.01        26.36 o
   2   7   4         83.48         76.62        13.92 o
   3   7   4          2.62          3.00        12.67 o
   4   7   4       1208.92       1190.58        68.67 o
   5   7   4         25.04         51.00        21.58 o
   6   7   4          2.62         41.70        24.03 o
   7   7   4          1.32          3.55        32.28 o
   8   7   4         14.74         20.79        39.52 o
  -8   8   4         62.95         23.67        58.59 o
  -7   8   4          1.74          2.70        50.70 o
  -6   8   4        132.67        104.19        71.85 o
  -5   8   4        200.63        178.06        40.08 o
  -4   8   4        451.48        468.53        51.74 o
  -3   8   4        348.77        353.41        25.66 o
  -2   8   4         43.16         51.20        11.47 o
  -1   8   4          2.46          4.18         8.00 o
   0   8   4        122.28        136.88        14.25 o
   1   8   4        365.08        445.33        29.86 o
   2   8   4        220.05        210.99        20.33 o
   3   8   4        234.79        264.82        26.70 o
   4   8   4        684.51        740.97        52.70 o
   5   8   4          2.41         10.22        26.76 o
   6   8   4          8.41         20.58        30.50 o
   7   8   4          3.68         58.68        41.26 o
   8   8   4         17.96          8.28        41.97 o
  -7   9   4         22.49        -19.39        54.24 o
  -6   9   4        327.44        252.46        58.20 o
  -5   9   4        440.14        288.17        57.69 o
  -4   9   4        100.29         62.66       108.92 o
  -3   9   4         74.38        100.71        47.79 o
  -2   9   4          7.20         34.07        14.29 o
  -1   9   4         45.14         36.96        18.59 o
   0   9   4         42.56         44.97        14.27 o
   1   9   4        204.25        202.98        20.52 o
   2   9   4        659.78        659.55        55.86 o
   3   9   4        588.35        516.99        44.46 o
   4   9   4         68.81        113.05        28.72 o
   5   9   4        166.74        177.60        35.85 o
   6   9   4          3.71         48.07        47.37 o
   7   9   4         51.58         66.65        40.42 o
  -7  10   4          9.17          3.70        78.74 o
  -6  10   4          9.87          1.96        52.17 o
  -5  10   4         42.46         37.82        45.84 o
  -4  10   4        355.78        340.69        76.14 o
  -3  10   4          2.47         -9.73        44.19 o
  -2  10   4        653.00        674.08        91.56 o
  -1  10   4          1.31         -0.36        25.85 o
   0  10   4        159.49        183.73        39.45 o
   1  10   4         12.22         15.58        31.43 o
   2  10   4          0.41          3.49        20.20 o
   3  10   4         55.89         90.45        29.99 o
   4  10   4         31.13         13.35        31.25 o
   5  10   4         10.92         20.97        36.60 o
   6  10   4          3.79         18.28        38.29 o
   7  10   4          1.42          2.11       103.36 o
  -6  11   4          6.15         42.49        58.59 o
  -5  11   4         21.51         13.07        47.75 o
  -4  11   4          0.55        -40.76        40.76 o
  -3  11   4        252.94        239.70        60.26 o
  -2  11   4         48.62         81.09        33.07 o
  -1  11   4        171.46        163.52        36.85 o
   0  11   4          0.42        -16.87        26.80 o
   1  11   4         10.50          4.78        30.82 o
   2  11   4         18.92         55.79        34.87 o
   3  11   4        205.70        255.18        49.81 o
   4  11   4          8.45         -0.44        28.31 o
   5  11   4         75.60        119.35        39.14 o
   6  11   4         34.78         42.14        82.18 o
  -4  12   4         17.33         -0.33        46.63 o
  -3  12   4         26.81         -4.00        47.75 o
  -2  12   4         51.55         83.88        46.71 o
  -1  12   4          2.03         19.91        31.27 o
   0  12   4          2.40        -34.31        34.31 o
   1  12   4          0.16         37.35        46.69 o
   2  12   4        268.87        281.75        81.05 o
   3  12   4          8.56        -46.17        62.69 o
   4  12   4         80.76         42.18        73.58 o
  -2  13   4         46.38         33.80        76.50 o
  -1  13   4        137.94         78.03        47.56 o
   0  13   4          4.93        -44.41        45.71 o
   1  13   4         33.63        160.56        78.36 o
   2  13   4         22.95         11.17        86.31 o
  -9   0   5         42.89        -12.92        55.06 o
  -7   0   5         76.52        116.02        30.58 o
  -5   0   5        933.00       1006.20        89.06 o
  -3   0   5        153.21        187.13        24.97 o
  -1   0   5        165.41        178.78        20.54 o
   1   0   5         71.32         61.97        14.27 o
   3   0   5       1078.75       1143.62        78.74 o
   5   0   5          6.80          4.94        25.00 o
   7   0   5        518.53        498.58        58.34 o
   9   0   5        106.71        101.07        79.47 o
 -10   1   5         69.01        -26.01        54.47 o
  -9   1   5          2.34         -8.72        37.51 o
  -8   1   5         13.03         -1.99        32.08 o
  -7   1   5         26.72         24.34        22.92 o
  -6   1   5        237.45        222.23        24.04 o
  -5   1   5          0.02         22.42        12.56 o
  -4   1   5        193.18        203.81        31.81 o
  -3   1   5        480.36        455.24        26.61 o
  -2   1   5       2181.79       2215.18       100.65 o
  -1   1   5        735.32        811.49        40.14 o
   0   1   5       1609.75       1598.59        73.82 o
   1   1   5       1533.29       1585.53        69.27 o
   2   1   5       1265.91       1285.68        54.97 o
   3   1   5         34.21         57.02        11.61 o
   4   1   5        385.00        359.67        25.83 o
   5   1   5         33.84         15.32        21.51 o
   6   1   5        164.09        145.20        26.04 o
   7   1   5         42.15         36.02        25.48 o
   8   1   5         77.60         65.59        28.65 o
   9   1   5          3.73        -26.94        37.79 o
  10   1   5          0.42          5.15        45.29 o
 -10   2   5          6.29         -0.43        56.84 o
  -9   2   5         74.92         93.64        40.87 o
  -8   2   5         26.77         67.45        30.33 o
  -7   2   5         33.41         32.68        24.56 o
  -6   2   5        137.38        142.35        25.03 o
  -5   2   5         16.20         -6.16        19.19 o
  -4   2   5         58.38         81.62        17.12 o
  -3   2   5        281.81        294.55        21.48 o
  -2   2   5        138.95        171.72        14.69 o
  -1   2   5        142.96        153.24        12.73 o
   0   2   5         75.14         75.80        11.82 o
   1   2   5        854.35        929.74        42.96 o
   2   2   5        135.58        150.90        14.32 o
   3   2   5       1195.66       1303.76        65.38 o
   4   2   5        340.37        343.51        25.90 o
   5   2   5        104.99        118.39        19.05 o
   6   2   5         15.27         37.13        21.81 o
   7   2   5        123.47         70.65        38.22 o
   8   2   5         11.95        -27.75        27.75 o
   9   2   5         19.25         52.34        34.87 o
  10   2   5         15.69        -44.78        44.78 o
 -10   3   5          2.49        -13.22       123.45 o
  -9   3   5          7.24        -23.18        38.96 o
  -8   3   5          1.97         18.52        30.14 o
  -7   3   5        496.98        491.77        46.01 o
  -6   3   5       1396.59       1358.89        88.38 o
  -5   3   5          1.03        -16.66        16.66 o
  -4   3   5        447.81        409.12        31.45 o
  -3   3   5        207.58        233.45        22.58 o
  -2   3   5       2041.56       2083.06        95.37 o
  -1   3   5          1.19         -7.60         7.60 o
   0   3   5       2217.32       2234.85       105.47 o
   1   3   5         95.55         96.84        11.95 o
   2   3   5        219.70        255.00        21.09 o
   3   3   5        193.14        201.00        21.64 o
   4   3   5         30.79         22.79        15.24 o
   5   3   5          8.16         -8.62        13.63 o
   6   3   5        185.43        153.54        24.60 o
   7   3   5          1.16        -16.79        21.98 o
   8   3   5         29.42         15.95        27.12 o
   9   3   5         91.72         61.90        33.86 o
  -9   4   5         85.87         71.21        49.89 o
  -8   4   5        217.31        199.68        46.36 o
  -7   4   5        350.28        299.47        37.35 o
  -6   4   5         93.66         86.22        23.81 o
  -5   4   5        917.36       1063.18       103.50 o
  -4   4   5          0.00          8.46        14.91 o
  -3   4   5         48.24         39.68        12.59 o
  -2   4   5         44.67         26.54        11.95 o
  -1   4   5        175.18        161.58        16.04 o
   0   4   5         84.36        119.29        18.81 o
   1   4   5        158.89        174.67        17.03 o
   2   4   5        203.00        202.09        19.68 o
   3   4   5        111.31        103.41        21.29 o
   4   4   5        120.31        145.35        16.88 o
   5   4   5        804.53        842.33        56.73 o
   6   4   5          3.45          1.66        22.36 o
   7   4   5        423.12        489.93        51.30 o
   8   4   5         51.64         33.72        31.55 o
   9   4   5          5.63         -6.20        36.39 o
  -9   5   5          1.01        -36.64        45.09 o
  -8   5   5        167.14        135.23        39.28 o
  -7   5   5          6.49         16.78        27.67 o
  -6   5   5          0.72        -17.28        22.37 o
  -5   5   5        560.92        592.84        46.83 o
  -4   5   5        572.64        558.64        37.29 o
  -3   5   5        174.24        181.29        17.68 o
  -2   5   5        166.99        169.63        16.24 o
  -1   5   5        240.35        236.78        19.46 o
   0   5   5        624.80        622.52        38.15 o
   1   5   5          3.69          3.65        11.40 o
   2   5   5        400.47        390.70        28.88 o
   3   5   5         61.42         68.52        14.37 o
   4   5   5          2.56        -12.05        12.05 o
   5   5   5       1079.68       1095.68        74.46 o
   6   5   5        105.31        125.54        28.38 o
   7   5   5          1.56         -4.36        26.20 o
   8   5   5         55.99         63.46        33.72 o
   9   5   5         11.66         24.38        39.42 o
  -9   6   5         68.53         48.92        57.95 o
  -8   6   5          0.10        -26.12        47.79 o
  -7   6   5        116.19        150.49        45.61 o
  -6   6   5         18.40         25.43        28.44 o
  -5   6   5        825.20       1033.49        97.52 o
  -4   6   5         14.42         18.47        17.47 o
  -3   6   5       1719.99       1874.14        98.75 o
  -2   6   5         19.71          4.73        10.76 o
  -1   6   5        476.71        483.08        48.00 o
   0   6   5         40.86         43.34        12.58 o
   1   6   5        268.66        265.63        25.12 o
   2   6   5          3.31         -8.78        12.23 o
   3   6   5          1.57        -12.70        12.70 o
   4   6   5          2.11         13.60        13.45 o
   5   6   5       1852.57       1935.44       122.86 o
   6   6   5          1.08         -0.54        24.47 o
   7   6   5        102.31         84.75        31.02 o
   8   6   5          5.28        -31.37        37.76 o
   9   6   5         61.77         84.34        48.90 o
  -8   7   5          0.09         -7.64        57.33 o
  -7   7   5         11.37         25.08        43.29 o
  -6   7   5         17.52         -5.02        30.49 o
  -5   7   5        556.13        504.50        59.42 o
  -4   7   5        312.72        341.38        51.37 o
  -3   7   5        388.97        424.24        30.27 o
  -2   7   5        293.37        324.28        24.29 o
  -1   7   5          8.27          8.87        11.90 o
   0   7   5        108.64        134.50        16.91 o
   1   7   5          8.26         23.79        14.58 o
   2   7   5        136.60        143.61        17.45 o
   3   7   5          4.88          9.16        16.64 o
   4   7   5         80.26         36.01        20.11 o
   5   7   5        658.29        626.34        49.53 o
   6   7   5         53.82         84.24        34.22 o
   7   7   5          6.31          4.95        35.45 o
   8   7   5         38.39         75.60        56.96 o
  -8   8   5         28.13         -6.23        65.04 o
  -7   8   5        326.32        284.58        69.25 o
  -6   8   5          0.00         91.76        49.75 o
  -5   8   5        126.38        143.93        39.64 o
  -4   8   5         11.98        -27.44        27.44 o
  -3   8   5        237.91        284.63        46.69 o
  -2   8   5          9.71         -7.79        13.78 o
  -1   8   5          0.19        -10.12        12.11 o
   0   8   5        351.09        410.93        36.41 o
   1   8   5          7.95          5.90        14.86 o
   2   8   5          1.54         10.17        14.06 o
   3   8   5         61.91         81.13        21.37 o
   4   8   5          0.63         51.55        25.18 o
   5   8   5        119.70        134.41        38.46 o
   6   8   5          3.16         22.42        38.04 o
   7   8   5        503.24        425.94        62.57 o
   8   8   5         62.75         12.80        45.66 o
  -7   9   5         68.77        146.94        65.55 o
  -6   9   5        518.48        577.82        86.30 o
  -5   9   5         47.31         33.72        45.09 o
  -4   9   5         96.86         92.83        36.41 o
  -3   9   5         19.33        -23.12        23.12 o
  -2   9   5        672.10        738.81        71.92 o
  -1   9   5         49.95         26.61        20.63 o
   0   9   5        366.86        371.88        42.81 o
   1   9   5        113.09         92.45        58.15 o
   2   9   5        115.68         75.97        25.51 o
   3   9   5          7.92         23.34        26.32 o
   4   9   5          2.48         12.21        33.31 o
   5   9   5         11.43         24.85        33.10 o
   6   9   5        127.57         84.56        40.50 o
   7   9   5         52.41         49.28        44.47 o
  -6  10   5          4.78        -31.73        54.14 o
  -5  10   5         50.78         78.95        52.54 o
  -4  10   5         13.29        -13.25        82.08 o
  -3  10   5         29.27          6.66        47.57 o
  -2  10   5         20.43         30.77        35.53 o
  -1  10   5         87.80         25.64        33.28 o
   0  10   5          0.03        -16.48        16.96 o
   1  10   5          3.66          4.79        20.77 o
   2  10   5          5.70         -0.66        23.57 o
   3  10   5         80.60         69.62        28.47 o
   4  10   5          0.86        -10.05        29.33 o
   5  10   5          1.44        -26.06        34.98 o
   6  10   5         12.37         56.31        64.93 o
  -5  11   5          2.32        -58.62        58.62 o
  -4  11   5         73.11        109.28        61.14 o
  -3  11   5         27.35          8.09        51.15 o
  -2  11   5         79.38         69.24        49.12 o
  -1  11   5         38.07         30.32        33.16 o
   0  11   5        258.20        292.29        63.49 o
   1  11   5         40.94         40.61        40.72 o
   2  11   5        103.43        112.40        42.57 o
   3  11   5          3.52         20.43        28.73 o
   4  11   5        115.42         88.14        35.26 o
   5  11   5          1.29         42.35        38.28 o
  -4  12   5          0.07        -29.08       115.78 o
  -3  12   5         53.04         77.59        60.43 o
  -2  12   5          1.98        -46.87        46.87 o
  -1  12   5         43.53          0.66        36.35 o
   0  12   5          5.42        -18.39        38.96 o
   1  12   5         22.63        -37.60        37.60 o
   2  12   5          1.02         70.65        40.81 o
   3  12   5         17.13         37.35        55.59 o
   4  12   5         19.10        108.12       129.53 o
  -1  13   5         53.62         -0.79       115.00 o
   0  13   5         59.15         14.87        62.70 o
  -8   0   6        123.15        170.03        57.99 o
  -6   0   6        188.22        174.86        33.34 o
  -4   0   6        819.18        793.56        87.00 o
  -2   0   6       5827.02       6038.01       419.83 o
   0   0   6        730.52        648.12        54.89 o
   2   0   6        242.53        208.48        44.40 o
   4   0   6         21.55          3.38        21.63 o
   6   0   6        589.49        639.80        80.65 o
   8   0   6          3.86        -21.97        54.11 o
  -9   1   6        229.79        196.86        50.50 o
  -8   1   6         51.29         38.78        35.35 o
  -7   1   6        343.62        365.07        46.55 o
  -6   1   6         16.55         21.67        21.08 o
  -5   1   6        307.96        298.16        27.71 o
  -4   1   6          4.18          8.62        14.04 o
  -3   1   6        243.06        239.52        20.96 o
  -2   1   6          4.93          4.46        11.84 o
  -1   1   6        227.97        241.15        18.53 o
   0   1   6        122.48        129.97        15.39 o
   1   1   6          2.47         -1.43        12.79 o
   2   1   6        107.16        130.32        16.89 o
   3   1   6       1014.13        941.57        57.27 o
   4   1   6         70.02         54.76        18.51 o
   5   1   6        417.99        466.63        36.88 o
   6   1   6          0.31         19.10        22.90 o
   7   1   6        232.33        249.71        35.11 o
   8   1   6          2.07         45.60        31.93 o
   9   1   6         44.13         44.47        42.91 o
  -9   2   6          3.04        -28.80        41.61 o
  -8   2   6         16.81         24.20        35.89 o
  -7   2   6         64.68         23.48        26.67 o
  -6   2   6        136.94        177.64        28.54 o
  -5   2   6         92.52         52.94        23.74 o
  -4   2   6        289.99        314.99        25.81 o
  -3   2   6        151.01        180.51        21.94 o
  -2   2   6        104.94         80.32        15.18 o
  -1   2   6          0.87          7.10         9.92 o
   0   2   6       2092.73       2114.00       105.64 o
   1   2   6        115.82        108.63        17.14 o
   2   2   6          3.77         14.60        13.46 o
   3   2   6        346.95        319.71        26.91 o
   4   2   6        752.24        782.51        57.78 o
   5   2   6         83.75         85.08        19.37 o
   6   2   6          1.68        -14.88        22.54 o
   7   2   6        162.58        135.62        31.54 o
   8   2   6         17.73        -29.08        29.65 o
   9   2   6          0.44        -40.07        40.28 o
  -9   3   6        424.03        385.31        57.39 o
  -8   3   6         30.99         52.27        32.68 o
  -7   3   6         71.43         41.88        27.43 o
  -6   3   6         13.98        -22.50        22.50 o
  -5   3   6        232.17        206.58        30.47 o
  -4   3   6         63.26         56.25        18.37 o
  -3   3   6         50.66         36.12        12.17 o
  -2   3   6        100.91        101.54        17.10 o
  -1   3   6        116.21        128.50        14.22 o
   0   3   6       1681.97       1913.94        99.64 o
   1   3   6        393.33        457.09        30.65 o
   2   3   6          6.30         14.67        12.51 o
   3   3   6          0.27        -11.80        12.63 o
   4   3   6         62.05         36.86        16.53 o
   5   3   6        293.15        262.24        36.21 o
   6   3   6         92.05        103.25        48.85 o
   7   3   6          6.02        -12.81        26.81 o
   8   3   6         20.37         32.22        32.47 o
   9   3   6        137.83        131.82        44.35 o
  -9   4   6         54.44         88.49        52.35 o
  -8   4   6         25.62         41.73        34.36 o
  -7   4   6          1.87          7.80        28.46 o
  -6   4   6         16.41          9.17        23.87 o
  -5   4   6         20.12         17.48        21.14 o
  -4   4   6        619.74        577.04        40.94 o
  -3   4   6        317.87        332.63        30.82 o
  -2   4   6       1889.70       1860.77        93.06 o
  -1   4   6         40.52         26.52        13.01 o
   0   4   6        264.45        246.67        23.06 o
   1   4   6          5.51         11.07        14.98 o
   2   4   6         23.18          3.49        11.74 o
   3   4   6        340.62        348.03        28.89 o
   4   4   6         11.36          2.39        15.03 o
   5   4   6          1.49        -18.92        19.89 o
   6   4   6         30.05         44.57        26.93 o
   7   4   6        138.01        181.05        34.82 o
   8   4   6        124.08        103.14        39.09 o
   9   4   6         17.44         53.20        43.13 o
  -9   5   6         41.70        -25.33        54.80 o
  -8   5   6          5.66         52.23        37.59 o
  -7   5   6        127.42         93.63        34.11 o
  -6   5   6          3.33         38.69        25.40 o
  -5   5   6        437.87        348.56        50.81 o
  -4   5   6       1589.54       1612.95        97.22 o
  -3   5   6          0.05          7.98        12.59 o
  -2   5   6         61.58         68.88        14.37 o
  -1   5   6        935.75        874.54        51.15 o
   0   5   6         91.62        117.03        17.43 o
   1   5   6         29.92         13.18        14.06 o
   2   5   6        110.86         81.07        15.09 o
   3   5   6        288.01        281.88        25.73 o
   4   5   6        164.94        191.75        22.68 o
   5   5   6        284.25        281.05        57.06 o
   6   5   6        224.68        193.56        31.44 o
   7   5   6        404.83        330.79        41.95 o
   8   5   6         41.00         68.78        36.48 o
   9   5   6          9.29        -43.59        58.15 o
  -8   6   6          0.00         58.12        44.94 o
  -7   6   6         31.44         69.58        39.69 o
  -6   6   6         93.70        120.78        37.33 o
  -5   6   6         25.02         -8.27        28.00 o
  -4   6   6        775.14        790.46        64.84 o
  -3   6   6        135.69        159.03        19.34 o
  -2   6   6       1342.50       1438.24        83.07 o
  -1   6   6         96.89         82.83        16.81 o
   0   6   6        135.10        112.26        18.47 o
   1   6   6         14.96         -4.05        14.43 o
   2   6   6        551.84        572.96        43.22 o
   3   6   6         18.94         28.40        15.75 o
   4   6   6         52.50         48.83        23.63 o
   5   6   6          0.62          3.13        22.46 o
   6   6   6        210.22        234.85        35.62 o
   7   6   6          0.00        -20.18        37.35 o
   8   6   6          6.40        -38.38        38.38 o
  -8   7   6         42.93        -51.07        59.50 o
  -7   7   6        119.05        158.23        46.52 o
  -6   7   6        138.52         57.28        48.03 o
  -5   7   6          3.54          5.99        36.93 o
  -4   7   6       1309.08       1209.59       111.60 o
  -3   7   6          0.04          6.28        18.22 o
  -2   7   6          9.64          7.17        16.14 o
  -1   7   6        136.54        154.99        20.41 o
   0   7   6        575.87        568.17        39.77 o
   1   7   6         34.56         28.95        20.34 o
   2   7   6          7.30         35.00        18.25 o
   3   7   6          2.51          2.03        24.99 o
   4   7   6        159.92        138.20        24.48 o
   5   7   6        144.23        176.48        32.38 o
   6   7   6         62.37         47.99        35.70 o
   7   7   6        358.91        481.86       111.45 o
   8   7   6          0.02         -3.01        51.82 o
  -7   8   6          0.09         16.58        61.95 o
  -6   8   6         27.94         14.63        38.20 o
  -5   8   6          3.61         12.78        40.42 o
  -4   8   6        369.57        476.23        95.77 o
  -3   8   6          0.52        -11.60        28.24 o
  -2   8   6        962.83        968.67        78.85 o
  -1   8   6         62.13         83.63        23.85 o
   0   8   6        237.47        272.94        43.32 o
   1   8   6         46.82         44.16        24.85 o
   2   8   6         62.77         41.26        23.79 o
   3   8   6         65.04         71.15        29.13 o
   4   8   6         32.25         -7.08        28.81 o
   5   8   6         11.86        -26.25        33.06 o
   6   8   6          5.81         33.39        39.76 o
   7   8   6        162.77        160.33        51.39 o
  -6   9   6        115.56        105.76        56.13 o
  -5   9   6        113.48        122.74        47.22 o
  -4   9   6         74.90        112.46        42.84 o
  -3   9   6         36.56         55.71        34.74 o
  -2   9   6         68.64        100.35        28.94 o
  -1   9   6         18.57         13.78        25.18 o
   0   9   6         16.00          7.96        25.44 o
   1   9   6         53.97          6.75        29.08 o
   2   9   6         57.68         28.10        30.87 o
   3   9   6          1.36          6.25        28.03 o
   4   9   6          0.01         -6.91        30.49 o
   5   9   6         61.19         35.33        37.16 o
   6   9   6         26.86         -1.44        42.51 o
  -6  10   6         21.90       -117.90       117.90 o
  -5  10   6         74.05         34.44        77.46 o
  -4  10   6        138.76        162.42        73.50 o
  -3  10   6          8.23        -15.40        32.28 o
  -2  10   6        191.64        278.64        52.96 o
  -1  10   6         48.50         29.76        35.49 o
   0  10   6        253.54        257.12        52.80 o
   1  10   6         11.25         -5.71        25.26 o
   2  10   6          3.88          2.34        26.41 o
   3  10   6         54.90         -1.65        31.23 o
   4  10   6         79.00        129.33        45.56 o
   5  10   6          7.51        -10.07        37.97 o
  -4  11   6          1.84         56.97       100.83 o
  -3  11   6         32.33        -11.96        58.19 o
  -2  11   6          6.09        -46.11        46.11 o
  -1  11   6         49.25         58.15        38.33 o
   0  11   6         17.32        -31.28        33.36 o
   1  11   6         11.03         11.65        40.54 o
   2  11   6          1.34         -4.62        40.84 o
   3  11   6        219.08        158.92        40.28 o
   4  11   6          7.75         22.64        44.63 o
  -2  12   6        224.57        238.89        73.79 o
  -1  12   6          2.17         27.22        47.91 o
   0  12   6        210.38        248.05        51.33 o
   1  12   6         15.19          6.17        47.75 o
   2  12   6        112.06        100.11        70.77 o
  -9   0   7        135.73        189.85        73.05 o
  -7   0   7        329.82        430.13        88.48 o
  -5   0   7        331.71        441.14        50.88 o
  -3   0   7        136.87        129.21        27.38 o
  -1   0   7        139.76        156.17        27.43 o
   1   0   7       1181.45       1082.38       110.15 o
   3   0   7        215.54        237.84        42.90 o
   5   0   7        926.75        976.44       107.88 o
   7   0   7         68.98         53.58        50.37 o
   9   0   7        146.56        128.17        66.87 o
  -9   1   7          4.77         -8.31        46.40 o
  -8   1   7          0.49        -20.36        35.66 o
  -7   1   7         57.06         37.18        31.55 o
  -6   1   7         87.26         74.81        25.28 o
  -5   1   7         46.26         28.41        19.54 o
  -4   1   7        676.37        582.48        45.03 o
  -3   1   7         81.60         92.70        17.04 o
  -2   1   7        140.87        129.49        18.10 o
  -1   1   7         34.26         26.29        13.73 o
   0   1   7        680.75        719.37        47.22 o
   1   1   7         54.16         13.46        18.94 o
   2   1   7        428.22        422.36        40.47 o
   3   1   7        125.03        138.43        35.68 o
   4   1   7        390.71        398.22        41.63 o
   5   1   7         10.50        -20.93        24.20 o
   6   1   7         17.44          0.28        28.53 o
   7   1   7          3.62        -20.62        31.93 o
   8   1   7         79.97        109.20        37.13 o
   9   1   7         46.11         12.82        44.32 o
  -9   2   7        331.65        315.74        56.90 o
  -8   2   7          5.26         27.09        37.81 o
  -7   2   7          0.06         -4.30        27.00 o
  -6   2   7        437.21        389.58        40.02 o
  -5   2   7        186.43        172.41        35.40 o
  -4   2   7         97.44         78.07        18.01 o
  -3   2   7         72.77         57.09        16.31 o
  -2   2   7         35.18         21.37        13.85 o
  -1   2   7         70.64         59.90        14.09 o
   0   2   7        240.95        250.81        22.91 o
   1   2   7          3.62         -5.44        17.84 o
   2   2   7         70.35         61.72        17.48 o
   3   2   7        205.77        193.19        26.67 o
   4   2   7          5.72          4.35        19.87 o
   5   2   7         26.44         40.28        20.51 o
   6   2   7          8.25         -9.23        24.88 o
   7   2   7        277.36        280.58        40.02 o
   8   2   7         18.43         29.02        35.09 o
   9   2   7        196.41        223.44        53.10 o
  -9   3   7          3.11         14.11        50.60 o
  -8   3   7        106.29         33.74        39.23 o
  -7   3   7         36.78         46.97        30.18 o
  -6   3   7         63.99         43.00        29.55 o
  -5   3   7         36.56         27.89        26.67 o
  -4   3   7        263.95        249.16        28.61 o
  -3   3   7         27.06         23.96        17.57 o
  -2   3   7         50.03         52.55        15.20 o
  -1   3   7         22.49         10.00        14.23 o
   0   3   7        678.53        712.47        46.30 o
   1   3   7         88.14         87.21        16.98 o
   2   3   7        290.28        281.87        28.26 o
   3   3   7          0.30         11.26        16.90 o
   4   3   7          0.03         -8.76        17.38 o
   5   3   7          0.00        -12.83        25.33 o
   6   3   7        117.81         51.39        29.44 o
   7   3   7         73.90         83.50        32.33 o
   8   3   7         70.13         78.36        36.19 o
   9   3   7          6.07        -39.67        41.29 o
  -8   4   7          1.13         -5.73        41.51 o
  -7   4   7         92.40         95.35        32.67 o
  -6   4   7          5.55         -8.27        28.92 o
  -5   4   7          4.95          5.73        23.91 o
  -4   4   7        252.05        249.52        27.38 o
  -3   4   7        329.39        350.94        26.92 o
  -2   4   7         63.84         72.66        13.85 o
  -1   4   7        142.86        155.94        20.61 o
   0   4   7        920.54        870.94        56.50 o
   1   4   7         16.98         18.94        17.94 o
   2   4   7        194.03        186.04        22.58 o
   3   4   7         60.14         76.31        18.00 o
   4   4   7         14.01         -2.03        17.34 o
   5   4   7         23.15        -13.61        25.45 o
   6   4   7          2.90        -29.07        29.07 o
   7   4   7        119.95        155.97        46.43 o
   8   4   7         19.62        -36.67        36.67 o
  -8   5   7          8.84        -32.22        38.65 o
  -7   5   7         98.07        129.87        37.14 o
  -6   5   7        174.36        168.18        36.61 o
  -5   5   7        182.51        137.61        30.77 o
  -4   5   7         78.60         46.18        26.47 o
  -3   5   7        471.03        479.15        39.70 o
  -2   5   7       1635.02       1894.89       109.75 o
  -1   5   7        167.05        178.61        22.27 o
   0   5   7        964.21       1038.82        80.38 o
   1   5   7         13.38         20.48        18.02 o
   2   5   7       1726.35       1723.27       107.24 o
   3   5   7         90.67         70.70        24.66 o
   4   5   7         42.62          3.01        23.71 o
   5   5   7         17.36         16.59        26.46 o
   6   5   7        321.68        311.87        43.25 o
   7   5   7         71.39         47.62        36.20 o
   8   5   7          1.75        -13.79        41.88 o
  -8   6   7          8.68         29.01        48.30 o
  -7   6   7        222.23        301.39        54.04 o
  -6   6   7         16.17        -16.47        41.70 o
  -5   6   7        497.95        374.85        56.92 o
  -4   6   7         73.03         80.73        32.49 o
  -3   6   7        127.66        160.57        26.99 o
  -2   6   7         18.97         22.71        19.44 o
  -1   6   7         16.37         17.50        16.13 o
   0   6   7          5.63        -17.80        17.80 o
   1   6   7          8.86        -16.79        16.79 o
   2   6   7         45.38         71.24        21.52 o
   3   6   7          9.36         -9.91        22.09 o
   4   6   7          8.48         -8.51        24.55 o
   5   6   7         15.04         -7.59        35.39 o
   6   6   7          0.45        -11.82        35.35 o
   7   6   7         98.31         81.46        47.55 o
   8   6   7          0.75         23.17        53.68 o
  -7   7   7         33.77         21.44        48.87 o
  -6   7   7         35.85         49.95        44.99 o
  -5   7   7        130.71        165.01        65.61 o
  -4   7   7        515.94        672.19        73.11 o
  -3   7   7        931.18        981.03       166.82 o
  -2   7   7       1554.42       1504.77       128.67 o
  -1   7   7        160.10        127.92        25.94 o
   0   7   7        342.97        295.16        35.95 o
   1   7   7         39.11         57.49        25.49 o
   2   7   7        366.14        288.77        40.55 o
   3   7   7         14.36         40.04        26.39 o
   4   7   7        104.92        122.82        33.28 o
   5   7   7          1.99        -21.95        45.37 o
   6   7   7         94.69        165.80        48.86 o
   7   7   7         62.12         65.74        48.27 o
  -7   8   7         40.09        171.48        66.48 o
  -6   8   7         62.66        113.66        55.02 o
  -5   8   7         30.10         40.14        46.25 o
  -4   8   7         72.60         58.59        42.17 o
  -3   8   7         27.02         12.74        33.06 o
  -2   8   7         18.88         45.10        26.63 o
  -1   8   7        154.17        123.79        29.64 o
   0   8   7         35.24         43.35        26.23 o
   1   8   7         53.80         43.83        27.07 o
   2   8   7         16.95          7.56        27.58 o
   3   8   7          3.62         -7.91        29.71 o
   4   8   7         35.11         36.09        33.81 o
   5   8   7         21.62         17.78        39.74 o
   6   8   7          4.90         40.16        45.03 o
  -6   9   7          2.01         10.34        45.60 o
  -5   9   7          2.40        -16.42        47.45 o
  -4   9   7        121.94        189.40        50.74 o
  -3   9   7        156.08        185.43        48.08 o
  -2   9   7          1.98        -24.51        33.91 o
  -1   9   7         30.49         42.96        29.94 o
   0   9   7        248.29        285.13        93.01 o
   1   9   7          0.10          8.75        30.24 o
   2   9   7         32.53         57.25        31.52 o
   3   9   7         29.84         38.27        33.11 o
   4   9   7         11.54        -10.09        34.50 o
   5   9   7         58.43        -37.88        37.88 o
   6   9   7         39.89        -42.92        42.92 o
  -5  10   7         82.76         56.24        74.94 o
  -4  10   7          4.34         66.09        44.46 o
  -3  10   7          1.29        -17.31        37.57 o
  -2  10   7         96.84         99.98        45.78 o
  -1  10   7        106.77        103.22        50.71 o
   0  10   7          0.14         -4.21        27.31 o
   1  10   7          0.11         23.51        30.76 o
   2  10   7         61.57        135.27        39.72 o
   3  10   7          3.52         44.22        34.45 o
   4  10   7         23.76          0.89        42.65 o
   5  10   7          4.91        -19.67        43.55 o
  -3  11   7          2.17         98.12        82.33 o
  -2  11   7          7.74         19.68        58.63 o
  -1  11   7          0.20         17.41        50.36 o
   0  11   7         73.63         62.83        60.29 o
   1  11   7          7.65         11.36        47.81 o
   2  11   7         94.52         91.32        43.69 o
   3  11   7         68.10         55.29        38.88 o
  -8   0   8         18.05          9.08        57.89 o
  -6   0   8         19.37         -8.41        43.15 o
  -4   0   8       1341.32       1192.67       106.87 o
  -2   0   8        742.36        693.80        66.82 o
   0   0   8        214.52        243.72        54.40 o
   2   0   8        190.11        209.85        47.60 o
   4   0   8         73.41         81.90        39.24 o
   6   0   8         68.74        169.28        56.40 o
   8   0   8        102.16         38.72        55.24 o
  -8   1   8          0.39        -38.43        38.43 o
  -7   1   8        636.75        663.72        66.19 o
  -6   1   8        241.49        155.64        36.74 o
  -5   1   8        304.68        330.24        41.77 o
  -4   1   8         97.46        108.45        21.50 o
  -3   1   8        128.32        136.22        23.57 o
  -2   1   8         82.82         81.64        19.91 o
  -1   1   8         69.54         59.00        20.39 o
   0   1   8          2.12          0.69        22.01 o
   1   1   8          2.74         -1.20        23.09 o
   2   1   8         72.22         19.75        24.04 o
   3   1   8          1.85        -22.55        22.55 o
   4   1   8         56.56         60.38        27.01 o
   5   1   8         42.63         70.41        32.53 o
   6   1   8          4.13         37.20        33.95 o
   7   1   8        142.90        231.31        51.13 o
   8   1   8         19.41         31.41        42.55 o
  -8   2   8         14.27         32.92        42.43 o
  -7   2   8         30.02         22.12        36.29 o
  -6   2   8         54.76         68.47        32.25 o
  -5   2   8         23.28         -0.46        27.57 o
  -4   2   8          0.22        -23.10        23.10 o
  -3   2   8        306.15        268.48        30.26 o
  -2   2   8       1342.22       1343.61        88.34 o
  -1   2   8        280.75        264.46        29.04 o
   0   2   8       1856.75       1884.07       123.62 o
   1   2   8        116.96        113.76        28.56 o
   2   2   8        638.43        723.07        57.48 o
   3   2   8        250.46        270.70        33.40 o
   4   2   8          6.38         -4.80        28.94 o
   5   2   8        148.55        123.40        32.89 o
   6   2   8         14.25         29.36        35.80 o
   7   2   8          2.97        -35.84        35.84 o
   8   2   8         12.54         35.62        44.57 o
  -8   3   8          2.37         17.29        42.06 o
  -7   3   8        164.26        178.88        43.06 o
  -6   3   8         28.06         11.65        31.78 o
  -5   3   8         45.92        112.87        32.17 o
  -4   3   8          0.09         -1.59        21.98 o
  -3   3   8         67.41         53.45        19.53 o
  -2   3   8        451.31        428.72        37.82 o
  -1   3   8        361.52        393.02        32.41 o
   0   3   8        184.46        176.68        23.45 o
   1   3   8        130.05        139.67        22.82 o
   2   3   8          2.94          7.52        18.56 o
   3   3   8          0.76         -2.67        21.77 o
   4   3   8         18.99         25.22        29.76 o
   5   3   8        347.60        409.34        52.36 o
   6   3   8         38.91         66.50        33.99 o
   7   3   8         10.78        -35.46        35.46 o
   8   3   8        163.75        135.71        47.26 o
  -8   4   8         58.43         44.80        48.92 o
  -7   4   8          9.82         33.76        35.78 o
  -6   4   8          7.26        -30.44        30.44 o
  -5   4   8         34.76         68.90        30.93 o
  -4   4   8         63.86         29.26        23.96 o
  -3   4   8        412.79        344.28        38.80 o
  -2   4   8         80.45         60.40        15.76 o
  -1   4   8         14.04         23.85        18.11 o
   0   4   8        785.03        737.78        58.35 o
   1   4   8        271.94        265.79        57.68 o
   2   4   8        568.92        597.73        56.53 o
   3   4   8         12.52         -0.41        26.83 o
   4   4   8        238.31        286.22        38.30 o
   5   4   8         13.98         13.15        28.02 o
   6   4   8         64.17         31.10        33.12 o
   7   4   8          0.06         51.82        39.26 o
   8   4   8          0.37        -33.06        42.99 o
  -7   5   8        107.84         85.26        46.71 o
  -6   5   8         22.94         19.59        45.29 o
  -5   5   8        134.21        157.25        41.30 o
  -4   5   8         38.22         13.74        28.25 o
  -3   5   8        352.80        313.59        48.22 o
  -2   5   8        511.76        501.94        46.81 o
  -1   5   8         80.08         86.20        21.64 o
   0   5   8         16.16         26.54        23.41 o
   1   5   8         40.13         24.69        23.01 o
   2   5   8          6.02          3.07        24.29 o
   3   5   8         62.88         90.35        28.32 o
   4   5   8          5.07         28.98        28.97 o
   5   5   8          4.63          0.12        29.49 o
   6   5   8          2.14        -27.82        34.11 o
   7   5   8         52.71         25.01        41.20 o
  -7   6   8          4.78         87.59        48.25 o
  -6   6   8          0.03        -27.32        44.97 o
  -5   6   8          5.67        -22.53        38.70 o
  -4   6   8         65.54         88.39        39.86 o
  -3   6   8          2.49         45.55        32.56 o
  -2   6   8        195.96        206.96        31.30 o
  -1   6   8          2.84        -19.41        23.43 o
   0   6   8        568.76        559.96        55.05 o
   1   6   8          7.98         -3.26        24.11 o
   2   6   8          2.25        -17.37        24.95 o
   3   6   8         17.41        -25.20        26.58 o
   4   6   8         91.81        146.98        33.92 o
   5   6   8          0.08         38.34        35.47 o
   6   6   8          2.37         57.35        41.01 o
   7   6   8          0.10          0.94        49.16 o
  -6   7   8         60.31         44.41        55.49 o
  -5   7   8        196.07        243.41        55.57 o
  -4   7   8         10.44          5.38        39.36 o
  -3   7   8        256.92        174.67        43.82 o
  -2   7   8         62.39         77.40        29.37 o
  -1   7   8         80.55         80.67        29.95 o
   0   7   8          1.40         24.97        29.30 o
   1   7   8         17.00         50.78        30.37 o
   2   7   8          0.49         -9.82        27.03 o
   3   7   8          7.85         -3.14        38.86 o
   4   7   8         30.43         42.05        37.37 o
   5   7   8          3.55        -36.91        36.91 o
   6   7   8          7.58        -43.43        43.43 o
  -6   8   8          9.70         71.73        77.09 o
  -5   8   8         18.45          1.31        56.89 o
  -4   8   8          7.86          0.31        87.36 o
  -3   8   8         57.75         79.98        45.57 o
  -2   8   8        254.39        280.51        54.53 o
  -1   8   8         28.27         18.35        40.14 o
   0   8   8        134.54        127.44        38.23 o
   1   8   8        192.70        184.52        43.84 o
   2   8   8        293.62        283.82        45.52 o
   3   8   8         12.22        -29.01        32.37 o
   4   8   8        104.74        105.43        63.82 o
   5   8   8          4.48        -38.47        38.47 o
   6   8   8         31.60         49.69        49.73 o
  -5   9   8         13.99         89.84        57.04 o
  -4   9   8          0.57        -22.72        45.13 o
  -3   9   8         64.60         62.04        47.18 o
  -2   9   8         45.60         80.77        42.85 o
  -1   9   8        136.08        113.48        42.10 o
   0   9   8        220.64        185.37        42.12 o
   1   9   8         46.06         24.10        36.96 o
   2   9   8         24.78         51.09        35.96 o
   3   9   8          3.67        -34.72        34.72 o
   4   9   8          4.76        -10.45        39.69 o
   5   9   8        162.33        148.20        50.48 o
  -4  10   8         20.77        116.11        65.43 o
  -3  10   8          0.15         12.07        60.96 o
  -2  10   8        274.29        295.35        90.78 o
  -1  10   8          2.91          6.21        38.07 o
   0  10   8        401.12        451.80        58.17 o
   1  10   8          7.90         11.56        43.42 o
   2  10   8         96.47         92.76        40.35 o
   3  10   8          5.24        -37.27        38.27 o
   4  10   8         15.08          8.99       153.82 o
  -1  11   8         77.42         35.23        60.91 o
   0  11   8         71.01        111.64        66.35 o
   1  11   8          0.39        -11.27        52.43 o
  -7   0   9        415.33        499.09        88.64 o
  -5   0   9         21.59         -8.93        41.95 o
  -3   0   9         21.90         30.45        34.61 o
  -1   0   9        603.58        659.89        80.92 o
   1   0   9          0.05          8.40        43.72 o
   3   0   9          8.68         52.89        37.86 o
   5   0   9          0.24        -35.72        44.99 o
   7   0   9        107.77         75.91        60.08 o
  -8   1   9          1.89        -42.91        45.80 o
  -7   1   9          3.37         -0.16        40.32 o
  -6   1   9         16.93        -29.13        33.80 o
  -5   1   9        228.76        225.03        39.62 o
  -4   1   9         78.35         64.52        29.49 o
  -3   1   9         61.62         40.85        25.97 o
  -2   1   9        544.86        511.27        65.37 o
  -1   1   9         52.26         61.51        23.42 o
   0   1   9         20.71         -7.12        29.36 o
   1   1   9        192.36        152.83        36.02 o
   2   1   9        350.31        339.16        43.64 o
   3   1   9          9.94        -21.81        24.82 o
   4   1   9        104.10         42.34        30.46 o
   5   1   9          0.09        -16.02        30.90 o
   6   1   9          0.08        -35.61        35.61 o
   7   1   9          0.11         14.20        41.68 o
   8   1   9          0.39        -33.64        48.00 o
  -8   2   9          1.04         -0.92        53.54 o
  -7   2   9        135.83         81.23        45.62 o
  -6   2   9         12.59         -8.90        34.55 o
  -5   2   9         96.34         78.70        33.69 o
  -4   2   9          8.63         31.91        29.41 o
  -3   2   9         16.01         41.82        25.64 o
  -2   2   9         13.73         -3.84        20.32 o
  -1   2   9        502.17        585.57        56.57 o
   0   2   9         15.99         -9.04        22.23 o
   1   2   9         92.18         48.13        27.78 o
   2   2   9        511.31        533.18        53.83 o
   3   2   9         49.16         78.54        31.32 o
   4   2   9          3.07         -4.59        30.81 o
   5   2   9         18.01          8.41        38.02 o
   6   2   9         83.45         70.76        38.88 o
   7   2   9         59.95         88.72        45.42 o
  -7   3   9          6.99          1.56        42.01 o
  -6   3   9          0.06         39.68        36.48 o
  -5   3   9        130.05        122.09        36.36 o
  -4   3   9        696.62        740.98        63.63 o
  -3   3   9         75.75         66.10        27.60 o
  -2   3   9         12.11          5.61        24.08 o
  -1   3   9        538.70        553.29        45.48 o
   0   3   9       1133.34       1113.06        82.74 o
   1   3   9         30.23         12.10        21.87 o
   2   3   9        333.40        349.76        48.23 o
   3   3   9          0.61         14.55        29.64 o
   4   3   9        229.41        156.13        40.51 o
   5   3   9          0.85         16.05        34.27 o
   6   3   9         93.46        139.10        44.48 o
   7   3   9          4.79        -16.15        45.55 o
  -7   4   9        176.49        189.40        64.70 o
  -6   4   9         11.46        -42.86        47.74 o
  -5   4   9        191.23        149.84        46.32 o
  -4   4   9         29.52         41.39        35.29 o
  -3   4   9        397.78        362.74        49.86 o
  -2   4   9         17.31        -24.99        30.05 o
  -1   4   9          1.20        -10.87        23.32 o
   0   4   9         65.02         80.57        30.59 o
   1   4   9        238.31        303.06        40.63 o
   2   4   9         34.88        103.44        32.18 o
   3   4   9         84.69         98.38        34.48 o
   4   4   9         14.04        -15.42        32.92 o
   5   4   9         46.54         31.81        37.25 o
   6   4   9          3.05        -17.60        42.51 o
   7   4   9         19.78        -12.81        52.75 o
  -7   5   9          0.43        -54.20        54.20 o
  -6   5   9         19.66        -49.21        49.21 o
  -5   5   9         21.26         30.56        45.18 o
  -4   5   9          0.06          1.50        37.65 o
  -3   5   9          1.16         35.46        33.61 o
  -2   5   9        401.32        426.14        44.88 o
  -1   5   9         10.90         31.72        26.64 o
   0   5   9        460.40        506.06        52.38 o
   1   5   9        119.84         98.24        32.49 o
   2   5   9        352.43        341.33        46.58 o
   3   5   9         22.28         30.55        32.25 o
   4   5   9        200.12        145.39        55.29 o
   5   5   9          0.01         12.72        38.93 o
   6   5   9          0.07         24.56        40.36 o
   7   5   9         57.82         77.74        50.55 o
  -6   6   9          1.46        -10.13        52.96 o
  -5   6   9        114.68        128.88        51.25 o
  -4   6   9          6.43         43.97        41.26 o
  -3   6   9          1.92        -36.62        36.62 o
  -2   6   9          1.04        -23.57        35.09 o
  -1   6   9         40.68         -2.34        30.40 o
   0   6   9          4.91          5.95        31.11 o
   1   6   9         10.63          6.33        29.79 o
   2   6   9          0.00        -32.79        32.79 o
   3   6   9        400.60        312.27        51.90 o
   4   6   9          0.00          9.40        38.40 o
   5   6   9         12.02         23.31        39.12 o
   6   6   9          0.97        -13.48        49.23 o
  -6   7   9         55.63         96.10        78.11 o
  -5   7   9         17.68        -29.87        53.81 o
  -4   7   9         80.66        129.80        49.74 o
  -3   7   9         25.69        -22.00        39.64 o
  -2   7   9        222.57        120.38        41.75 o
  -1   7   9          1.69         25.96        31.45 o
   0   7   9         54.37         78.13        32.88 o
   1   7   9          4.24         13.96        35.06 o
   2   7   9         74.47         91.18        38.64 o
   3   7   9         20.14         19.44        40.33 o
   4   7   9        290.25        416.23        72.32 o
   5   7   9          0.06        -42.58        42.58 o
  -5   8   9        118.40        104.50        61.47 o
  -4   8   9          3.91        -34.15        52.10 o
  -3   8   9         91.66         46.26        49.50 o
  -2   8   9         13.61         28.14        44.72 o
  -1   8   9          0.15         16.29        41.86 o
   0   8   9          9.43         -8.95        34.44 o
   1   8   9         62.61         26.19        40.18 o
   2   8   9          0.57         47.65        43.05 o
   3   8   9          8.20          3.31        37.06 o
   4   8   9         31.85         59.60        45.70 o
   5   8   9          0.38          3.41        47.30 o
  -4   9   9        231.52        384.66       177.45 o
  -3   9   9          8.45          9.29        63.54 o
  -2   9   9         22.37        -34.83        43.61 o
  -1   9   9        400.98        449.64        83.22 o
   0   9   9        225.98        210.60        50.29 o
   1   9   9          6.91         -4.67        42.78 o
   2   9   9        102.59         48.85        46.63 o
   3   9   9          0.45          2.15        41.47 o
   4   9   9         33.59        -17.98       148.81 o
  -2  10   9         11.36        -34.67        48.13 o
  -1  10   9         18.12        -16.35        44.56 o
   0  10   9          0.93         25.10        44.33 o
   1  10   9          6.81        -43.37        43.42 o
   2  10   9          4.09        -36.96        63.56 o
  -6   0  10         95.48         45.94        67.38 o
  -4   0  10        401.97        480.33        76.49 o
  -2   0  10          9.49         28.31        37.91 o
   0   0  10       1640.66       1581.92       162.57 o
   2   0  10        333.29        419.27        82.34 o
   4   0  10        862.46        661.23       117.59 o
   6   0  10          7.58        -18.57        79.41 o
  -7   1  10         54.45         42.20        64.11 o
  -6   1  10         19.72         15.35        39.54 o
  -5   1  10        375.61        441.14        54.23 o
  -4   1  10          3.85         19.80        31.27 o
  -3   1  10         46.75         59.57        29.28 o
  -2   1  10          1.47         -5.30        25.89 o
  -1   1  10         13.96         16.45        25.23 o
   0   1  10         68.39         78.95        26.93 o
   1   1  10        331.51        336.67        53.16 o
   2   1  10        361.78        383.44        49.66 o
   3   1  10          8.59        -32.19        32.19 o
   4   1  10          0.99        -29.98        37.38 o
   5   1  10          0.28         10.87        36.31 o
   6   1  10          2.96        -29.64        39.41 o
   7   1  10         18.76         49.03        48.10 o
  -7   2  10         81.04         91.84        58.17 o
  -6   2  10         33.45         68.56        49.91 o
  -5   2  10          5.91         16.94        34.31 o
  -4   2  10         10.22          8.53        31.89 o
  -3   2  10         59.78        -21.09        30.41 o
  -2   2  10        475.78        457.91        65.22 o
  -1   2  10        313.62        303.45        43.97 o
   0   2  10         63.80         82.28        27.88 o
   1   2  10         37.41         58.69        26.42 o
   2   2  10        577.79        689.46        81.23 o
   3   2  10          2.60         26.31        35.31 o
   4   2  10         89.26         68.08        41.68 o
   5   2  10         16.19          8.53        41.73 o
   6   2  10          1.15          5.85        46.82 o
   7   2  10          0.00         11.56        52.01 o
  -6   3  10          0.01        -46.28        46.28 o
  -5   3  10        145.50        211.60        62.24 o
  -4   3  10         22.68          8.79        38.93 o
  -3   3  10        459.69        421.56        56.07 o
  -2   3  10         12.93        -32.27        32.27 o
  -1   3  10        325.79        310.35        66.87 o
   0   3  10         10.63         32.15        28.21 o
   1   3  10          1.52        -20.32        29.87 o
   2   3  10         55.97         41.10        33.27 o
   3   3  10         63.34         41.17        41.28 o
   4   3  10         10.91         23.14        38.53 o
   5   3  10         77.91         65.99        43.82 o
   6   3  10          1.29         19.39        48.70 o
  -6   4  10         68.46        127.89        62.88 o
  -5   4  10          0.00         24.91        50.31 o
  -4   4  10          7.22         27.30        41.76 o
  -3   4  10         13.97         16.50        36.85 o
  -2   4  10          1.04         26.39        36.34 o
  -1   4  10         64.27        113.70        31.93 o
   0   4  10        177.33        149.18        34.20 o
   1   4  10         31.03          0.10        33.34 o
   2   4  10        243.87        299.69        45.60 o
   3   4  10          0.92         -4.93        35.16 o
   4   4  10         10.48        -27.02        39.05 o
   5   4  10          3.07          0.88        42.39 o
   6   4  10         10.74        -20.53        47.15 o
  -6   5  10          0.64        -53.56        53.56 o
  -5   5  10        224.00        264.14        69.63 o
  -4   5  10         16.86         20.34        46.07 o
  -3   5  10        247.36        330.38        90.10 o
  -2   5  10         31.96          1.73        37.41 o
  -1   5  10         10.89        -27.57        27.57 o
   0   5  10          1.34         16.98        30.81 o
   1   5  10         43.87         47.70        36.20 o
   2   5  10          0.21         -0.87        33.64 o
   3   5  10         50.24         71.62        38.61 o
   4   5  10          2.25        -40.68        45.00 o
   5   5  10         11.68         19.44        47.93 o
   6   5  10         10.68         45.45        52.95 o
  -5   6  10          0.27        -41.37        53.38 o
  -4   6  10         46.25         47.02        48.16 o
  -3   6  10          0.38         36.60        46.66 o
  -2   6  10          3.73         23.53        41.18 o
  -1   6  10          0.16        -22.21        32.79 o
   0   6  10         30.19         39.58        36.07 o
   1   6  10          0.71        -14.15        38.72 o
   2   6  10          2.37        -37.05        37.05 o
   3   6  10          0.17         42.87        42.17 o
   4   6  10        147.98         63.22        48.79 o
   5   6  10          3.86          1.26        56.85 o
  -4   7  10          3.78        -21.83        53.77 o
  -3   7  10         12.77        -40.25        50.26 o
  -2   7  10         98.48         54.64        45.65 o
  -1   7  10          2.92         48.46        41.10 o
   0   7  10          5.06          0.00        34.68 o
   1   7  10          9.51        102.47        48.83 o
   2   7  10         74.29         15.00        47.71 o
   3   7  10          0.27          1.00        57.52 o
   4   7  10          3.40         17.82        56.00 o
  -3   8  10          4.97         18.85        63.16 o
  -2   8  10          0.43         68.18        52.83 o
  -1   8  10         14.60         -8.24        48.17 o
   0   8  10         74.43         51.36        80.62 o
   1   8  10          0.47         -7.96        47.49 o
   2   8  10        120.38         71.22        50.66 o
   3   8  10          0.20         11.54        52.35 o
  -1   9  10         71.07         17.47        51.12 o
   0   9  10          0.03         54.22        51.54 o
   1   9  10         10.61         52.20        52.65 o
  -5   0  11        308.14        356.78       117.88 o
  -3   0  11         17.62         14.84        53.91 o
  -1   0  11          1.19        -31.99        40.50 o
   1   0  11        721.68        699.41       154.38 o
   3   0  11        115.60        169.56        75.04 o
   5   0  11         15.09        -58.04        58.04 o
  -6   1  11         69.31         69.18        55.71 o
  -5   1  11         32.75         91.56        48.71 o
  -4   1  11          0.35        -27.80        42.76 o
  -3   1  11          6.26         43.54        34.20 o
  -2   1  11        156.73        150.89        37.78 o
  -1   1  11          5.99         16.47        29.12 o
   0   1  11          3.67         29.86        29.62 o
   1   1  11        251.55        262.81        71.95 o
   2   1  11         36.13          3.17        36.57 o
   3   1  11         52.77         66.97        42.76 o
   4   1  11        244.13        316.87        57.36 o
   5   1  11         23.37          5.61        48.23 o
   6   1  11         39.33         13.10        46.83 o
  -6   2  11         44.98         95.83        68.94 o
  -5   2  11        106.47        122.59        51.69 o
  -4   2  11          5.97          7.46        44.53 o
  -3   2  11         14.70         16.58        40.35 o
  -2   2  11         62.21         47.86        39.75 o
  -1   2  11        106.71         59.99        39.65 o
   0   2  11         32.75         39.47        36.49 o
   1   2  11        326.71        391.89        61.54 o
   2   2  11         48.51         43.44        38.12 o
   3   2  11         70.18         84.63        42.92 o
   4   2  11          1.24         -7.52        42.45 o
   5   2  11         25.72         46.52        51.03 o
  -5   3  11         17.06        -16.53        50.82 o
  -4   3  11        250.88        287.83        80.52 o
  -3   3  11         12.51        -40.43        40.43 o
  -2   3  11         66.19         94.26        62.29 o
  -1   3  11        134.50         83.95        55.67 o
   0   3  11        200.80        216.78        50.61 o
   1   3  11         52.03         51.73        41.50 o
   2   3  11         17.48          1.28        36.24 o
   3   3  11         91.13         67.70        50.76 o
   4   3  11         14.32         63.60        47.65 o
   5   3  11         15.68         -9.10        47.14 o
  -5   4  11          9.18        -22.27        56.69 o
  -4   4  11         39.75         46.82        52.07 o
  -3   4  11         44.95         70.26        50.19 o
  -2   4  11          1.07         49.36        43.82 o
  -1   4  11          0.12        -36.37        36.37 o
   0   4  11         62.85         43.77        34.12 o
   1   4  11         23.88         47.19        38.84 o
   2   4  11         11.90         69.99        42.87 o
   3   4  11        120.13        121.10        45.22 o
   4   4  11         18.37         11.10        52.25 o
   5   4  11        137.87         86.10        59.08 o
  -4   5  11         56.12         71.58        55.02 o
  -3   5  11          9.01        -28.26        47.27 o
  -2   5  11        367.34        301.15        61.97 o
  -1   5  11         90.35         58.08        45.38 o
   0   5  11        162.32        115.44        41.83 o
   1   5  11          3.07        -41.53        41.53 o
   2   5  11         96.22         82.54        47.57 o
   3   5  11         22.93         35.89        47.53 o
   4   5  11          0.06         49.50        51.97 o
  -4   6  11          0.68         19.02        57.64 o
  -3   6  11        167.20        244.07        61.61 o
  -2   6  11          0.41          1.22        47.65 o
  -1   6  11         14.90         40.60        46.61 o
   0   6  11          0.13          5.88        38.87 o
   1   6  11          3.50          3.48        45.16 o
   2   6  11          0.65         51.18        47.45 o
   3   6  11         69.61         84.83        50.57 o
  -2   7  11        110.18        110.73        61.53 o
  -1   7  11          8.12        -38.80        52.64 o
   0   7  11         69.51         66.30        54.19 o
   1   7  11          0.01        -43.27        52.21 o
   2   7  11         64.45        137.70        70.21 o
  -4   0  12         12.19        -31.85        85.34 o
  -2   0  12          3.49        128.33        80.66 o
   0   0  12         80.08         63.80        75.25 o
   2   0  12         22.83        -70.09        70.09 o
   4   0  12        136.13        182.63       131.27 o
  -4   1  12          1.51        -33.48        48.86 o
  -3   1  12        167.22        198.77        53.02 o
  -2   1  12         96.18        143.51        51.40 o
  -1   1  12          0.41          6.75        41.63 o
   0   1  12          1.07         24.38        42.24 o
   1   1  12         28.05         19.46        42.41 o
   2   1  12         39.17         71.46        54.58 o
   3   1  12        329.79        200.18        69.14 o
   4   1  12         23.29         54.44        50.21 o
  -4   2  12        134.22        127.78        55.88 o
  -3   2  12          8.31         20.39        48.70 o
  -2   2  12        150.42        171.82        50.61 o
  -1   2  12         22.89          7.18        43.10 o
   0   2  12          8.66         36.69        48.26 o
   1   2  12         12.17         20.22        46.88 o
   2   2  12        201.76        231.70        53.08 o
   3   2  12        124.73         80.79        49.08 o
   4   2  12          4.04         30.17        50.90 o
  -4   3  12         17.43          9.56        56.48 o
  -3   3  12         82.37         90.26        54.21 o
  -2   3  12         38.74         -4.89        44.73 o
  -1   3  12          9.75         17.01        44.62 o
   0   3  12          0.07        -26.19        42.83 o
   1   3  12          7.57         45.59        38.97 o
   2   3  12         22.78        -28.00        43.75 o
   3   3  12          4.35         18.51        46.96 o
   4   3  12         43.26         98.79        53.27 o
  -3   4  12          3.88         18.70        55.82 o
  -2   4  12        126.14        107.78        56.64 o
  -1   4  12         65.11         30.07        51.22 o
   0   4  12         44.59         46.95        49.47 o
   1   4  12          6.98         29.45        43.13 o
   2   4  12          4.57         39.26        54.25 o
   3   4  12         77.25         33.73        54.46 o
  -2   5  12          7.02        -41.04        54.36 o
  -1   5  12         80.35         97.60        56.74 o
   0   5  12         48.66         82.09        53.94 o
   1   5  12         54.81         90.39        46.32 o
   2   5  12          5.23        -14.80        50.93 o
   0   6  12         71.98         14.72        60.35 o
  -1   0  13          1.40         -0.87        85.66 o
   1   0  13        131.09        112.49       134.44 o
  -2   1  13         74.95         59.54        64.66 o
  -1   1  13          1.06         19.07        61.73 o
   0   1  13        188.82        170.32        65.39 o
   1   1  13         13.77        -38.34        61.90 o
   2   1  13          7.67         24.45        63.42 o
  -1   2  13         16.22          2.36        63.42 o
   0   2  13         26.98         32.78        63.47 o
   1   2  13          7.17         65.06        82.23 o
   0   3  13         33.15        116.85       104.42 o
                                                
